# Supplementary material for: Data-driven recombination detection in viral genomes
Source: Nat Commun. 2024 Apr 17;15:3313. doi: 10.1038/s41467-024-47464-5 (PMC11024102; doi:10.1038/s41467-024-47464-5)
Supplement: Supplementary file 4 — Supplementary Data 1 [file 41467_2024_47464_MOESM4_ESM.txt]

	n_mut	seq	TRUE_candidates	TRUE_bp_num	TRUE_bp_t	TRUE_bp_nuc	noise_lv	noise_t	noise_nuc	GT_cand	BC_cand	OK/KO_cand_nBR	BC_t	GT_t	BC_nuc	GT_nuc	dir_L1	initial_R_span	rank_L1_L2	PV1	PV2	ALT_cand
0	67	['241_C|T', '670_T|G', '2790_C|T', '3037_C|T', '4184_G|A', '4321_C|T', '9344_C|T', '9424_A|G', '9534_C|T', '9866_C|T', '10029_C|T', '10198_C|T', '10447_G|A', '10449_C|A', '11288_TCTGGTTTT|.........', '12880_C|T', '14408_C|T', '15714_C|T', '17410_C|T', '18163_A|G', '19955_C|T', '20055_A|G', '21618_C|T', '21633_TACCCCCTG|.........', '21987_G|A', '22200_T|G', '22578_G|A', '22674_C|T', '22679_T|C', '…	('BA.2', 'AY.45')	1	((59, 60),)	((27807, 27874),)	0	()	()	BA.2 + AY.45	BA.2 + AY.45	OK	60-61	60-61	27811 - 27812	27807 - 27874	>>	1-60,61-67	1 1	1.89e-49	0.00e+00	[], []
1	39	['241_C|T', '670_T|G', '2790_C|T', '3037_C|T', '4184_G|A', '4321_C|T', '9344_C|T', '9424_A|G', '9534_C|T', '9866_C|T', '10029_C|T', '10198_C|T', '10447_G|A', '10449_C|A', '11288_TCTGGTTTT|.........', '12880_C|T', '14408_C|T', '15714_C|T', '17410_C|T', '18163_A|G', '21618_C|G', '22029_AGTTCA|......', '22917_T|G', '22995_C|A', '23403_A|G', '23604_C|G', '24410_G|A', '25413_C|T', '25469_C|T', '26767_…	('BA.2', 'AY.45')	1	((19, 20),)	((18163, 21618),)	0	()	()	BA.2 + AY.45	BA.2 + AY.45	OK	20-21	20-21	19223 - 19224	18163 - 21618	<<	1-20,21-39	1 1	1.87e-258	2.37e-116	[], []
2	36	['241_C|T', '670_T|G', '2790_C|T', '3037_C|T', '4184_G|A', '6402_C|T', '7124_C|T', '8986_C|T', '9053_G|T', '10029_C|T', '11201_A|G', '11332_A|G', '13812_G|T', '14408_C|T', '15451_G|A', '16466_C|T', '19220_C|T', '21618_C|G', '22029_AGTTCA|......', '22917_T|G', '22995_C|A', '23403_A|G', '23604_C|G', '24410_G|A', '25413_C|T', '25469_C|T', '26767_T|C', '27638_T|C', '27752_C|T', '27874_C|T', '28248_GA…	('BA.2', 'AY.45')	1	((4, 5),)	((4184, 6402),)	0	()	()	BA.2 + AY.45	BA.2 + AY.45	OK	5-6	5-6	4194 - 4195	4184 - 6402	<<	1-5,6-36	1 1	0.00e+00	5.75e-19	[], []
3	68	['241_C|T', '670_T|G', '2790_C|T', '3037_C|T', '4184_G|A', '4321_C|T', '9344_C|T', '9424_A|G', '9534_C|T', '9866_C|T', '10029_C|T', '10198_C|T', '10447_G|A', '10449_C|A', '11288_TCTGGTTTT|.........', '12880_C|T', '14408_C|T', '15714_C|T', '17410_C|T', '18163_A|G', '19955_C|T', '20055_A|G', '21618_C|T', '21633_TACCCCCTG|.........', '21987_G|A', '22200_T|G', '22578_G|A', '22674_C|T', '22679_T|C', '…	('BA.2', 'AY.45')	1	((62, 63),)	((28362, 28461),)	0	()	()	BA.2 + AY.45	BA.2 + AY.45	OK	63-64	63-64	28361 - 28362	28362 - 28461	>>	1-63,64-68	1 1	4.87e-32	0.00e+00	[], []
4	48	['241_C|T', '670_T|G', '2790_C|T', '3037_C|T', '4184_G|A', '4321_C|T', '9344_C|T', '9424_A|G', '9534_C|T', '9866_C|T', '10029_C|T', '10198_C|T', '10447_G|A', '10449_C|A', '11288_TCTGGTTTT|.........', '12880_C|T', '14408_C|T', '15714_C|T', '17410_C|T', '18163_A|G', '19955_C|T', '20055_A|G', '21618_C|T', '21633_TACCCCCTG|.........', '21987_G|A', '22200_T|G', '22578_G|A', '22674_C|T', '22679_T|C', '…	('BA.2', 'AY.45')	1	((30, 31),)	((22688, 22917),)	0	()	()	BA.2 + AY.45	BA.2 + AY.45	OK	31-32	31-32	22719 - 22720	22688 - 22917	>>	1-31,32-48	1 1	1.85e-209	2.39e-165	[], []
5	66	['241_C|T', '670_T|G', '2790_C|T', '3037_C|T', '4184_G|A', '4321_C|T', '9344_C|T', '9424_A|G', '9534_C|T', '9866_C|T', '10029_C|T', '10198_C|T', '10447_G|A', '10449_C|A', '11288_TCTGGTTTT|.........', '12880_C|T', '14408_C|T', '15714_C|T', '17410_C|T', '18163_A|G', '19955_C|T', '20055_A|G', '21618_C|T', '21633_TACCCCCTG|.........', '21987_G|A', '22200_T|G', '22578_G|A', '22674_C|T', '22679_T|C', '…	('BA.2', 'AY.45')	1	((59, 60),)	((27807, 28248),)	0	()	()	BA.2 + AY.45	BA.2 + AY.45	OK	60-61	60-61	27876 - 27877	27807 - 28248	>>	1-60,61-66	1 1	1.77e-46	0.00e+00	[], []
6	57	['241_C|T', '670_T|G', '2790_C|T', '3037_C|T', '4184_G|A', '4321_C|T', '9344_C|T', '9424_A|G', '9534_C|T', '9866_C|T', '10029_C|T', '10198_C|T', '10447_G|A', '10449_C|A', '11288_TCTGGTTTT|.........', '12880_C|T', '14408_C|T', '15714_C|T', '17410_C|T', '18163_A|G', '19955_C|T', '20055_A|G', '21618_C|T', '21633_TACCCCCTG|.........', '21987_G|A', '22200_T|G', '22578_G|A', '22674_C|T', '22679_T|C', '…	('BA.2', 'AY.45')	1	((41, 42),)	((23075, 23403),)	0	()	()	BA.2 + AY.45	BA.2 + AY.45	OK	43-44	42-43	23406 - 23407	23075 - 23403	>>	1-43,44-57	1 1	7.32e-157	6.29e-218	[], []
7	62	['241_C|T', '670_T|G', '2790_C|T', '3037_C|T', '4184_G|A', '4321_C|T', '9344_C|T', '9424_A|G', '9534_C|T', '9866_C|T', '10029_C|T', '10198_C|T', '10447_G|A', '10449_C|A', '11288_TCTGGTTTT|.........', '12880_C|T', '14408_C|T', '15714_C|T', '17410_C|T', '18163_A|G', '19955_C|T', '20055_A|G', '21618_C|T', '21633_TACCCCCTG|.........', '21987_G|A', '22200_T|G', '22578_G|A', '22674_C|T', '22679_T|C', '…	('BA.2', 'AY.45')	1	((49, 50),)	((24469, 25413),)	0	()	()	BA.2 + AY.45	BA.2 + AY.45	OK	50-51	50-51	24494 - 24495	24469 - 25413	>>	1-50,51-62	1 1	2.27e-125	2.03e-249	[], []
8	50	['241_C|T', '670_T|G', '2790_C|T', '3037_C|T', '4184_G|A', '4321_C|T', '9344_C|T', '9424_A|G', '9534_C|T', '9866_C|T', '10029_C|T', '10198_C|T', '10447_G|A', '10449_C|A', '11288_TCTGGTTTT|.........', '12880_C|T', '14408_C|T', '15714_C|T', '17410_C|T', '18163_A|G', '19955_C|T', '20055_A|G', '21618_C|T', '21633_TACCCCCTG|.........', '21987_G|A', '22200_T|G', '22578_G|A', '22674_C|T', '22679_T|C', '…	('BA.2', 'AY.45')	1	((32, 33),)	((22786, 22917),)	0	()	()	BA.2 + AY.45	BA.2 + AY.45	OK	33-34	33-34	22785 - 22786	22786 - 22917	>>	1-33,34-50	1 1	3.76e-197	1.17e-177	[], []
9	46	['241_C|T', '670_T|G', '2790_C|T', '3037_C|T', '4184_G|A', '4321_C|T', '9344_C|T', '9424_A|G', '9534_C|T', '9866_C|T', '10029_C|T', '10198_C|T', '10447_G|A', '10449_C|A', '11288_TCTGGTTTT|.........', '12880_C|T', '14408_C|T', '15714_C|T', '17410_C|T', '18163_A|G', '19955_C|T', '20055_A|G', '21618_C|T', '21633_TACCCCCTG|.........', '21987_G|A', '22200_T|G', '22578_G|A', '22674_C|T', '22679_T|C', '…	('BA.2', 'AY.45')	1	((28, 29),)	((22679, 22917),)	0	()	()	BA.2 + AY.45	BA.2 + AY.45	OK	29-30	29-30	22685 - 22686	22679 - 22917	>>	1-29,30-46	1 1	2.66e-216	1.65e-158	[], []
10	66	['241_C|T', '670_T|G', '2790_C|T', '3037_C|T', '4184_G|A', '4321_C|T', '9344_C|T', '9424_A|G', '9534_C|T', '9866_C|T', '10029_C|T', '10198_C|T', '10447_G|A', '10449_C|A', '11288_TCTGGTTTT|.........', '12880_C|T', '14408_C|T', '15714_C|T', '17410_C|T', '18163_A|G', '19955_C|T', '20055_A|G', '21618_C|T', '21633_TACCCCCTG|.........', '21987_G|A', '22200_T|G', '22578_G|A', '22674_C|T', '22679_T|C', '…	('BA.2', 'AY.45')	1	((59, 60),)	((27807, 28248),)	0	()	()	BA.2 + AY.45	BA.2 + AY.45	OK	60-61	60-61	27876 - 27877	27807 - 28248	>>	1-60,61-66	1 1	1.77e-46	0.00e+00	[], []
11	37	['241_C|T', '670_T|G', '2790_C|T', '3037_C|T', '4184_G|A', '4321_C|T', '9344_C|T', '9424_A|G', '9534_C|T', '9866_C|T', '10029_C|T', '11201_A|G', '11332_A|G', '13812_G|T', '14408_C|T', '15451_G|A', '16466_C|T', '19220_C|T', '21618_C|G', '22029_AGTTCA|......', '22917_T|G', '22995_C|A', '23403_A|G', '23604_C|G', '24410_G|A', '25413_C|T', '25469_C|T', '26767_T|C', '27638_T|C', '27752_C|T', '27874_C|T…	('BA.2', 'AY.45')	1	((9, 10),)	((9866, 10029),)	0	()	()	BA.2 + AY.45	BA.2 + AY.45	OK	10-11	10-11	9866 - 9867	9866 - 10029	<<	1-10,11-37	1 1	4.37e-313	1.01e-61	[], []
12	63	['241_C|T', '670_T|G', '2790_C|T', '3037_C|T', '4184_G|A', '4321_C|T', '9344_C|T', '9424_A|G', '9534_C|T', '9866_C|T', '10029_C|T', '10198_C|T', '10447_G|A', '10449_C|A', '11288_TCTGGTTTT|.........', '12880_C|T', '14408_C|T', '15714_C|T', '17410_C|T', '18163_A|G', '19955_C|T', '20055_A|G', '21618_C|T', '21633_TACCCCCTG|.........', '21987_G|A', '22200_T|G', '22578_G|A', '22674_C|T', '22679_T|C', '…	('BA.2', 'AY.45')	1	((50, 51),)	((25000, 25413),)	0	()	()	BA.2 + AY.45	BA.2 + AY.45	OK	51-52	51-52	25002 - 25003	25000 - 25413	>>	1-51,52-63	1 1	1.05e-121	4.37e-253	[], []
13	62	['241_C|T', '670_T|G', '2790_C|T', '3037_C|T', '4184_G|A', '4321_C|T', '9344_C|T', '9424_A|G', '9534_C|T', '9866_C|T', '10029_C|T', '10198_C|T', '10447_G|A', '10449_C|A', '11288_TCTGGTTTT|.........', '12880_C|T', '14408_C|T', '15714_C|T', '17410_C|T', '18163_A|G', '19955_C|T', '20055_A|G', '21618_C|T', '21633_TACCCCCTG|.........', '21987_G|A', '22200_T|G', '22578_G|A', '22674_C|T', '22679_T|C', '…	('BA.2', 'AY.45')	1	((51, 52),)	((25584, 26767),)	0	()	()	BA.2 + AY.45	BA.2 + AY.45	OK	52-53	52-53	25584 - 25585	25584 - 26767	>>	1-52,53-62	1 1	1.48e-113	3.11e-261	[], []
14	54	['241_C|T', '670_T|G', '2790_C|T', '3037_C|T', '4184_G|A', '4321_C|T', '9344_C|T', '9424_A|G', '9534_C|T', '9866_C|T', '10029_C|T', '10198_C|T', '10447_G|A', '10449_C|A', '11288_TCTGGTTTT|.........', '12880_C|T', '14408_C|T', '15714_C|T', '17410_C|T', '18163_A|G', '19955_C|T', '20055_A|G', '21618_C|T', '21633_TACCCCCTG|.........', '21987_G|A', '22200_T|G', '22578_G|A', '22674_C|T', '22679_T|C', '…	('BA.2', 'AY.45')	1	((38, 39),)	((23040, 23403),)	0	()	()	BA.2 + AY.45	BA.2 + AY.45	OK	39-40	39-40	23039 - 23040	23040 - 23403	>>	1-39,40-54	1 1	2.68e-167	1.72e-207	[], []
15	56	['241_C|T', '670_T|G', '2790_C|T', '3037_C|T', '4184_G|A', '4321_C|T', '9344_C|T', '9424_A|G', '9534_C|T', '9866_C|T', '10029_C|T', '10198_C|T', '10447_G|A', '10449_C|A', '11288_TCTGGTTTT|.........', '12880_C|T', '14408_C|T', '15714_C|T', '17410_C|T', '18163_A|G', '19955_C|T', '20055_A|G', '21618_C|T', '21633_TACCCCCTG|.........', '21987_G|A', '22200_T|G', '22578_G|A', '22674_C|T', '22679_T|C', '…	('BA.2', 'AY.45')	1	((40, 41),)	((23063, 23403),)	0	()	()	BA.2 + AY.45	BA.2 + AY.45	OK	41-42	41-42	23063 - 23064	23063 - 23403	>>	1-41,42-56	1 1	1.68e-160	2.74e-214	[], []
16	36	['241_C|T', '670_T|G', '2790_C|T', '3037_C|T', '4184_G|A', '4321_C|T', '7124_C|T', '8986_C|T', '9053_G|T', '10029_C|T', '11201_A|G', '11332_A|G', '13812_G|T', '14408_C|T', '15451_G|A', '16466_C|T', '19220_C|T', '21618_C|G', '22029_AGTTCA|......', '22917_T|G', '22995_C|A', '23403_A|G', '23604_C|G', '24410_G|A', '25413_C|T', '25469_C|T', '26767_T|C', '27638_T|C', '27752_C|T', '27874_C|T', '28248_GA…	('BA.2', 'AY.45')	1	((5, 6),)	((4321, 7124),)	0	()	()	BA.2 + AY.45	BA.2 + AY.45	OK	6-7	6-7	6403 - 6404	4321 - 7124	<<	1-6,7-36	1 1	0.00e+00	1.51e-25	[], []
17	40	['241_C|T', '670_T|G', '2790_C|T', '3037_C|T', '4184_G|A', '4321_C|T', '9344_C|T', '9424_A|G', '9534_C|T', '9866_C|T', '10029_C|T', '10198_C|T', '10447_G|A', '10449_C|A', '11288_TCTGGTTTT|.........', '12880_C|T', '13812_G|T', '14408_C|T', '15451_G|A', '16466_C|T', '19220_C|T', '21618_C|G', '22029_AGTTCA|......', '22917_T|G', '22995_C|A', '23403_A|G', '23604_C|G', '24410_G|A', '25413_C|T', '25469_…	('BA.2', 'AY.45')	1	((15, 16),)	((12880, 13812),)	0	()	()	BA.2 + AY.45	BA.2 + AY.45	OK	16-17	16-17	12882 - 12883	12880 - 13812	<<	1-16,17-40	1 1	1.21e-287	3.65e-87	[], []
18	66	['241_C|T', '670_T|G', '2790_C|T', '3037_C|T', '4184_G|A', '4321_C|T', '9344_C|T', '9424_A|G', '9534_C|T', '9866_C|T', '10029_C|T', '10198_C|T', '10447_G|A', '10449_C|A', '11288_TCTGGTTTT|.........', '12880_C|T', '14408_C|T', '15714_C|T', '17410_C|T', '18163_A|G', '19955_C|T', '20055_A|G', '21618_C|T', '21633_TACCCCCTG|.........', '21987_G|A', '22200_T|G', '22578_G|A', '22674_C|T', '22679_T|C', '…	('BA.2', 'AY.45')	1	((56, 57),)	((26858, 27638),)	0	()	()	BA.2 + AY.45	BA.2 + AY.45	OK	57-58	57-58	26866 - 26867	26858 - 27638	>>	1-57,58-66	1 1	3.98e-78	1.16e-296	[], []
19	37	['241_C|T', '670_T|G', '2790_C|T', '3037_C|T', '4184_G|A', '4321_C|T', '9344_C|T', '9424_A|G', '9534_C|T', '9866_C|T', '10029_C|T', '11201_A|G', '11332_A|G', '13812_G|T', '14408_C|T', '15451_G|A', '16466_C|T', '19220_C|T', '21618_C|G', '22029_AGTTCA|......', '22917_T|G', '22995_C|A', '23403_A|G', '23604_C|G', '24410_G|A', '25413_C|T', '25469_C|T', '26767_T|C', '27638_T|C', '27752_C|T', '27874_C|T…	('BA.2', 'AY.45')	1	((10, 11),)	((10029, 11201),)	0	()	()	BA.2 + AY.45	BA.2 + AY.45	OK	10-11	11-12	9866 - 9867	10029 - 11201	<<	1-10,11-37	1 1	4.37e-313	1.01e-61	[], []
20	62	['241_C|T', '670_T|G', '2790_C|T', '3037_C|T', '4184_G|A', '4321_C|T', '9344_C|T', '9424_A|G', '9534_C|T', '9866_C|T', '10029_C|T', '10198_C|T', '10447_G|A', '10449_C|A', '11288_TCTGGTTTT|.........', '12880_C|T', '14408_C|T', '15714_C|T', '17410_C|T', '18163_A|G', '19955_C|T', '20055_A|G', '21618_C|T', '21633_TACCCCCTG|.........', '21987_G|A', '22200_T|G', '22578_G|A', '22674_C|T', '22679_T|C', '…	('BA.2', 'AY.45')	1	((50, 51),)	((25000, 25469),)	0	()	()	BA.2 + AY.45	BA.2 + AY.45	OK	51-52	51-52	25415 - 25416	25000 - 25469	>>	1-51,52-62	1 1	2.09e-119	2.19e-255	[], []
21	40	['241_C|T', '670_T|G', '2790_C|T', '3037_C|T', '4184_G|A', '4321_C|T', '9344_C|T', '9424_A|G', '9534_C|T', '9866_C|T', '10029_C|T', '10198_C|T', '10447_G|A', '10449_C|A', '11288_TCTGGTTTT|.........', '12880_C|T', '13812_G|T', '14408_C|T', '15451_G|A', '16466_C|T', '19220_C|T', '21618_C|G', '22029_AGTTCA|......', '22917_T|G', '22995_C|A', '23403_A|G', '23604_C|G', '24410_G|A', '25413_C|T', '25469_…	('BA.2', 'AY.45')	1	((15, 16),)	((12880, 13812),)	0	()	()	BA.2 + AY.45	BA.2 + AY.45	OK	16-17	16-17	12882 - 12883	12880 - 13812	<<	1-16,17-40	1 1	1.21e-287	3.65e-87	[], []
22	60	['241_C|T', '670_T|G', '2790_C|T', '3037_C|T', '4184_G|A', '4321_C|T', '9344_C|T', '9424_A|G', '9534_C|T', '9866_C|T', '10029_C|T', '10198_C|T', '10447_G|A', '10449_C|A', '11288_TCTGGTTTT|.........', '12880_C|T', '14408_C|T', '15714_C|T', '17410_C|T', '18163_A|G', '19955_C|T', '20055_A|G', '21618_C|T', '21633_TACCCCCTG|.........', '21987_G|A', '22200_T|G', '22578_G|A', '22674_C|T', '22679_T|C', '…	('BA.2', 'AY.45')	1	((47, 48),)	((23948, 25413),)	0	()	()	BA.2 + AY.45	BA.2 + AY.45	OK	48-49	48-49	24409 - 24410	23948 - 25413	>>	1-48,49-60	1 1	1.03e-132	4.46e-242	[], []
23	67	['241_C|T', '670_T|G', '2790_C|T', '3037_C|T', '4184_G|A', '4321_C|T', '9344_C|T', '9424_A|G', '9534_C|T', '9866_C|T', '10029_C|T', '10198_C|T', '10447_G|A', '10449_C|A', '11288_TCTGGTTTT|.........', '12880_C|T', '14408_C|T', '15714_C|T', '17410_C|T', '18163_A|G', '19955_C|T', '20055_A|G', '21618_C|T', '21633_TACCCCCTG|.........', '21987_G|A', '22200_T|G', '22578_G|A', '22674_C|T', '22679_T|C', '…	('BA.2', 'AY.45')	1	((58, 59),)	((27382, 27752),)	0	()	()	BA.2 + AY.45	BA.2 + AY.45	OK	59-60	59-60	27642 - 27643	27382 - 27752	>>	1-59,60-67	1 1	3.15e-61	1.45e-313	[], []
24	40	['241_C|T', '670_T|G', '2790_C|T', '3037_C|T', '4184_G|A', '4321_C|T', '9344_C|T', '9424_A|G', '9534_C|T', '9866_C|T', '10029_C|T', '10198_C|T', '10447_G|A', '10449_C|A', '11288_TCTGGTTTT|.........', '12880_C|T', '14408_C|T', '15714_C|T', '17410_C|T', '18163_A|G', '19220_C|T', '21618_C|G', '22029_AGTTCA|......', '22917_T|G', '22995_C|A', '23403_A|G', '23604_C|G', '24410_G|A', '25413_C|T', '25469_…	('BA.2', 'AY.45')	1	((19, 20),)	((18163, 19220),)	0	()	()	BA.2 + AY.45	BA.2 + AY.45	OK	20-21	20-21	18165 - 18166	18163 - 19220	<<	1-20,21-40	1 1	2.48e-262	1.78e-112	[], []
25	36	['241_C|T', '670_T|G', '2790_C|T', '3037_C|T', '4184_G|A', '6402_C|T', '7124_C|T', '8986_C|T', '9053_G|T', '10029_C|T', '11201_A|G', '11332_A|G', '13812_G|T', '14408_C|T', '15451_G|A', '16466_C|T', '19220_C|T', '21618_C|G', '22029_AGTTCA|......', '22917_T|G', '22995_C|A', '23403_A|G', '23604_C|G', '24410_G|A', '25413_C|T', '25469_C|T', '26767_T|C', '27638_T|C', '27752_C|T', '27874_C|T', '28248_GA…	('BA.2', 'AY.45')	1	((4, 5),)	((4184, 6402),)	0	()	()	BA.2 + AY.45	BA.2 + AY.45	OK	5-6	5-6	4194 - 4195	4184 - 6402	<<	1-5,6-36	1 1	0.00e+00	5.75e-19	[], []
26	67	['241_C|T', '670_T|G', '2790_C|T', '3037_C|T', '4184_G|A', '4321_C|T', '9344_C|T', '9424_A|G', '9534_C|T', '9866_C|T', '10029_C|T', '10198_C|T', '10447_G|A', '10449_C|A', '11288_TCTGGTTTT|.........', '12880_C|T', '14408_C|T', '15714_C|T', '17410_C|T', '18163_A|G', '19955_C|T', '20055_A|G', '21618_C|T', '21633_TACCCCCTG|.........', '21987_G|A', '22200_T|G', '22578_G|A', '22674_C|T', '22679_T|C', '…	('BA.2', 'AY.45')	1	((57, 58),)	((27259, 27638),)	0	()	()	BA.2 + AY.45	BA.2 + AY.45	OK	58-59	58-59	27258 - 27259	27259 - 27638	>>	1-58,59-67	1 1	1.91e-69	2.40e-305	[], []
27	67	['241_C|T', '670_T|G', '2790_C|T', '3037_C|T', '4184_G|A', '4321_C|T', '9344_C|T', '9424_A|G', '9534_C|T', '9866_C|T', '10029_C|T', '10198_C|T', '10447_G|A', '10449_C|A', '11288_TCTGGTTTT|.........', '12880_C|T', '14408_C|T', '15714_C|T', '17410_C|T', '18163_A|G', '19955_C|T', '20055_A|G', '21618_C|T', '21633_TACCCCCTG|.........', '21987_G|A', '22200_T|G', '22578_G|A', '22674_C|T', '22679_T|C', '…	('BA.2', 'AY.45')	1	((63, 64),)	((28881, 28916),)	0	()	()	BA.2 + AY.45	BA.2 + AY.45	OK	64-65	64-65	28882 - 28883	28881 - 28916	>>	1-64,65-67	1 1	3.75e-20	0.00e+00	[], []
28	39	['241_C|T', '670_T|G', '2790_C|T', '3037_C|T', '4184_G|A', '4321_C|T', '9344_C|T', '9424_A|G', '9534_C|T', '9866_C|T', '10029_C|T', '10198_C|T', '10447_G|A', '10449_C|A', '11288_TCTGGTTTT|.........', '12880_C|T', '14408_C|T', '15451_G|A', '16466_C|T', '19220_C|T', '21618_C|G', '22029_AGTTCA|......', '22917_T|G', '22995_C|A', '23403_A|G', '23604_C|G', '24410_G|A', '25413_C|T', '25469_C|T', '26767_…	('BA.2', 'AY.45')	1	((16, 17),)	((14408, 15451),)	0	()	()	BA.2 + AY.45	BA.2 + AY.45	OK	16-17	17-18	13826 - 13827	14408 - 15451	<<	1-16,17-39	1 1	7.96e-284	5.56e-91	[], []
29	36	['241_C|T', '670_T|G', '2790_C|T', '3037_C|T', '4184_G|A', '4321_C|T', '9344_C|T', '9424_A|G', '9534_C|T', '10029_C|T', '11201_A|G', '11332_A|G', '13812_G|T', '14408_C|T', '15451_G|A', '16466_C|T', '19220_C|T', '21618_C|G', '22029_AGTTCA|......', '22917_T|G', '22995_C|A', '23403_A|G', '23604_C|G', '24410_G|A', '25413_C|T', '25469_C|T', '26767_T|C', '27638_T|C', '27752_C|T', '27874_C|T', '28248_GA…	('BA.2', 'AY.45')	1	((8, 9),)	((9534, 10029),)	0	()	()	BA.2 + AY.45	BA.2 + AY.45	OK	9-10	9-10	9540 - 9541	9534 - 10029	<<	1-9,10-36	1 1	9.67e-317	4.55e-58	[], []
30	67	['241_C|T', '670_T|G', '2790_C|T', '3037_C|T', '4184_G|A', '4321_C|T', '9344_C|T', '9424_A|G', '9534_C|T', '9866_C|T', '10029_C|T', '10198_C|T', '10447_G|A', '10449_C|A', '11288_TCTGGTTTT|.........', '12880_C|T', '14408_C|T', '15714_C|T', '17410_C|T', '18163_A|G', '19955_C|T', '20055_A|G', '21618_C|T', '21633_TACCCCCTG|.........', '21987_G|A', '22200_T|G', '22578_G|A', '22674_C|T', '22679_T|C', '…	('BA.2', 'AY.45')	1	((57, 58),)	((27259, 27638),)	0	()	()	BA.2 + AY.45	BA.2 + AY.45	OK	58-59	58-59	27258 - 27259	27259 - 27638	>>	1-58,59-67	1 1	1.91e-69	2.40e-305	[], []
31	65	['241_C|T', '670_T|G', '2790_C|T', '3037_C|T', '4184_G|A', '4321_C|T', '9344_C|T', '9424_A|G', '9534_C|T', '9866_C|T', '10029_C|T', '10198_C|T', '10447_G|A', '10449_C|A', '11288_TCTGGTTTT|.........', '12880_C|T', '14408_C|T', '15714_C|T', '17410_C|T', '18163_A|G', '19955_C|T', '20055_A|G', '21618_C|T', '21633_TACCCCCTG|.........', '21987_G|A', '22200_T|G', '22578_G|A', '22674_C|T', '22679_T|C', '…	('BA.2', 'AY.45')	1	((54, 55),)	((26577, 26767),)	0	()	()	BA.2 + AY.45	BA.2 + AY.45	OK	55-56	55-56	26578 - 26579	26577 - 26767	>>	1-55,56-65	1 1	7.69e-93	5.98e-282	[], []
32	35	['241_C|T', '670_T|G', '2790_C|T', '3037_C|T', '4184_G|A', '4321_C|T', '9344_C|T', '9424_A|G', '10029_C|T', '11201_A|G', '11332_A|G', '13812_G|T', '14408_C|T', '15451_G|A', '16466_C|T', '19220_C|T', '21618_C|G', '22029_AGTTCA|......', '22917_T|G', '22995_C|A', '23403_A|G', '23604_C|G', '24410_G|A', '25413_C|T', '25469_C|T', '26767_T|C', '27638_T|C', '27752_C|T', '27874_C|T', '28248_GATTTC|......'…	('BA.2', 'AY.45')	1	((7, 8),)	((9424, 10029),)	0	()	()	BA.2 + AY.45	BA.2 + AY.45	OK	8-9	8-9	9429 - 9430	9424 - 10029	<<	1-8,9-35	1 1	2.09e-320	2.11e-54	[], []
33	51	['241_C|T', '670_T|G', '2790_C|T', '3037_C|T', '4184_G|A', '4321_C|T', '9344_C|T', '9424_A|G', '9534_C|T', '9866_C|T', '10029_C|T', '10198_C|T', '10447_G|A', '10449_C|A', '11288_TCTGGTTTT|.........', '12880_C|T', '14408_C|T', '15714_C|T', '17410_C|T', '18163_A|G', '19955_C|T', '20055_A|G', '21618_C|T', '21633_TACCCCCTG|.........', '21987_G|A', '22200_T|G', '22578_G|A', '22674_C|T', '22679_T|C', '…	('BA.2', 'AY.45')	1	((34, 35),)	((22882, 22995),)	0	()	()	BA.2 + AY.45	BA.2 + AY.45	OK	35-36	35-36	22917 - 22918	22882 - 22995	>>	1-35,36-51	1 1	5.06e-182	8.71e-193	[], []
34	39	['241_C|T', '670_T|G', '2790_C|T', '3037_C|T', '4184_G|A', '4321_C|T', '9344_C|T', '9424_A|G', '9534_C|T', '9866_C|T', '10029_C|T', '10198_C|T', '10447_G|A', '10449_C|A', '11332_A|G', '13812_G|T', '14408_C|T', '15451_G|A', '16466_C|T', '19220_C|T', '21618_C|G', '22029_AGTTCA|......', '22917_T|G', '22995_C|A', '23403_A|G', '23604_C|G', '24410_G|A', '25413_C|T', '25469_C|T', '26767_T|C', '27638_T|C…	('BA.2', 'AY.45')	1	((13, 14),)	((10449, 11332),)	0	()	()	BA.2 + AY.45	BA.2 + AY.45	OK	14-15	14-15	11210 - 11211	10449 - 11332	<<	1-14,15-39	1 1	4.69e-298	9.43e-77	[], []
35	42	['241_C|T', '670_T|G', '2790_C|T', '3037_C|T', '4184_G|A', '4321_C|T', '9344_C|T', '9424_A|G', '9534_C|T', '9866_C|T', '10029_C|T', '10198_C|T', '10447_G|A', '10449_C|A', '11288_TCTGGTTTT|.........', '12880_C|T', '14408_C|T', '15714_C|T', '17410_C|T', '18163_A|G', '19955_C|T', '20055_A|G', '21618_C|T', '21633_TACCCCCTG|.........', '21987_G|A', '22917_T|G', '22995_C|A', '23403_A|G', '23604_C|G', '…	('BA.2', 'AY.45')	1	((24, 25),)	((21987, 22917),)	0	()	()	BA.2 + AY.45	BA.2 + AY.45	OK	25-26	25-26	22031 - 22032	21987 - 22917	>>	1-25,26-42	1 1	4.90e-230	8.98e-145	[], []
36	66	['241_C|T', '670_T|G', '2790_C|T', '3037_C|T', '4184_G|A', '4321_C|T', '9344_C|T', '9424_A|G', '9534_C|T', '9866_C|T', '10029_C|T', '10198_C|T', '10447_G|A', '10449_C|A', '11288_TCTGGTTTT|.........', '12880_C|T', '14408_C|T', '15714_C|T', '17410_C|T', '18163_A|G', '19955_C|T', '20055_A|G', '21618_C|T', '21633_TACCCCCTG|.........', '21987_G|A', '22200_T|G', '22578_G|A', '22674_C|T', '22679_T|C', '…	('BA.2', 'AY.45')	1	((60, 61),)	((28271, 28461),)	0	()	()	BA.2 + AY.45	BA.2 + AY.45	OK	61-62	61-62	28270 - 28271	28271 - 28461	>>	1-61,62-66	1 1	9.45e-39	0.00e+00	[], []
37	33	['241_C|T', '670_T|G', '2790_C|T', '3037_C|T', '4184_G|A', '4321_C|T', '10029_C|T', '11201_A|G', '11332_A|G', '13812_G|T', '14408_C|T', '15451_G|A', '16466_C|T', '19220_C|T', '21618_C|G', '22029_AGTTCA|......', '22917_T|G', '22995_C|A', '23403_A|G', '23604_C|G', '24410_G|A', '25413_C|T', '25469_C|T', '26767_T|C', '27638_T|C', '27752_C|T', '27874_C|T', '28248_GATTTC|......', '28461_A|G', '28881_G|…	('BA.2', 'AY.45')	1	((5, 6),)	((4321, 10029),)	0	()	()	BA.2 + AY.45	BA.2 + AY.45	OK	6-7	6-7	9069 - 9070	4321 - 10029	<<	1-6,7-33	1 1	0.00e+00	4.86e-37	[], []
38	43	['241_C|T', '670_T|G', '2790_C|T', '3037_C|T', '4184_G|A', '4321_C|T', '9344_C|T', '9424_A|G', '9534_C|T', '9866_C|T', '10029_C|T', '10198_C|T', '10447_G|A', '10449_C|A', '11288_TCTGGTTTT|.........', '12880_C|T', '14408_C|T', '15714_C|T', '17410_C|T', '18163_A|G', '19955_C|T', '20055_A|G', '21618_C|T', '21633_TACCCCCTG|.........', '21987_G|A', '22200_T|G', '22917_T|G', '22995_C|A', '23403_A|G', '…	('BA.2', 'AY.45')	1	((25, 26),)	((22200, 22917),)	0	()	()	BA.2 + AY.45	BA.2 + AY.45	OK	26-27	26-27	22200 - 22201	22200 - 22917	>>	1-26,27-43	1 1	1.14e-226	3.87e-148	[], []
39	41	['241_C|T', '670_T|G', '2790_C|T', '3037_C|T', '4184_G|A', '4321_C|T', '9344_C|T', '9424_A|G', '9534_C|T', '9866_C|T', '10029_C|T', '10198_C|T', '10447_G|A', '10449_C|A', '11288_TCTGGTTTT|.........', '12880_C|T', '14408_C|T', '15714_C|T', '17410_C|T', '18163_A|G', '19955_C|T', '20055_A|G', '21618_C|T', '22029_AGTTCA|......', '22917_T|G', '22995_C|A', '23403_A|G', '23604_C|G', '24410_G|A', '25413_…	('BA.2', 'AY.45')	1	((22, 23),)	((21618, 22029),)	0	()	()	BA.2 + AY.45	BA.2 + AY.45	OK	23-24	23-24	21620 - 21621	21618 - 22029	<<	1-23,24-41	1 1	6.89e-244	6.38e-131	[], []
40	64	['241_C|T', '670_T|G', '2790_C|T', '3037_C|T', '4184_G|A', '4321_C|T', '9344_C|T', '9424_A|G', '9534_C|T', '9866_C|T', '10029_C|T', '10198_C|T', '10447_G|A', '10449_C|A', '11288_TCTGGTTTT|.........', '12880_C|T', '14408_C|T', '15714_C|T', '17410_C|T', '18163_A|G', '19955_C|T', '20055_A|G', '21618_C|T', '21633_TACCCCCTG|.........', '21987_G|A', '22200_T|G', '22578_G|A', '22674_C|T', '22679_T|C', '…	('BA.2', 'AY.45')	1	((53, 54),)	((26270, 26767),)	0	()	()	BA.2 + AY.45	BA.2 + AY.45	OK	54-55	54-55	26274 - 26275	26270 - 26767	>>	1-54,55-64	1 1	1.66e-101	2.76e-273	[], []
41	36	['241_C|T', '670_T|G', '2790_C|T', '3037_C|T', '4184_G|A', '6402_C|T', '7124_C|T', '8986_C|T', '9053_G|T', '10029_C|T', '11201_A|G', '11332_A|G', '13812_G|T', '14408_C|T', '15451_G|A', '16466_C|T', '19220_C|T', '21618_C|G', '22029_AGTTCA|......', '22917_T|G', '22995_C|A', '23403_A|G', '23604_C|G', '24410_G|A', '25413_C|T', '25469_C|T', '26767_T|C', '27638_T|C', '27752_C|T', '27874_C|T', '28248_GA…	('BA.2', 'AY.45')	1	((4, 5),)	((4184, 6402),)	0	()	()	BA.2 + AY.45	BA.2 + AY.45	OK	5-6	5-6	4194 - 4195	4184 - 6402	<<	1-5,6-36	1 1	0.00e+00	5.75e-19	[], []
42	66	['241_C|T', '670_T|G', '2790_C|T', '3037_C|T', '4184_G|A', '4321_C|T', '9344_C|T', '9424_A|G', '9534_C|T', '9866_C|T', '10029_C|T', '10198_C|T', '10447_G|A', '10449_C|A', '11288_TCTGGTTTT|.........', '12880_C|T', '14408_C|T', '15714_C|T', '17410_C|T', '18163_A|G', '19955_C|T', '20055_A|G', '21618_C|T', '21633_TACCCCCTG|.........', '21987_G|A', '22200_T|G', '22578_G|A', '22674_C|T', '22679_T|C', '…	('BA.2', 'AY.45')	1	((60, 61),)	((28271, 28461),)	0	()	()	BA.2 + AY.45	BA.2 + AY.45	OK	61-62	61-62	28270 - 28271	28271 - 28461	>>	1-61,62-66	1 1	9.45e-39	0.00e+00	[], []
43	36	['241_C|T', '670_T|G', '2790_C|T', '3037_C|T', '4184_G|A', '6402_C|T', '7124_C|T', '8986_C|T', '9053_G|T', '10029_C|T', '11201_A|G', '11332_A|G', '13812_G|T', '14408_C|T', '15451_G|A', '16466_C|T', '19220_C|T', '21618_C|G', '22029_AGTTCA|......', '22917_T|G', '22995_C|A', '23403_A|G', '23604_C|G', '24410_G|A', '25413_C|T', '25469_C|T', '26767_T|C', '27638_T|C', '27752_C|T', '27874_C|T', '28248_GA…	('BA.2', 'AY.45')	1	((4, 5),)	((4184, 6402),)	0	()	()	BA.2 + AY.45	BA.2 + AY.45	OK	5-6	5-6	4194 - 4195	4184 - 6402	<<	1-5,6-36	1 1	0.00e+00	5.75e-19	[], []
44	52	['241_C|T', '670_T|G', '2790_C|T', '3037_C|T', '4184_G|A', '4321_C|T', '9344_C|T', '9424_A|G', '9534_C|T', '9866_C|T', '10029_C|T', '10198_C|T', '10447_G|A', '10449_C|A', '11288_TCTGGTTTT|.........', '12880_C|T', '14408_C|T', '15714_C|T', '17410_C|T', '18163_A|G', '19955_C|T', '20055_A|G', '21618_C|T', '21633_TACCCCCTG|.........', '21987_G|A', '22200_T|G', '22578_G|A', '22674_C|T', '22679_T|C', '…	('BA.2', 'AY.45')	1	((34, 35),)	((22882, 22917),)	0	()	()	BA.2 + AY.45	BA.2 + AY.45	OK	35-36	35-36	22891 - 22892	22882 - 22917	>>	1-35,36-52	1 1	6.61e-185	6.69e-190	[], []
45	65	['241_C|T', '670_T|G', '2790_C|T', '3037_C|T', '4184_G|A', '4321_C|T', '9344_C|T', '9424_A|G', '9534_C|T', '9866_C|T', '10029_C|T', '10198_C|T', '10447_G|A', '10449_C|A', '11288_TCTGGTTTT|.........', '12880_C|T', '14408_C|T', '15714_C|T', '17410_C|T', '18163_A|G', '19955_C|T', '20055_A|G', '21618_C|T', '21633_TACCCCCTG|.........', '21987_G|A', '22200_T|G', '22578_G|A', '22674_C|T', '22679_T|C', '…	('BA.2', 'AY.45')	1	((59, 60),)	((27807, 28461),)	0	()	()	BA.2 + AY.45	BA.2 + AY.45	OK	60-61	60-61	28247 - 28248	27807 - 28461	>>	1-60,61-65	1 1	4.01e-42	0.00e+00	[], []
46	40	['241_C|T', '670_T|G', '2790_C|T', '3037_C|T', '4184_G|A', '4321_C|T', '9344_C|T', '9424_A|G', '9534_C|T', '9866_C|T', '10029_C|T', '10198_C|T', '10447_G|A', '10449_C|A', '11288_TCTGGTTTT|.........', '12880_C|T', '14408_C|T', '15714_C|T', '17410_C|T', '18163_A|G', '19220_C|T', '21618_C|G', '22029_AGTTCA|......', '22917_T|G', '22995_C|A', '23403_A|G', '23604_C|G', '24410_G|A', '25413_C|T', '25469_…	('BA.2', 'AY.45')	1	((19, 20),)	((18163, 19220),)	0	()	()	BA.2 + AY.45	BA.2 + AY.45	OK	20-21	20-21	18165 - 18166	18163 - 19220	<<	1-20,21-40	1 1	2.48e-262	1.78e-112	[], []
47	67	['241_C|T', '670_T|G', '2790_C|T', '3037_C|T', '4184_G|A', '4321_C|T', '9344_C|T', '9424_A|G', '9534_C|T', '9866_C|T', '10029_C|T', '10198_C|T', '10447_G|A', '10449_C|A', '11288_TCTGGTTTT|.........', '12880_C|T', '14408_C|T', '15714_C|T', '17410_C|T', '18163_A|G', '19955_C|T', '20055_A|G', '21618_C|T', '21633_TACCCCCTG|.........', '21987_G|A', '22200_T|G', '22578_G|A', '22674_C|T', '22679_T|C', '…	('BA.2', 'AY.45')	1	((57, 58),)	((27259, 27638),)	0	()	()	BA.2 + AY.45	BA.2 + AY.45	OK	58-59	58-59	27258 - 27259	27259 - 27638	>>	1-58,59-67	1 1	1.91e-69	2.40e-305	[], []
48	62	['241_C|T', '670_T|G', '2790_C|T', '3037_C|T', '4184_G|A', '4321_C|T', '9344_C|T', '9424_A|G', '9534_C|T', '9866_C|T', '10029_C|T', '10198_C|T', '10447_G|A', '10449_C|A', '11288_TCTGGTTTT|.........', '12880_C|T', '14408_C|T', '15714_C|T', '17410_C|T', '18163_A|G', '19955_C|T', '20055_A|G', '21618_C|T', '21633_TACCCCCTG|.........', '21987_G|A', '22200_T|G', '22578_G|A', '22674_C|T', '22679_T|C', '…	('BA.2', 'AY.45')	1	((51, 52),)	((25584, 26767),)	0	()	()	BA.2 + AY.45	BA.2 + AY.45	OK	52-53	52-53	25584 - 25585	25584 - 26767	>>	1-52,53-62	1 1	1.48e-113	3.11e-261	[], []
49	51	['241_C|T', '670_T|G', '2790_C|T', '3037_C|T', '4184_G|A', '4321_C|T', '9344_C|T', '9424_A|G', '9534_C|T', '9866_C|T', '10029_C|T', '10198_C|T', '10447_G|A', '10449_C|A', '11288_TCTGGTTTT|.........', '12880_C|T', '14408_C|T', '15714_C|T', '17410_C|T', '18163_A|G', '19955_C|T', '20055_A|G', '21618_C|T', '21633_TACCCCCTG|.........', '21987_G|A', '22200_T|G', '22578_G|A', '22674_C|T', '22679_T|C', '…	('BA.2', 'AY.45')	1	((34, 35),)	((22882, 22995),)	0	()	()	BA.2 + AY.45	BA.2 + AY.45	OK	35-36	35-36	22917 - 22918	22882 - 22995	>>	1-35,36-51	1 1	5.06e-182	8.71e-193	[], []
50	60	['241_C|T', '670_T|G', '2790_C|T', '3037_C|T', '4184_G|A', '4321_C|T', '9344_C|T', '9424_A|G', '9534_C|T', '9866_C|T', '10029_C|T', '10198_C|T', '10447_G|A', '10449_C|A', '11288_TCTGGTTTT|.........', '12880_C|T', '14408_C|T', '15714_C|T', '17410_C|T', '18163_A|G', '19955_C|T', '20055_A|G', '21618_C|T', '21633_TACCCCCTG|.........', '21987_G|A', '22200_T|G', '22578_G|A', '22674_C|T', '22679_T|C', '…	('BA.2', 'AY.45')	1	((46, 47),)	((23854, 24410),)	0	()	()	BA.2 + AY.45	BA.2 + AY.45	OK	47-48	47-48	23853 - 23854	23854 - 24410	>>	1-47,48-60	1 1	4.04e-140	1.13e-234	[], []
51	65	['241_C|T', '670_T|G', '2790_C|T', '3037_C|T', '4184_G|A', '4321_C|T', '9344_C|T', '9424_A|G', '9534_C|T', '9866_C|T', '10029_C|T', '10198_C|T', '10447_G|A', '10449_C|A', '11288_TCTGGTTTT|.........', '12880_C|T', '14408_C|T', '15714_C|T', '17410_C|T', '18163_A|G', '19955_C|T', '20055_A|G', '21618_C|T', '21633_TACCCCCTG|.........', '21987_G|A', '22200_T|G', '22578_G|A', '22674_C|T', '22679_T|C', '…	('BA.2', 'AY.45')	1	((54, 55),)	((26577, 26767),)	0	()	()	BA.2 + AY.45	BA.2 + AY.45	OK	55-56	55-56	26578 - 26579	26577 - 26767	>>	1-55,56-65	1 1	7.69e-93	5.98e-282	[], []
52	51	['241_C|T', '670_T|G', '2790_C|T', '3037_C|T', '4184_G|A', '4321_C|T', '9344_C|T', '9424_A|G', '9534_C|T', '9866_C|T', '10029_C|T', '10198_C|T', '10447_G|A', '10449_C|A', '11288_TCTGGTTTT|.........', '12880_C|T', '14408_C|T', '15714_C|T', '17410_C|T', '18163_A|G', '19955_C|T', '20055_A|G', '21618_C|T', '21633_TACCCCCTG|.........', '21987_G|A', '22200_T|G', '22578_G|A', '22674_C|T', '22679_T|C', '…	('BA.2', 'AY.45')	1	((33, 34),)	((22813, 22917),)	0	()	()	BA.2 + AY.45	BA.2 + AY.45	OK	34-35	34-35	22842 - 22843	22813 - 22917	>>	1-34,35-51	1 1	1.61e-193	2.73e-181	[], []
53	38	['241_C|T', '670_T|G', '2790_C|T', '3037_C|T', '4184_G|A', '4321_C|T', '9344_C|T', '9424_A|G', '9534_C|T', '9866_C|T', '10029_C|T', '10198_C|T', '10447_G|A', '10449_C|A', '11288_TCTGGTTTT|.........', '12880_C|T', '14408_C|T', '16466_C|T', '19220_C|T', '21618_C|G', '22029_AGTTCA|......', '22917_T|G', '22995_C|A', '23403_A|G', '23604_C|G', '24410_G|A', '25413_C|T', '25469_C|T', '26767_T|C', '27638_…	('BA.2', 'AY.45')	1	((16, 17),)	((14408, 16466),)	0	()	()	BA.2 + AY.45	BA.2 + AY.45	OK	17-18	17-18	15450 - 15451	14408 - 16466	<<	1-17,18-38	1 1	4.94e-281	8.92e-94	[], []
54	45	['241_C|T', '670_T|G', '2790_C|T', '3037_C|T', '4184_G|A', '4321_C|T', '9344_C|T', '9424_A|G', '9534_C|T', '9866_C|T', '10029_C|T', '10198_C|T', '10447_G|A', '10449_C|A', '11288_TCTGGTTTT|.........', '12880_C|T', '14408_C|T', '15714_C|T', '17410_C|T', '18163_A|G', '19955_C|T', '20055_A|G', '21618_C|T', '21633_TACCCCCTG|.........', '21987_G|A', '22200_T|G', '22578_G|A', '22674_C|T', '22917_T|G', '…	('BA.2', 'AY.45')	1	((27, 28),)	((22674, 22917),)	0	()	()	BA.2 + AY.45	BA.2 + AY.45	OK	28-29	28-29	22674 - 22675	22674 - 22917	>>	1-28,29-45	1 1	1.16e-219	3.80e-155	[], []
55	50	['241_C|T', '670_T|G', '2790_C|T', '3037_C|T', '4184_G|A', '4321_C|T', '9344_C|T', '9424_A|G', '9534_C|T', '9866_C|T', '10029_C|T', '10198_C|T', '10447_G|A', '10449_C|A', '11288_TCTGGTTTT|.........', '12880_C|T', '14408_C|T', '15714_C|T', '17410_C|T', '18163_A|G', '19955_C|T', '20055_A|G', '21618_C|T', '21633_TACCCCCTG|.........', '21987_G|A', '22200_T|G', '22578_G|A', '22674_C|T', '22679_T|C', '…	('BA.2', 'AY.45')	1	((32, 33),)	((22786, 22917),)	0	()	()	BA.2 + AY.45	BA.2 + AY.45	OK	33-34	33-34	22785 - 22786	22786 - 22917	>>	1-33,34-50	1 1	3.76e-197	1.17e-177	[], []
56	40	['241_C|T', '670_T|G', '2790_C|T', '3037_C|T', '4184_G|A', '4321_C|T', '9344_C|T', '9424_A|G', '9534_C|T', '9866_C|T', '10029_C|T', '10198_C|T', '10447_G|A', '10449_C|A', '11288_TCTGGTTTT|.........', '11332_A|G', '13812_G|T', '14408_C|T', '15451_G|A', '16466_C|T', '19220_C|T', '21618_C|G', '22029_AGTTCA|......', '22917_T|G', '22995_C|A', '23403_A|G', '23604_C|G', '24410_G|A', '25413_C|T', '25469_…	('BA.2', 'AY.45')	1	((14, 15),)	((11288, 11332),)	0	()	()	BA.2 + AY.45	BA.2 + AY.45	OK	15-16	15-16	11290 - 11291	11288 - 11332	<<	1-15,16-40	1 1	7.19e-295	6.18e-80	[], []
57	34	['241_C|T', '670_T|G', '2790_C|T', '3037_C|T', '4184_G|A', '4321_C|T', '9053_G|T', '10029_C|T', '11201_A|G', '11332_A|G', '13812_G|T', '14408_C|T', '15451_G|A', '16466_C|T', '19220_C|T', '21618_C|G', '22029_AGTTCA|......', '22917_T|G', '22995_C|A', '23403_A|G', '23604_C|G', '24410_G|A', '25413_C|T', '25469_C|T', '26767_T|C', '27638_T|C', '27752_C|T', '27874_C|T', '28248_GATTTC|......', '28461_A|G…	('BA.2', 'AY.45')	1	((5, 6),)	((4321, 9053),)	0	()	()	BA.2 + AY.45	BA.2 + AY.45	OK	6-7	6-7	8990 - 8991	4321 - 9053	<<	1-6,7-34	1 1	0.00e+00	7.07e-33	[], []
58	56	['241_C|T', '670_T|G', '2790_C|T', '3037_C|T', '4184_G|A', '4321_C|T', '9344_C|T', '9424_A|G', '9534_C|T', '9866_C|T', '10029_C|T', '10198_C|T', '10447_G|A', '10449_C|A', '11288_TCTGGTTTT|.........', '12880_C|T', '14408_C|T', '15714_C|T', '17410_C|T', '18163_A|G', '19955_C|T', '20055_A|G', '21618_C|T', '21633_TACCCCCTG|.........', '21987_G|A', '22200_T|G', '22578_G|A', '22674_C|T', '22679_T|C', '…	('BA.2', 'AY.45')	1	((40, 41),)	((23063, 23403),)	0	()	()	BA.2 + AY.45	BA.2 + AY.45	OK	41-42	41-42	23063 - 23064	23063 - 23403	>>	1-41,42-56	1 1	1.68e-160	2.74e-214	[], []
59	67	['241_C|T', '670_T|G', '2790_C|T', '3037_C|T', '4184_G|A', '4321_C|T', '9344_C|T', '9424_A|G', '9534_C|T', '9866_C|T', '10029_C|T', '10198_C|T', '10447_G|A', '10449_C|A', '11288_TCTGGTTTT|.........', '12880_C|T', '14408_C|T', '15714_C|T', '17410_C|T', '18163_A|G', '19955_C|T', '20055_A|G', '21618_C|T', '21633_TACCCCCTG|.........', '21987_G|A', '22200_T|G', '22578_G|A', '22674_C|T', '22679_T|C', '…	('BA.2', 'AY.45')	1	((57, 58),)	((27259, 27638),)	0	()	()	BA.2 + AY.45	BA.2 + AY.45	OK	58-59	58-59	27258 - 27259	27259 - 27638	>>	1-58,59-67	1 1	1.91e-69	2.40e-305	[], []
60	39	['241_C|T', '670_T|G', '2790_C|T', '3037_C|T', '4184_G|A', '4321_C|T', '9344_C|T', '9424_A|G', '9534_C|T', '9866_C|T', '10029_C|T', '10198_C|T', '10447_G|A', '10449_C|A', '11288_TCTGGTTTT|.........', '12880_C|T', '14408_C|T', '15714_C|T', '17410_C|T', '19220_C|T', '21618_C|G', '22029_AGTTCA|......', '22917_T|G', '22995_C|A', '23403_A|G', '23604_C|G', '24410_G|A', '25413_C|T', '25469_C|T', '26767_…	('BA.2', 'AY.45')	1	((18, 19),)	((17410, 19220),)	0	()	()	BA.2 + AY.45	BA.2 + AY.45	OK	19-20	19-20	17420 - 17421	17410 - 19220	<<	1-19,20-39	1 1	5.16e-271	8.57e-104	[], []
61	67	['241_C|T', '670_T|G', '2790_C|T', '3037_C|T', '4184_G|A', '4321_C|T', '9344_C|T', '9424_A|G', '9534_C|T', '9866_C|T', '10029_C|T', '10198_C|T', '10447_G|A', '10449_C|A', '11288_TCTGGTTTT|.........', '12880_C|T', '14408_C|T', '15714_C|T', '17410_C|T', '18163_A|G', '19955_C|T', '20055_A|G', '21618_C|T', '21633_TACCCCCTG|.........', '21987_G|A', '22200_T|G', '22578_G|A', '22674_C|T', '22679_T|C', '…	('BA.2', 'AY.45')	1	((59, 60),)	((27807, 27874),)	0	()	()	BA.2 + AY.45	BA.2 + AY.45	OK	60-61	60-61	27811 - 27812	27807 - 27874	>>	1-60,61-67	1 1	1.89e-49	0.00e+00	[], []
62	61	['241_C|T', '670_T|G', '2790_C|T', '3037_C|T', '4184_G|A', '4321_C|T', '9344_C|T', '9424_A|G', '9534_C|T', '9866_C|T', '10029_C|T', '10198_C|T', '10447_G|A', '10449_C|A', '11288_TCTGGTTTT|.........', '12880_C|T', '14408_C|T', '15714_C|T', '17410_C|T', '18163_A|G', '19955_C|T', '20055_A|G', '21618_C|T', '21633_TACCCCCTG|.........', '21987_G|A', '22200_T|G', '22578_G|A', '22674_C|T', '22679_T|C', '…	('BA.2', 'AY.45')	1	((50, 51),)	((25000, 26767),)	0	()	()	BA.2 + AY.45	BA.2 + AY.45	OK	51-52	51-52	25468 - 25469	25000 - 26767	>>	1-51,52-61	1 1	3.47e-116	1.33e-258	[], []
63	58	['241_C|T', '670_T|G', '2790_C|T', '3037_C|T', '4184_G|A', '4321_C|T', '9344_C|T', '9424_A|G', '9534_C|T', '9866_C|T', '10029_C|T', '10198_C|T', '10447_G|A', '10449_C|A', '11288_TCTGGTTTT|.........', '12880_C|T', '14408_C|T', '15714_C|T', '17410_C|T', '18163_A|G', '19955_C|T', '20055_A|G', '21618_C|T', '21633_TACCCCCTG|.........', '21987_G|A', '22200_T|G', '22578_G|A', '22674_C|T', '22679_T|C', '…	('BA.2', 'AY.45')	1	((43, 44),)	((23525, 23604),)	0	()	()	BA.2 + AY.45	BA.2 + AY.45	OK	44-45	44-45	23534 - 23535	23525 - 23604	>>	1-44,45-58	1 1	4.10e-155	1.12e-219	[], []
64	40	['241_C|T', '670_T|G', '2790_C|T', '3037_C|T', '4184_G|A', '4321_C|T', '9344_C|T', '9424_A|G', '9534_C|T', '9866_C|T', '10029_C|T', '10198_C|T', '10447_G|A', '10449_C|A', '11201_A|G', '11332_A|G', '13812_G|T', '14408_C|T', '15451_G|A', '16466_C|T', '19220_C|T', '21618_C|G', '22029_AGTTCA|......', '22917_T|G', '22995_C|A', '23403_A|G', '23604_C|G', '24410_G|A', '25413_C|T', '25469_C|T', '26767_T|C…	('BA.2', 'AY.45')	1	((13, 14),)	((10449, 11201),)	0	()	()	BA.2 + AY.45	BA.2 + AY.45	OK	14-15	14-15	10448 - 10449	10449 - 11201	<<	1-14,15-40	1 1	8.74e-303	5.06e-72	[], []
65	40	['241_C|T', '670_T|G', '2790_C|T', '3037_C|T', '4184_G|A', '4321_C|T', '9344_C|T', '9424_A|G', '9534_C|T', '9866_C|T', '10029_C|T', '10198_C|T', '10447_G|A', '10449_C|A', '11288_TCTGGTTTT|.........', '12880_C|T', '13812_G|T', '14408_C|T', '15451_G|A', '16466_C|T', '19220_C|T', '21618_C|G', '22029_AGTTCA|......', '22917_T|G', '22995_C|A', '23403_A|G', '23604_C|G', '24410_G|A', '25413_C|T', '25469_…	('BA.2', 'AY.45')	1	((15, 16),)	((12880, 13812),)	0	()	()	BA.2 + AY.45	BA.2 + AY.45	OK	16-17	16-17	12882 - 12883	12880 - 13812	<<	1-16,17-40	1 1	1.21e-287	3.65e-87	[], []
66	55	['241_C|T', '670_T|G', '2790_C|T', '3037_C|T', '4184_G|A', '4321_C|T', '9344_C|T', '9424_A|G', '9534_C|T', '9866_C|T', '10029_C|T', '10198_C|T', '10447_G|A', '10449_C|A', '11288_TCTGGTTTT|.........', '12880_C|T', '14408_C|T', '15714_C|T', '17410_C|T', '18163_A|G', '19955_C|T', '20055_A|G', '21618_C|T', '21633_TACCCCCTG|.........', '21987_G|A', '22200_T|G', '22578_G|A', '22674_C|T', '22679_T|C', '…	('BA.2', 'AY.45')	1	((39, 40),)	((23055, 23403),)	0	()	()	BA.2 + AY.45	BA.2 + AY.45	OK	40-41	40-41	23057 - 23058	23055 - 23403	>>	1-40,41-55	1 1	1.16e-163	3.98e-211	[], []
67	44	['241_C|T', '670_T|G', '2790_C|T', '3037_C|T', '4184_G|A', '4321_C|T', '9344_C|T', '9424_A|G', '9534_C|T', '9866_C|T', '10029_C|T', '10198_C|T', '10447_G|A', '10449_C|A', '11288_TCTGGTTTT|.........', '12880_C|T', '14408_C|T', '15714_C|T', '17410_C|T', '18163_A|G', '19955_C|T', '20055_A|G', '21618_C|T', '21633_TACCCCCTG|.........', '21987_G|A', '22200_T|G', '22578_G|A', '22917_T|G', '22995_C|A', '…	('BA.2', 'AY.45')	1	((26, 27),)	((22578, 22917),)	0	()	()	BA.2 + AY.45	BA.2 + AY.45	OK	27-28	27-28	22579 - 22580	22578 - 22917	>>	1-27,28-44	1 1	2.62e-223	1.68e-151	[], []
68	65	['241_C|T', '670_T|G', '2790_C|T', '3037_C|T', '4184_G|A', '4321_C|T', '9344_C|T', '9424_A|G', '9534_C|T', '9866_C|T', '10029_C|T', '10198_C|T', '10447_G|A', '10449_C|A', '11288_TCTGGTTTT|.........', '12880_C|T', '14408_C|T', '15714_C|T', '17410_C|T', '18163_A|G', '19955_C|T', '20055_A|G', '21618_C|T', '21633_TACCCCCTG|.........', '21987_G|A', '22200_T|G', '22578_G|A', '22674_C|T', '22679_T|C', '…	('BA.2', 'AY.45')	1	((59, 60),)	((27807, 28461),)	0	()	()	BA.2 + AY.45	BA.2 + AY.45	OK	60-61	60-61	28247 - 28248	27807 - 28461	>>	1-60,61-65	1 1	4.01e-42	0.00e+00	[], []
69	37	['241_C|T', '670_T|G', '2790_C|T', '3037_C|T', '4184_G|A', '4321_C|T', '9344_C|T', '9424_A|G', '9534_C|T', '9866_C|T', '10029_C|T', '11201_A|G', '11332_A|G', '13812_G|T', '14408_C|T', '15451_G|A', '16466_C|T', '19220_C|T', '21618_C|G', '22029_AGTTCA|......', '22917_T|G', '22995_C|A', '23403_A|G', '23604_C|G', '24410_G|A', '25413_C|T', '25469_C|T', '26767_T|C', '27638_T|C', '27752_C|T', '27874_C|T…	('BA.2', 'AY.45')	1	((9, 10),)	((9866, 10029),)	0	()	()	BA.2 + AY.45	BA.2 + AY.45	OK	10-11	10-11	9866 - 9867	9866 - 10029	<<	1-10,11-37	1 1	4.37e-313	1.01e-61	[], []
70	48	['241_C|T', '670_T|G', '2790_C|T', '3037_C|T', '4184_G|A', '4321_C|T', '9344_C|T', '9424_A|G', '9534_C|T', '9866_C|T', '10029_C|T', '10198_C|T', '10447_G|A', '10449_C|A', '11288_TCTGGTTTT|.........', '12880_C|T', '14408_C|T', '15714_C|T', '17410_C|T', '18163_A|G', '19955_C|T', '20055_A|G', '21618_C|T', '21633_TACCCCCTG|.........', '21987_G|A', '22200_T|G', '22578_G|A', '22674_C|T', '22679_T|C', '…	('BA.2', 'AY.45')	1	((30, 31),)	((22688, 22917),)	0	()	()	BA.2 + AY.45	BA.2 + AY.45	OK	31-32	31-32	22719 - 22720	22688 - 22917	>>	1-31,32-48	1 1	1.85e-209	2.39e-165	[], []
71	61	['241_C|T', '670_T|G', '2790_C|T', '3037_C|T', '4184_G|A', '4321_C|T', '9344_C|T', '9424_A|G', '9534_C|T', '9866_C|T', '10029_C|T', '10198_C|T', '10447_G|A', '10449_C|A', '11288_TCTGGTTTT|.........', '12880_C|T', '14408_C|T', '15714_C|T', '17410_C|T', '18163_A|G', '19955_C|T', '20055_A|G', '21618_C|T', '21633_TACCCCCTG|.........', '21987_G|A', '22200_T|G', '22578_G|A', '22674_C|T', '22679_T|C', '…	('BA.2', 'AY.45')	1	((50, 51),)	((25000, 26767),)	0	()	()	BA.2 + AY.45	BA.2 + AY.45	OK	51-52	51-52	25468 - 25469	25000 - 26767	>>	1-51,52-61	1 1	3.47e-116	1.33e-258	[], []
72	36	['241_C|T', '670_T|G', '2790_C|T', '3037_C|T', '4184_G|A', '4321_C|T', '7124_C|T', '8986_C|T', '9053_G|T', '10029_C|T', '11201_A|G', '11332_A|G', '13812_G|T', '14408_C|T', '15451_G|A', '16466_C|T', '19220_C|T', '21618_C|G', '22029_AGTTCA|......', '22917_T|G', '22995_C|A', '23403_A|G', '23604_C|G', '24410_G|A', '25413_C|T', '25469_C|T', '26767_T|C', '27638_T|C', '27752_C|T', '27874_C|T', '28248_GA…	('BA.2', 'AY.45')	1	((5, 6),)	((4321, 7124),)	0	()	()	BA.2 + AY.45	BA.2 + AY.45	OK	6-7	6-7	6403 - 6404	4321 - 7124	<<	1-6,7-36	1 1	0.00e+00	1.51e-25	[], []
73	67	['241_C|T', '670_T|G', '2790_C|T', '3037_C|T', '4184_G|A', '4321_C|T', '9344_C|T', '9424_A|G', '9534_C|T', '9866_C|T', '10029_C|T', '10198_C|T', '10447_G|A', '10449_C|A', '11288_TCTGGTTTT|.........', '12880_C|T', '14408_C|T', '15714_C|T', '17410_C|T', '18163_A|G', '19955_C|T', '20055_A|G', '21618_C|T', '21633_TACCCCCTG|.........', '21987_G|A', '22200_T|G', '22578_G|A', '22674_C|T', '22679_T|C', '…	('BA.2', 'AY.45')	1	((63, 64),)	((28881, 28916),)	0	()	()	BA.2 + AY.45	BA.2 + AY.45	OK	64-65	64-65	28882 - 28883	28881 - 28916	>>	1-64,65-67	1 1	3.75e-20	0.00e+00	[], []
74	39	['241_C|T', '670_T|G', '2790_C|T', '3037_C|T', '4184_G|A', '4321_C|T', '9344_C|T', '9424_A|G', '9534_C|T', '9866_C|T', '10029_C|T', '10198_C|T', '10447_G|A', '11201_A|G', '11332_A|G', '13812_G|T', '14408_C|T', '15451_G|A', '16466_C|T', '19220_C|T', '21618_C|G', '22029_AGTTCA|......', '22917_T|G', '22995_C|A', '23403_A|G', '23604_C|G', '24410_G|A', '25413_C|T', '25469_C|T', '26767_T|C', '27638_T|C…	('BA.2', 'AY.45')	1	((12, 13),)	((10447, 11201),)	0	()	()	BA.2 + AY.45	BA.2 + AY.45	OK	13-14	13-14	10447 - 10448	10447 - 11201	<<	1-13,14-39	1 1	1.86e-306	2.38e-68	[], []
75	67	['241_C|T', '670_T|G', '2790_C|T', '3037_C|T', '4184_G|A', '4321_C|T', '9344_C|T', '9424_A|G', '9534_C|T', '9866_C|T', '10029_C|T', '10198_C|T', '10447_G|A', '10449_C|A', '11288_TCTGGTTTT|.........', '12880_C|T', '14408_C|T', '15714_C|T', '17410_C|T', '18163_A|G', '19955_C|T', '20055_A|G', '21618_C|T', '21633_TACCCCCTG|.........', '21987_G|A', '22200_T|G', '22578_G|A', '22674_C|T', '22679_T|C', '…	('BA.2', 'AY.45')	1	((62, 63),)	((28362, 28881),)	0	()	()	BA.2 + AY.45	BA.2 + AY.45	OK	63-64	63-64	28461 - 28462	28362 - 28881	>>	1-63,64-67	1 1	5.63e-28	0.00e+00	[], []
76	65	['241_C|T', '670_T|G', '2790_C|T', '3037_C|T', '4184_G|A', '4321_C|T', '9344_C|T', '9424_A|G', '9534_C|T', '9866_C|T', '10029_C|T', '10198_C|T', '10447_G|A', '10449_C|A', '11288_TCTGGTTTT|.........', '12880_C|T', '14408_C|T', '15714_C|T', '17410_C|T', '18163_A|G', '19955_C|T', '20055_A|G', '21618_C|T', '21633_TACCCCCTG|.........', '21987_G|A', '22200_T|G', '22578_G|A', '22674_C|T', '22679_T|C', '…	('BA.2', 'AY.45')	1	((59, 60),)	((27807, 28461),)	0	()	()	BA.2 + AY.45	BA.2 + AY.45	OK	60-61	60-61	28247 - 28248	27807 - 28461	>>	1-60,61-65	1 1	4.01e-42	0.00e+00	[], []
77	43	['241_C|T', '670_T|G', '2790_C|T', '3037_C|T', '4184_G|A', '4321_C|T', '9344_C|T', '9424_A|G', '9534_C|T', '9866_C|T', '10029_C|T', '10198_C|T', '10447_G|A', '10449_C|A', '11288_TCTGGTTTT|.........', '12880_C|T', '14408_C|T', '15714_C|T', '17410_C|T', '18163_A|G', '19955_C|T', '20055_A|G', '21618_C|T', '21633_TACCCCCTG|.........', '21987_G|A', '22029_AGTTCA|......', '22917_T|G', '22995_C|A', '234…	('BA.2', 'AY.45')	1	((24, 25),)	((21987, 22029),)	0	()	()	BA.2 + AY.45	BA.2 + AY.45	OK	25-26	25-26	21988 - 21989	21987 - 22029	<<	1-25,26-43	1 1	9.61e-235	4.63e-140	[], []
78	40	['241_C|T', '670_T|G', '2790_C|T', '3037_C|T', '4184_G|A', '4321_C|T', '9344_C|T', '9424_A|G', '9534_C|T', '9866_C|T', '10029_C|T', '10198_C|T', '10447_G|A', '10449_C|A', '11288_TCTGGTTTT|.........', '12880_C|T', '13812_G|T', '14408_C|T', '15451_G|A', '16466_C|T', '19220_C|T', '21618_C|G', '22029_AGTTCA|......', '22917_T|G', '22995_C|A', '23403_A|G', '23604_C|G', '24410_G|A', '25413_C|T', '25469_…	('BA.2', 'AY.45')	1	((15, 16),)	((12880, 13812),)	0	()	()	BA.2 + AY.45	BA.2 + AY.45	OK	16-17	16-17	12882 - 12883	12880 - 13812	<<	1-16,17-40	1 1	1.21e-287	3.65e-87	[], []
79	33	['241_C|T', '670_T|G', '2790_C|T', '3037_C|T', '4184_G|A', '4321_C|T', '10029_C|T', '11201_A|G', '11332_A|G', '13812_G|T', '14408_C|T', '15451_G|A', '16466_C|T', '19220_C|T', '21618_C|G', '22029_AGTTCA|......', '22917_T|G', '22995_C|A', '23403_A|G', '23604_C|G', '24410_G|A', '25413_C|T', '25469_C|T', '26767_T|C', '27638_T|C', '27752_C|T', '27874_C|T', '28248_GATTTC|......', '28461_A|G', '28881_G|…	('BA.2', 'AY.45')	1	((5, 6),)	((4321, 10029),)	0	()	()	BA.2 + AY.45	BA.2 + AY.45	OK	6-7	6-7	9069 - 9070	4321 - 10029	<<	1-6,7-33	1 1	0.00e+00	4.86e-37	[], []
80	52	['241_C|T', '670_T|G', '2790_C|T', '3037_C|T', '4184_G|A', '4321_C|T', '9344_C|T', '9424_A|G', '9534_C|T', '9866_C|T', '10029_C|T', '10198_C|T', '10447_G|A', '10449_C|A', '11288_TCTGGTTTT|.........', '12880_C|T', '14408_C|T', '15714_C|T', '17410_C|T', '18163_A|G', '19955_C|T', '20055_A|G', '21618_C|T', '21633_TACCCCCTG|.........', '21987_G|A', '22200_T|G', '22578_G|A', '22674_C|T', '22679_T|C', '…	('BA.2', 'AY.45')	1	((34, 35),)	((22882, 22917),)	0	()	()	BA.2 + AY.45	BA.2 + AY.45	OK	35-36	35-36	22891 - 22892	22882 - 22917	>>	1-35,36-52	1 1	6.61e-185	6.69e-190	[], []
81	60	['241_C|T', '670_T|G', '2790_C|T', '3037_C|T', '4184_G|A', '4321_C|T', '9344_C|T', '9424_A|G', '9534_C|T', '9866_C|T', '10029_C|T', '10198_C|T', '10447_G|A', '10449_C|A', '11288_TCTGGTTTT|.........', '12880_C|T', '14408_C|T', '15714_C|T', '17410_C|T', '18163_A|G', '19955_C|T', '20055_A|G', '21618_C|T', '21633_TACCCCCTG|.........', '21987_G|A', '22200_T|G', '22578_G|A', '22674_C|T', '22679_T|C', '…	('BA.2', 'AY.45')	1	((46, 47),)	((23854, 24410),)	0	()	()	BA.2 + AY.45	BA.2 + AY.45	OK	47-48	47-48	23853 - 23854	23854 - 24410	>>	1-47,48-60	1 1	4.04e-140	1.13e-234	[], []
82	59	['241_C|T', '670_T|G', '2790_C|T', '3037_C|T', '4184_G|A', '4321_C|T', '9344_C|T', '9424_A|G', '9534_C|T', '9866_C|T', '10029_C|T', '10198_C|T', '10447_G|A', '10449_C|A', '11288_TCTGGTTTT|.........', '12880_C|T', '14408_C|T', '15714_C|T', '17410_C|T', '18163_A|G', '19955_C|T', '20055_A|G', '21618_C|T', '21633_TACCCCCTG|.........', '21987_G|A', '22200_T|G', '22578_G|A', '22674_C|T', '22679_T|C', '…	('BA.2', 'AY.45')	1	((45, 46),)	((23604, 24410),)	0	()	()	BA.2 + AY.45	BA.2 + AY.45	OK	46-47	46-47	23603 - 23604	23604 - 24410	>>	1-46,47-59	1 1	1.78e-143	2.57e-231	[], []
83	65	['241_C|T', '670_T|G', '2790_C|T', '3037_C|T', '4184_G|A', '4321_C|T', '9344_C|T', '9424_A|G', '9534_C|T', '9866_C|T', '10029_C|T', '10198_C|T', '10447_G|A', '10449_C|A', '11288_TCTGGTTTT|.........', '12880_C|T', '14408_C|T', '15714_C|T', '17410_C|T', '18163_A|G', '19955_C|T', '20055_A|G', '21618_C|T', '21633_TACCCCCTG|.........', '21987_G|A', '22200_T|G', '22578_G|A', '22674_C|T', '22679_T|C', '…	('BA.2', 'AY.45')	1	((59, 60),)	((27807, 28461),)	0	()	()	BA.2 + AY.45	BA.2 + AY.45	OK	60-61	60-61	28247 - 28248	27807 - 28461	>>	1-60,61-65	1 1	4.01e-42	0.00e+00	[], []
84	52	['241_C|T', '670_T|G', '2790_C|T', '3037_C|T', '4184_G|A', '4321_C|T', '9344_C|T', '9424_A|G', '9534_C|T', '9866_C|T', '10029_C|T', '10198_C|T', '10447_G|A', '10449_C|A', '11288_TCTGGTTTT|.........', '12880_C|T', '14408_C|T', '15714_C|T', '17410_C|T', '18163_A|G', '19955_C|T', '20055_A|G', '21618_C|T', '21633_TACCCCCTG|.........', '21987_G|A', '22200_T|G', '22578_G|A', '22674_C|T', '22679_T|C', '…	('BA.2', 'AY.45')	1	((35, 36),)	((22992, 22995),)	0	()	()	BA.2 + AY.45	BA.2 + AY.45	OK	37-38	36-37	22996 - 22997	22992 - 22995	>>	1-37,38-52	1 1	1.16e-178	3.96e-196	[], []
85	66	['241_C|T', '670_T|G', '2790_C|T', '3037_C|T', '4184_G|A', '4321_C|T', '9344_C|T', '9424_A|G', '9534_C|T', '9866_C|T', '10029_C|T', '10198_C|T', '10447_G|A', '10449_C|A', '11288_TCTGGTTTT|.........', '12880_C|T', '14408_C|T', '15714_C|T', '17410_C|T', '18163_A|G', '19955_C|T', '20055_A|G', '21618_C|T', '21633_TACCCCCTG|.........', '21987_G|A', '22200_T|G', '22578_G|A', '22674_C|T', '22679_T|C', '…	('BA.2', 'AY.45')	1	((56, 57),)	((26858, 27638),)	0	()	()	BA.2 + AY.45	BA.2 + AY.45	OK	57-58	57-58	26866 - 26867	26858 - 27638	>>	1-57,58-66	1 1	3.98e-78	1.16e-296	[], []
86	35	['241_C|T', '670_T|G', '2790_C|T', '3037_C|T', '4184_G|A', '4321_C|T', '8986_C|T', '9053_G|T', '10029_C|T', '11201_A|G', '11332_A|G', '13812_G|T', '14408_C|T', '15451_G|A', '16466_C|T', '19220_C|T', '21618_C|G', '22029_AGTTCA|......', '22917_T|G', '22995_C|A', '23403_A|G', '23604_C|G', '24410_G|A', '25413_C|T', '25469_C|T', '26767_T|C', '27638_T|C', '27752_C|T', '27874_C|T', '28248_GATTTC|......'…	('BA.2', 'AY.45')	1	((5, 6),)	((4321, 8986),)	0	()	()	BA.2 + AY.45	BA.2 + AY.45	OK	6-7	6-7	7141 - 7142	4321 - 8986	<<	1-6,7-35	1 1	0.00e+00	2.40e-29	[], []
87	65	['241_C|T', '670_T|G', '2790_C|T', '3037_C|T', '4184_G|A', '4321_C|T', '9344_C|T', '9424_A|G', '9534_C|T', '9866_C|T', '10029_C|T', '10198_C|T', '10447_G|A', '10449_C|A', '11288_TCTGGTTTT|.........', '12880_C|T', '14408_C|T', '15714_C|T', '17410_C|T', '18163_A|G', '19955_C|T', '20055_A|G', '21618_C|T', '21633_TACCCCCTG|.........', '21987_G|A', '22200_T|G', '22578_G|A', '22674_C|T', '22679_T|C', '…	('BA.2', 'AY.45')	1	((54, 55),)	((26577, 26767),)	0	()	()	BA.2 + AY.45	BA.2 + AY.45	OK	55-56	55-56	26578 - 26579	26577 - 26767	>>	1-55,56-65	1 1	7.69e-93	5.98e-282	[], []
88	59	['241_C|T', '670_T|G', '2790_C|T', '3037_C|T', '4184_G|A', '4321_C|T', '9344_C|T', '9424_A|G', '9534_C|T', '9866_C|T', '10029_C|T', '10198_C|T', '10447_G|A', '10449_C|A', '11288_TCTGGTTTT|.........', '12880_C|T', '14408_C|T', '15714_C|T', '17410_C|T', '18163_A|G', '19955_C|T', '20055_A|G', '21618_C|T', '21633_TACCCCCTG|.........', '21987_G|A', '22200_T|G', '22578_G|A', '22674_C|T', '22679_T|C', '…	('BA.2', 'AY.45')	1	((44, 45),)	((23599, 23604),)	0	()	()	BA.2 + AY.45	BA.2 + AY.45	OK	45-46	45-46	23600 - 23601	23599 - 23604	>>	1-45,46-59	1 1	1.92e-151	2.39e-223	[], []
89	56	['241_C|T', '670_T|G', '2790_C|T', '3037_C|T', '4184_G|A', '4321_C|T', '9344_C|T', '9424_A|G', '9534_C|T', '9866_C|T', '10029_C|T', '10198_C|T', '10447_G|A', '10449_C|A', '11288_TCTGGTTTT|.........', '12880_C|T', '14408_C|T', '15714_C|T', '17410_C|T', '18163_A|G', '19955_C|T', '20055_A|G', '21618_C|T', '21633_TACCCCCTG|.........', '21987_G|A', '22200_T|G', '22578_G|A', '22674_C|T', '22679_T|C', '…	('BA.2', 'AY.45')	1	((40, 41),)	((23063, 23403),)	0	()	()	BA.2 + AY.45	BA.2 + AY.45	OK	41-42	41-42	23063 - 23064	23063 - 23403	>>	1-41,42-56	1 1	1.68e-160	2.74e-214	[], []
90	41	['241_C|T', '670_T|G', '2790_C|T', '3037_C|T', '4184_G|A', '4321_C|T', '9344_C|T', '9424_A|G', '9534_C|T', '9866_C|T', '10029_C|T', '10198_C|T', '10447_G|A', '10449_C|A', '11288_TCTGGTTTT|.........', '12880_C|T', '14408_C|T', '15714_C|T', '17410_C|T', '18163_A|G', '19955_C|T', '20055_A|G', '21618_C|G', '22029_AGTTCA|......', '22917_T|G', '22995_C|A', '23403_A|G', '23604_C|G', '24410_G|A', '25413_…	('BA.2', 'AY.45')	1	((21, 22),)	((20055, 21618),)	0	()	()	BA.2 + AY.45	BA.2 + AY.45	OK	22-23	22-23	20059 - 20060	20055 - 21618	<<	1-22,23-41	1 1	8.73e-252	5.07e-123	[], []
91	42	['241_C|T', '670_T|G', '2790_C|T', '3037_C|T', '4184_G|A', '4321_C|T', '9344_C|T', '9424_A|G', '9534_C|T', '9866_C|T', '10029_C|T', '10198_C|T', '10447_G|A', '10449_C|A', '11288_TCTGGTTTT|.........', '12880_C|T', '14408_C|T', '15714_C|T', '17410_C|T', '18163_A|G', '19955_C|T', '20055_A|G', '21618_C|T', '21633_TACCCCCTG|.........', '21987_G|A', '22917_T|G', '22995_C|A', '23403_A|G', '23604_C|G', '…	('BA.2', 'AY.45')	1	((24, 25),)	((21987, 22917),)	0	()	()	BA.2 + AY.45	BA.2 + AY.45	OK	25-26	25-26	22031 - 22032	21987 - 22917	>>	1-25,26-42	1 1	4.90e-230	8.98e-145	[], []
92	57	['241_C|T', '670_T|G', '2790_C|T', '3037_C|T', '4184_G|A', '4321_C|T', '9344_C|T', '9424_A|G', '9534_C|T', '9866_C|T', '10029_C|T', '10198_C|T', '10447_G|A', '10449_C|A', '11288_TCTGGTTTT|.........', '12880_C|T', '14408_C|T', '15714_C|T', '17410_C|T', '18163_A|G', '19955_C|T', '20055_A|G', '21618_C|T', '21633_TACCCCCTG|.........', '21987_G|A', '22200_T|G', '22578_G|A', '22674_C|T', '22679_T|C', '…	('BA.2', 'AY.45')	1	((42, 43),)	((23403, 23604),)	0	()	()	BA.2 + AY.45	BA.2 + AY.45	OK	43-44	43-44	23406 - 23407	23403 - 23604	>>	1-43,44-57	1 1	7.32e-157	6.29e-218	[], []
93	67	['241_C|T', '670_T|G', '2790_C|T', '3037_C|T', '4184_G|A', '4321_C|T', '9344_C|T', '9424_A|G', '9534_C|T', '9866_C|T', '10029_C|T', '10198_C|T', '10447_G|A', '10449_C|A', '11288_TCTGGTTTT|.........', '12880_C|T', '14408_C|T', '15714_C|T', '17410_C|T', '18163_A|G', '19955_C|T', '20055_A|G', '21618_C|T', '21633_TACCCCCTG|.........', '21987_G|A', '22200_T|G', '22578_G|A', '22674_C|T', '22679_T|C', '…	('BA.2', 'AY.45')	1	((61, 62),)	((28311, 28461),)	0	()	()	BA.2 + AY.45	BA.2 + AY.45	OK	62-63	62-63	28311 - 28312	28311 - 28461	>>	1-62,63-67	1 1	2.19e-35	0.00e+00	[], []
94	39	['241_C|T', '670_T|G', '2790_C|T', '3037_C|T', '4184_G|A', '4321_C|T', '9344_C|T', '9424_A|G', '9534_C|T', '9866_C|T', '10029_C|T', '10198_C|T', '10447_G|A', '10449_C|A', '11288_TCTGGTTTT|.........', '12880_C|T', '14408_C|T', '15451_G|A', '16466_C|T', '19220_C|T', '21618_C|G', '22029_AGTTCA|......', '22917_T|G', '22995_C|A', '23403_A|G', '23604_C|G', '24410_G|A', '25413_C|T', '25469_C|T', '26767_…	('BA.2', 'AY.45')	1	((16, 17),)	((14408, 15451),)	0	()	()	BA.2 + AY.45	BA.2 + AY.45	OK	16-17	17-18	13826 - 13827	14408 - 15451	<<	1-16,17-39	1 1	7.96e-284	5.56e-91	[], []
95	38	['241_C|T', '670_T|G', '2790_C|T', '3037_C|T', '4184_G|A', '4321_C|T', '9344_C|T', '9424_A|G', '9534_C|T', '9866_C|T', '10029_C|T', '10198_C|T', '11201_A|G', '11332_A|G', '13812_G|T', '14408_C|T', '15451_G|A', '16466_C|T', '19220_C|T', '21618_C|G', '22029_AGTTCA|......', '22917_T|G', '22995_C|A', '23403_A|G', '23604_C|G', '24410_G|A', '25413_C|T', '25469_C|T', '26767_T|C', '27638_T|C', '27752_C|T…	('BA.2', 'AY.45')	1	((11, 12),)	((10198, 11201),)	0	()	()	BA.2 + AY.45	BA.2 + AY.45	OK	12-13	12-13	10199 - 10200	10198 - 11201	<<	1-12,13-38	1 1	3.96e-310	1.11e-64	[], []
96	64	['241_C|T', '670_T|G', '2790_C|T', '3037_C|T', '4184_G|A', '4321_C|T', '9344_C|T', '9424_A|G', '9534_C|T', '9866_C|T', '10029_C|T', '10198_C|T', '10447_G|A', '10449_C|A', '11288_TCTGGTTTT|.........', '12880_C|T', '14408_C|T', '15714_C|T', '17410_C|T', '18163_A|G', '19955_C|T', '20055_A|G', '21618_C|T', '21633_TACCCCCTG|.........', '21987_G|A', '22200_T|G', '22578_G|A', '22674_C|T', '22679_T|C', '…	('BA.2', 'AY.45')	1	((53, 54),)	((26270, 26767),)	0	()	()	BA.2 + AY.45	BA.2 + AY.45	OK	54-55	54-55	26274 - 26275	26270 - 26767	>>	1-54,55-64	1 1	1.66e-101	2.76e-273	[], []
97	55	['241_C|T', '670_T|G', '2790_C|T', '3037_C|T', '4184_G|A', '4321_C|T', '9344_C|T', '9424_A|G', '9534_C|T', '9866_C|T', '10029_C|T', '10198_C|T', '10447_G|A', '10449_C|A', '11288_TCTGGTTTT|.........', '12880_C|T', '14408_C|T', '15714_C|T', '17410_C|T', '18163_A|G', '19955_C|T', '20055_A|G', '21618_C|T', '21633_TACCCCCTG|.........', '21987_G|A', '22200_T|G', '22578_G|A', '22674_C|T', '22679_T|C', '…	('BA.2', 'AY.45')	1	((39, 40),)	((23055, 23403),)	0	()	()	BA.2 + AY.45	BA.2 + AY.45	OK	40-41	40-41	23057 - 23058	23055 - 23403	>>	1-40,41-55	1 1	1.16e-163	3.98e-211	[], []
98	33	['241_C|T', '670_T|G', '2790_C|T', '3037_C|T', '4184_G|A', '4321_C|T', '10029_C|T', '11201_A|G', '11332_A|G', '13812_G|T', '14408_C|T', '15451_G|A', '16466_C|T', '19220_C|T', '21618_C|G', '22029_AGTTCA|......', '22917_T|G', '22995_C|A', '23403_A|G', '23604_C|G', '24410_G|A', '25413_C|T', '25469_C|T', '26767_T|C', '27638_T|C', '27752_C|T', '27874_C|T', '28248_GATTTC|......', '28461_A|G', '28881_G|…	('BA.2', 'AY.45')	1	((5, 6),)	((4321, 10029),)	0	()	()	BA.2 + AY.45	BA.2 + AY.45	OK	6-7	6-7	9069 - 9070	4321 - 10029	<<	1-6,7-33	1 1	0.00e+00	4.86e-37	[], []
99	39	['241_C|T', '670_T|G', '2790_C|T', '3037_C|T', '4184_G|A', '4321_C|T', '9344_C|T', '9424_A|G', '9534_C|T', '9866_C|T', '10029_C|T', '10198_C|T', '10447_G|A', '10449_C|A', '11332_A|G', '13812_G|T', '14408_C|T', '15451_G|A', '16466_C|T', '19220_C|T', '21618_C|G', '22029_AGTTCA|......', '22917_T|G', '22995_C|A', '23403_A|G', '23604_C|G', '24410_G|A', '25413_C|T', '25469_C|T', '26767_T|C', '27638_T|C…	('BA.2', 'AY.45')	1	((13, 14),)	((10449, 11332),)	0	()	()	BA.2 + AY.45	BA.2 + AY.45	OK	14-15	14-15	11210 - 11211	10449 - 11332	<<	1-14,15-39	1 1	4.69e-298	9.43e-77	[], []
100	55	['241_C|T', '670_T|G', '2790_C|T', '3037_C|T', '4184_G|A', '4321_C|T', '9344_C|T', '9424_A|G', '9534_C|T', '9866_C|T', '10029_C|T', '10198_C|T', '10447_G|A', '10449_C|A', '11288_TCTGGTTTT|.........', '12880_C|T', '14408_C|T', '15714_C|T', '17410_C|T', '18163_A|G', '19955_C|T', '20055_A|G', '21618_C|T', '21633_TACCCCCTG|.........', '21987_G|A', '22200_T|G', '22578_G|A', '22674_C|T', '22679_T|C', '…	('BA.2', 'AY.45')	1	((39, 40),)	((23055, 23403),)	0	()	()	BA.2 + AY.45	BA.2 + AY.45	OK	40-41	40-41	23057 - 23058	23055 - 23403	>>	1-40,41-55	1 1	1.16e-163	3.98e-211	[], []
101	36	['241_C|T', '670_T|G', '2790_C|T', '3037_C|T', '4184_G|A', '6402_C|T', '7124_C|T', '8986_C|T', '9053_G|T', '10029_C|T', '11201_A|G', '11332_A|G', '13812_G|T', '14408_C|T', '15451_G|A', '16466_C|T', '19220_C|T', '21618_C|G', '22029_AGTTCA|......', '22917_T|G', '22995_C|A', '23403_A|G', '23604_C|G', '24410_G|A', '25413_C|T', '25469_C|T', '26767_T|C', '27638_T|C', '27752_C|T', '27874_C|T', '28248_GA…	('BA.2', 'AY.45')	1	((4, 5),)	((4184, 6402),)	0	()	()	BA.2 + AY.45	BA.2 + AY.45	OK	5-6	5-6	4194 - 4195	4184 - 6402	<<	1-5,6-36	1 1	0.00e+00	5.75e-19	[], []
102	52	['241_C|T', '670_T|G', '2790_C|T', '3037_C|T', '4184_G|A', '4321_C|T', '9344_C|T', '9424_A|G', '9534_C|T', '9866_C|T', '10029_C|T', '10198_C|T', '10447_G|A', '10449_C|A', '11288_TCTGGTTTT|.........', '12880_C|T', '14408_C|T', '15714_C|T', '17410_C|T', '18163_A|G', '19955_C|T', '20055_A|G', '21618_C|T', '21633_TACCCCCTG|.........', '21987_G|A', '22200_T|G', '22578_G|A', '22674_C|T', '22679_T|C', '…	('BA.2', 'AY.45')	1	((34, 35),)	((22882, 22917),)	0	()	()	BA.2 + AY.45	BA.2 + AY.45	OK	35-36	35-36	22891 - 22892	22882 - 22917	>>	1-35,36-52	1 1	6.61e-185	6.69e-190	[], []
103	36	['241_C|T', '670_T|G', '2790_C|T', '3037_C|T', '4184_G|A', '6402_C|T', '7124_C|T', '8986_C|T', '9053_G|T', '10029_C|T', '11201_A|G', '11332_A|G', '13812_G|T', '14408_C|T', '15451_G|A', '16466_C|T', '19220_C|T', '21618_C|G', '22029_AGTTCA|......', '22917_T|G', '22995_C|A', '23403_A|G', '23604_C|G', '24410_G|A', '25413_C|T', '25469_C|T', '26767_T|C', '27638_T|C', '27752_C|T', '27874_C|T', '28248_GA…	('BA.2', 'AY.45')	1	((4, 5),)	((4184, 6402),)	0	()	()	BA.2 + AY.45	BA.2 + AY.45	OK	5-6	5-6	4194 - 4195	4184 - 6402	<<	1-5,6-36	1 1	0.00e+00	5.75e-19	[], []
104	66	['241_C|T', '670_T|G', '2790_C|T', '3037_C|T', '4184_G|A', '4321_C|T', '9344_C|T', '9424_A|G', '9534_C|T', '9866_C|T', '10029_C|T', '10198_C|T', '10447_G|A', '10449_C|A', '11288_TCTGGTTTT|.........', '12880_C|T', '14408_C|T', '15714_C|T', '17410_C|T', '18163_A|G', '19955_C|T', '20055_A|G', '21618_C|T', '21633_TACCCCCTG|.........', '21987_G|A', '22200_T|G', '22578_G|A', '22674_C|T', '22679_T|C', '…	('BA.2', 'AY.45')	1	((55, 56),)	((26709, 26767),)	0	()	()	BA.2 + AY.45	BA.2 + AY.45	OK	56-57	56-57	26719 - 26720	26709 - 26767	>>	1-56,57-66	1 1	3.71e-84	1.23e-290	[], []
105	41	['241_C|T', '670_T|G', '2790_C|T', '3037_C|T', '4184_G|A', '4321_C|T', '9344_C|T', '9424_A|G', '9534_C|T', '9866_C|T', '10029_C|T', '10198_C|T', '10447_G|A', '10449_C|A', '11288_TCTGGTTTT|.........', '12880_C|T', '14408_C|T', '15714_C|T', '17410_C|T', '18163_A|G', '19955_C|T', '20055_A|G', '21618_C|T', '22029_AGTTCA|......', '22917_T|G', '22995_C|A', '23403_A|G', '23604_C|G', '24410_G|A', '25413_…	('BA.2', 'AY.45')	1	((22, 23),)	((21618, 22029),)	0	()	()	BA.2 + AY.45	BA.2 + AY.45	OK	23-24	23-24	21620 - 21621	21618 - 22029	<<	1-23,24-41	1 1	6.89e-244	6.38e-131	[], []
106	36	['241_C|T', '670_T|G', '2790_C|T', '3037_C|T', '4184_G|A', '4321_C|T', '7124_C|T', '8986_C|T', '9053_G|T', '10029_C|T', '11201_A|G', '11332_A|G', '13812_G|T', '14408_C|T', '15451_G|A', '16466_C|T', '19220_C|T', '21618_C|G', '22029_AGTTCA|......', '22917_T|G', '22995_C|A', '23403_A|G', '23604_C|G', '24410_G|A', '25413_C|T', '25469_C|T', '26767_T|C', '27638_T|C', '27752_C|T', '27874_C|T', '28248_GA…	('BA.2', 'AY.45')	1	((5, 6),)	((4321, 7124),)	0	()	()	BA.2 + AY.45	BA.2 + AY.45	OK	6-7	6-7	6403 - 6404	4321 - 7124	<<	1-6,7-36	1 1	0.00e+00	1.51e-25	[], []
107	52	['241_C|T', '670_T|G', '2790_C|T', '3037_C|T', '4184_G|A', '4321_C|T', '9344_C|T', '9424_A|G', '9534_C|T', '9866_C|T', '10029_C|T', '10198_C|T', '10447_G|A', '10449_C|A', '11288_TCTGGTTTT|.........', '12880_C|T', '14408_C|T', '15714_C|T', '17410_C|T', '18163_A|G', '19955_C|T', '20055_A|G', '21618_C|T', '21633_TACCCCCTG|.........', '21987_G|A', '22200_T|G', '22578_G|A', '22674_C|T', '22679_T|C', '…	('BA.2', 'AY.45')	1	((35, 36),)	((22992, 22995),)	0	()	()	BA.2 + AY.45	BA.2 + AY.45	OK	37-38	36-37	22996 - 22997	22992 - 22995	>>	1-37,38-52	1 1	1.16e-178	3.96e-196	[], []
108	46	['241_C|T', '670_T|G', '2790_C|T', '3037_C|T', '4184_G|A', '4321_C|T', '9344_C|T', '9424_A|G', '9534_C|T', '9866_C|T', '10029_C|T', '10198_C|T', '10447_G|A', '10449_C|A', '11288_TCTGGTTTT|.........', '12880_C|T', '14408_C|T', '15714_C|T', '17410_C|T', '18163_A|G', '19955_C|T', '20055_A|G', '21618_C|T', '21633_TACCCCCTG|.........', '21987_G|A', '22200_T|G', '22578_G|A', '22674_C|T', '22679_T|C', '…	('BA.2', 'AY.45')	1	((28, 29),)	((22679, 22917),)	0	()	()	BA.2 + AY.45	BA.2 + AY.45	OK	29-30	29-30	22685 - 22686	22679 - 22917	>>	1-29,30-46	1 1	2.66e-216	1.65e-158	[], []
109	39	['241_C|T', '670_T|G', '2790_C|T', '3037_C|T', '4184_G|A', '4321_C|T', '9344_C|T', '9424_A|G', '9534_C|T', '9866_C|T', '10029_C|T', '10198_C|T', '10447_G|A', '10449_C|A', '11332_A|G', '13812_G|T', '14408_C|T', '15451_G|A', '16466_C|T', '19220_C|T', '21618_C|G', '22029_AGTTCA|......', '22917_T|G', '22995_C|A', '23403_A|G', '23604_C|G', '24410_G|A', '25413_C|T', '25469_C|T', '26767_T|C', '27638_T|C…	('BA.2', 'AY.45')	1	((13, 14),)	((10449, 11332),)	0	()	()	BA.2 + AY.45	BA.2 + AY.45	OK	14-15	14-15	11210 - 11211	10449 - 11332	<<	1-14,15-39	1 1	4.69e-298	9.43e-77	[], []
110	63	['241_C|T', '670_T|G', '2790_C|T', '3037_C|T', '4184_G|A', '4321_C|T', '9344_C|T', '9424_A|G', '9534_C|T', '9866_C|T', '10029_C|T', '10198_C|T', '10447_G|A', '10449_C|A', '11288_TCTGGTTTT|.........', '12880_C|T', '14408_C|T', '15714_C|T', '17410_C|T', '18163_A|G', '19955_C|T', '20055_A|G', '21618_C|T', '21633_TACCCCCTG|.........', '21987_G|A', '22200_T|G', '22578_G|A', '22674_C|T', '22679_T|C', '…	('BA.2', 'AY.45')	1	((50, 51),)	((25000, 25413),)	0	()	()	BA.2 + AY.45	BA.2 + AY.45	OK	51-52	51-52	25002 - 25003	25000 - 25413	>>	1-51,52-63	1 1	1.05e-121	4.37e-253	[], []
111	35	['241_C|T', '670_T|G', '2790_C|T', '3037_C|T', '4184_G|A', '4321_C|T', '9344_C|T', '9424_A|G', '10029_C|T', '11201_A|G', '11332_A|G', '13812_G|T', '14408_C|T', '15451_G|A', '16466_C|T', '19220_C|T', '21618_C|G', '22029_AGTTCA|......', '22917_T|G', '22995_C|A', '23403_A|G', '23604_C|G', '24410_G|A', '25413_C|T', '25469_C|T', '26767_T|C', '27638_T|C', '27752_C|T', '27874_C|T', '28248_GATTTC|......'…	('BA.2', 'AY.45')	1	((7, 8),)	((9424, 10029),)	0	()	()	BA.2 + AY.45	BA.2 + AY.45	OK	8-9	8-9	9429 - 9430	9424 - 10029	<<	1-8,9-35	1 1	2.09e-320	2.11e-54	[], []
112	44	['241_C|T', '670_T|G', '2790_C|T', '3037_C|T', '4184_G|A', '4321_C|T', '9344_C|T', '9424_A|G', '9534_C|T', '9866_C|T', '10029_C|T', '10198_C|T', '10447_G|A', '10449_C|A', '11288_TCTGGTTTT|.........', '12880_C|T', '14408_C|T', '15714_C|T', '17410_C|T', '18163_A|G', '19955_C|T', '20055_A|G', '21618_C|T', '21633_TACCCCCTG|.........', '21987_G|A', '22200_T|G', '22578_G|A', '22917_T|G', '22995_C|A', '…	('BA.2', 'AY.45')	1	((26, 27),)	((22578, 22917),)	0	()	()	BA.2 + AY.45	BA.2 + AY.45	OK	27-28	27-28	22579 - 22580	22578 - 22917	>>	1-27,28-44	1 1	2.62e-223	1.68e-151	[], []
113	52	['241_C|T', '670_T|G', '2790_C|T', '3037_C|T', '4184_G|A', '4321_C|T', '9344_C|T', '9424_A|G', '9534_C|T', '9866_C|T', '10029_C|T', '10198_C|T', '10447_G|A', '10449_C|A', '11288_TCTGGTTTT|.........', '12880_C|T', '14408_C|T', '15714_C|T', '17410_C|T', '18163_A|G', '19955_C|T', '20055_A|G', '21618_C|T', '21633_TACCCCCTG|.........', '21987_G|A', '22200_T|G', '22578_G|A', '22674_C|T', '22679_T|C', '…	('BA.2', 'AY.45')	1	((34, 35),)	((22882, 22917),)	0	()	()	BA.2 + AY.45	BA.2 + AY.45	OK	35-36	35-36	22891 - 22892	22882 - 22917	>>	1-35,36-52	1 1	6.61e-185	6.69e-190	[], []
114	43	['241_C|T', '670_T|G', '2790_C|T', '3037_C|T', '4184_G|A', '4321_C|T', '9344_C|T', '9424_A|G', '9534_C|T', '9866_C|T', '10029_C|T', '10198_C|T', '10447_G|A', '10449_C|A', '11288_TCTGGTTTT|.........', '12880_C|T', '14408_C|T', '15714_C|T', '17410_C|T', '18163_A|G', '19955_C|T', '20055_A|G', '21618_C|T', '21633_TACCCCCTG|.........', '21987_G|A', '22200_T|G', '22917_T|G', '22995_C|A', '23403_A|G', '…	('BA.2', 'AY.45')	1	((25, 26),)	((22200, 22917),)	0	()	()	BA.2 + AY.45	BA.2 + AY.45	OK	26-27	26-27	22200 - 22201	22200 - 22917	>>	1-26,27-43	1 1	1.14e-226	3.87e-148	[], []
115	66	['241_C|T', '670_T|G', '2790_C|T', '3037_C|T', '4184_G|A', '4321_C|T', '9344_C|T', '9424_A|G', '9534_C|T', '9866_C|T', '10029_C|T', '10198_C|T', '10447_G|A', '10449_C|A', '11288_TCTGGTTTT|.........', '12880_C|T', '14408_C|T', '15714_C|T', '17410_C|T', '18163_A|G', '19955_C|T', '20055_A|G', '21618_C|T', '21633_TACCCCCTG|.........', '21987_G|A', '22200_T|G', '22578_G|A', '22674_C|T', '22679_T|C', '…	('BA.2', 'AY.45')	1	((60, 61),)	((28271, 28461),)	0	()	()	BA.2 + AY.45	BA.2 + AY.45	OK	61-62	61-62	28270 - 28271	28271 - 28461	>>	1-61,62-66	1 1	9.45e-39	0.00e+00	[], []
116	67	['241_C|T', '670_T|G', '2790_C|T', '3037_C|T', '4184_G|A', '4321_C|T', '9344_C|T', '9424_A|G', '9534_C|T', '9866_C|T', '10029_C|T', '10198_C|T', '10447_G|A', '10449_C|A', '11288_TCTGGTTTT|.........', '12880_C|T', '14408_C|T', '15714_C|T', '17410_C|T', '18163_A|G', '19955_C|T', '20055_A|G', '21618_C|T', '21633_TACCCCCTG|.........', '21987_G|A', '22200_T|G', '22578_G|A', '22674_C|T', '22679_T|C', '…	('BA.2', 'AY.45')	1	((59, 60),)	((27807, 27874),)	0	()	()	BA.2 + AY.45	BA.2 + AY.45	OK	60-61	60-61	27811 - 27812	27807 - 27874	>>	1-60,61-67	1 1	1.89e-49	0.00e+00	[], []
117	66	['241_C|T', '670_T|G', '2790_C|T', '3037_C|T', '4184_G|A', '4321_C|T', '9344_C|T', '9424_A|G', '9534_C|T', '9866_C|T', '10029_C|T', '10198_C|T', '10447_G|A', '10449_C|A', '11288_TCTGGTTTT|.........', '12880_C|T', '14408_C|T', '15714_C|T', '17410_C|T', '18163_A|G', '19955_C|T', '20055_A|G', '21618_C|T', '21633_TACCCCCTG|.........', '21987_G|A', '22200_T|G', '22578_G|A', '22674_C|T', '22679_T|C', '…	('BA.2', 'AY.45')	1	((58, 59),)	((27382, 27874),)	0	()	()	BA.2 + AY.45	BA.2 + AY.45	OK	59-60	59-60	27754 - 27755	27382 - 27874	>>	1-59,60-66	1 1	3.94e-58	1.17e-316	[], []
118	52	['241_C|T', '670_T|G', '2790_C|T', '3037_C|T', '4184_G|A', '4321_C|T', '9344_C|T', '9424_A|G', '9534_C|T', '9866_C|T', '10029_C|T', '10198_C|T', '10447_G|A', '10449_C|A', '11288_TCTGGTTTT|.........', '12880_C|T', '14408_C|T', '15714_C|T', '17410_C|T', '18163_A|G', '19955_C|T', '20055_A|G', '21618_C|T', '21633_TACCCCCTG|.........', '21987_G|A', '22200_T|G', '22578_G|A', '22674_C|T', '22679_T|C', '…	('BA.2', 'AY.45')	1	((34, 35),)	((22882, 22917),)	0	()	()	BA.2 + AY.45	BA.2 + AY.45	OK	35-36	35-36	22891 - 22892	22882 - 22917	>>	1-35,36-52	1 1	6.61e-185	6.69e-190	[], []
119	36	['241_C|T', '670_T|G', '2790_C|T', '3037_C|T', '4184_G|A', '6402_C|T', '7124_C|T', '8986_C|T', '9053_G|T', '10029_C|T', '11201_A|G', '11332_A|G', '13812_G|T', '14408_C|T', '15451_G|A', '16466_C|T', '19220_C|T', '21618_C|G', '22029_AGTTCA|......', '22917_T|G', '22995_C|A', '23403_A|G', '23604_C|G', '24410_G|A', '25413_C|T', '25469_C|T', '26767_T|C', '27638_T|C', '27752_C|T', '27874_C|T', '28248_GA…	('BA.2', 'AY.45')	1	((4, 5),)	((4184, 6402),)	0	()	()	BA.2 + AY.45	BA.2 + AY.45	OK	5-6	5-6	4194 - 4195	4184 - 6402	<<	1-5,6-36	1 1	0.00e+00	5.75e-19	[], []
120	61	['241_C|T', '670_T|G', '2790_C|T', '3037_C|T', '4184_G|A', '4321_C|T', '9344_C|T', '9424_A|G', '9534_C|T', '9866_C|T', '10029_C|T', '10198_C|T', '10447_G|A', '10449_C|A', '11288_TCTGGTTTT|.........', '12880_C|T', '14408_C|T', '15714_C|T', '17410_C|T', '18163_A|G', '19955_C|T', '20055_A|G', '21618_C|T', '21633_TACCCCCTG|.........', '21987_G|A', '22200_T|G', '22578_G|A', '22674_C|T', '22679_T|C', '…	('BA.2', 'AY.45')	1	((48, 49),)	((24424, 25413),)	0	()	()	BA.2 + AY.45	BA.2 + AY.45	OK	49-50	49-50	24431 - 24432	24424 - 25413	>>	1-49,50-61	1 1	4.82e-129	9.50e-246	[], []
121	67	['241_C|T', '670_T|G', '2790_C|T', '3037_C|T', '4184_G|A', '4321_C|T', '9344_C|T', '9424_A|G', '9534_C|T', '9866_C|T', '10029_C|T', '10198_C|T', '10447_G|A', '10449_C|A', '11288_TCTGGTTTT|.........', '12880_C|T', '14408_C|T', '15714_C|T', '17410_C|T', '18163_A|G', '19955_C|T', '20055_A|G', '21618_C|T', '21633_TACCCCCTG|.........', '21987_G|A', '22200_T|G', '22578_G|A', '22674_C|T', '22679_T|C', '…	('BA.2', 'AY.45')	1	((61, 62),)	((28311, 28461),)	0	()	()	BA.2 + AY.45	BA.2 + AY.45	OK	62-63	62-63	28311 - 28312	28311 - 28461	>>	1-62,63-67	1 1	2.19e-35	0.00e+00	[], []
122	62	['241_C|T', '670_T|G', '2790_C|T', '3037_C|T', '4184_G|A', '4321_C|T', '9344_C|T', '9424_A|G', '9534_C|T', '9866_C|T', '10029_C|T', '10198_C|T', '10447_G|A', '10449_C|A', '11288_TCTGGTTTT|.........', '12880_C|T', '14408_C|T', '15714_C|T', '17410_C|T', '18163_A|G', '19955_C|T', '20055_A|G', '21618_C|T', '21633_TACCCCCTG|.........', '21987_G|A', '22200_T|G', '22578_G|A', '22674_C|T', '22679_T|C', '…	('BA.2', 'AY.45')	1	((51, 52),)	((25584, 26767),)	0	()	()	BA.2 + AY.45	BA.2 + AY.45	OK	52-53	52-53	25584 - 25585	25584 - 26767	>>	1-52,53-62	1 1	1.48e-113	3.11e-261	[], []
123	39	['241_C|T', '670_T|G', '2790_C|T', '3037_C|T', '4184_G|A', '4321_C|T', '9344_C|T', '9424_A|G', '9534_C|T', '9866_C|T', '10029_C|T', '10198_C|T', '10447_G|A', '10449_C|A', '11332_A|G', '13812_G|T', '14408_C|T', '15451_G|A', '16466_C|T', '19220_C|T', '21618_C|G', '22029_AGTTCA|......', '22917_T|G', '22995_C|A', '23403_A|G', '23604_C|G', '24410_G|A', '25413_C|T', '25469_C|T', '26767_T|C', '27638_T|C…	('BA.2', 'AY.45')	1	((13, 14),)	((10449, 11332),)	0	()	()	BA.2 + AY.45	BA.2 + AY.45	OK	14-15	14-15	11210 - 11211	10449 - 11332	<<	1-14,15-39	1 1	4.69e-298	9.43e-77	[], []
124	66	['241_C|T', '670_T|G', '2790_C|T', '3037_C|T', '4184_G|A', '4321_C|T', '9344_C|T', '9424_A|G', '9534_C|T', '9866_C|T', '10029_C|T', '10198_C|T', '10447_G|A', '10449_C|A', '11288_TCTGGTTTT|.........', '12880_C|T', '14408_C|T', '15714_C|T', '17410_C|T', '18163_A|G', '19955_C|T', '20055_A|G', '21618_C|T', '21633_TACCCCCTG|.........', '21987_G|A', '22200_T|G', '22578_G|A', '22674_C|T', '22679_T|C', '…	('BA.2', 'AY.45')	1	((55, 56),)	((26709, 26767),)	0	()	()	BA.2 + AY.45	BA.2 + AY.45	OK	56-57	56-57	26719 - 26720	26709 - 26767	>>	1-56,57-66	1 1	3.71e-84	1.23e-290	[], []
125	41	['241_C|T', '670_T|G', '2790_C|T', '3037_C|T', '4184_G|A', '4321_C|T', '9344_C|T', '9424_A|G', '9534_C|T', '9866_C|T', '10029_C|T', '10198_C|T', '10447_G|A', '10449_C|A', '11288_TCTGGTTTT|.........', '12880_C|T', '14408_C|T', '15714_C|T', '17410_C|T', '18163_A|G', '19955_C|T', '20055_A|G', '21618_C|T', '22029_AGTTCA|......', '22917_T|G', '22995_C|A', '23403_A|G', '23604_C|G', '24410_G|A', '25413_…	('BA.2', 'AY.45')	1	((22, 23),)	((21618, 22029),)	0	()	()	BA.2 + AY.45	BA.2 + AY.45	OK	23-24	23-24	21620 - 21621	21618 - 22029	<<	1-23,24-41	1 1	6.89e-244	6.38e-131	[], []
126	37	['241_C|T', '670_T|G', '2790_C|T', '3037_C|T', '4184_G|A', '4321_C|T', '9344_C|T', '9424_A|G', '9534_C|T', '9866_C|T', '10029_C|T', '11201_A|G', '11332_A|G', '13812_G|T', '14408_C|T', '15451_G|A', '16466_C|T', '19220_C|T', '21618_C|G', '22029_AGTTCA|......', '22917_T|G', '22995_C|A', '23403_A|G', '23604_C|G', '24410_G|A', '25413_C|T', '25469_C|T', '26767_T|C', '27638_T|C', '27752_C|T', '27874_C|T…	('BA.2', 'AY.45')	1	((9, 10),)	((9866, 10029),)	0	()	()	BA.2 + AY.45	BA.2 + AY.45	OK	10-11	10-11	9866 - 9867	9866 - 10029	<<	1-10,11-37	1 1	4.37e-313	1.01e-61	[], []
127	33	['241_C|T', '670_T|G', '2790_C|T', '3037_C|T', '4184_G|A', '4321_C|T', '10029_C|T', '11201_A|G', '11332_A|G', '13812_G|T', '14408_C|T', '15451_G|A', '16466_C|T', '19220_C|T', '21618_C|G', '22029_AGTTCA|......', '22917_T|G', '22995_C|A', '23403_A|G', '23604_C|G', '24410_G|A', '25413_C|T', '25469_C|T', '26767_T|C', '27638_T|C', '27752_C|T', '27874_C|T', '28248_GATTTC|......', '28461_A|G', '28881_G|…	('BA.2', 'AY.45')	1	((5, 6),)	((4321, 10029),)	0	()	()	BA.2 + AY.45	BA.2 + AY.45	OK	6-7	6-7	9069 - 9070	4321 - 10029	<<	1-6,7-33	1 1	0.00e+00	4.86e-37	[], []
128	45	['241_C|T', '670_T|G', '2790_C|T', '3037_C|T', '4184_G|A', '4321_C|T', '9344_C|T', '9424_A|G', '9534_C|T', '9866_C|T', '10029_C|T', '10198_C|T', '10447_G|A', '10449_C|A', '11288_TCTGGTTTT|.........', '12880_C|T', '14408_C|T', '15714_C|T', '17410_C|T', '18163_A|G', '19955_C|T', '20055_A|G', '21618_C|T', '21633_TACCCCCTG|.........', '21987_G|A', '22200_T|G', '22578_G|A', '22674_C|T', '22917_T|G', '…	('BA.2', 'AY.45')	1	((27, 28),)	((22674, 22917),)	0	()	()	BA.2 + AY.45	BA.2 + AY.45	OK	28-29	28-29	22674 - 22675	22674 - 22917	>>	1-28,29-45	1 1	1.16e-219	3.80e-155	[], []
129	63	['241_C|T', '670_T|G', '2790_C|T', '3037_C|T', '4184_G|A', '4321_C|T', '9344_C|T', '9424_A|G', '9534_C|T', '9866_C|T', '10029_C|T', '10198_C|T', '10447_G|A', '10449_C|A', '11288_TCTGGTTTT|.........', '12880_C|T', '14408_C|T', '15714_C|T', '17410_C|T', '18163_A|G', '19955_C|T', '20055_A|G', '21618_C|T', '21633_TACCCCCTG|.........', '21987_G|A', '22200_T|G', '22578_G|A', '22674_C|T', '22679_T|C', '…	('BA.2', 'AY.45')	1	((52, 53),)	((26060, 26767),)	0	()	()	BA.2 + AY.45	BA.2 + AY.45	OK	53-54	53-54	26059 - 26060	26060 - 26767	>>	1-53,54-63	1 1	7.18e-105	6.41e-270	[], []
130	43	['241_C|T', '670_T|G', '2790_C|T', '3037_C|T', '4184_G|A', '4321_C|T', '9344_C|T', '9424_A|G', '9534_C|T', '9866_C|T', '10029_C|T', '10198_C|T', '10447_G|A', '10449_C|A', '11288_TCTGGTTTT|.........', '12880_C|T', '14408_C|T', '15714_C|T', '17410_C|T', '18163_A|G', '19955_C|T', '20055_A|G', '21618_C|T', '21633_TACCCCCTG|.........', '21987_G|A', '22029_AGTTCA|......', '22917_T|G', '22995_C|A', '234…	('BA.2', 'AY.45')	1	((24, 25),)	((21987, 22029),)	0	()	()	BA.2 + AY.45	BA.2 + AY.45	OK	25-26	25-26	21988 - 21989	21987 - 22029	<<	1-25,26-43	1 1	9.61e-235	4.63e-140	[], []
131	67	['241_C|T', '670_T|G', '2790_C|T', '3037_C|T', '4184_G|A', '4321_C|T', '9344_C|T', '9424_A|G', '9534_C|T', '9866_C|T', '10029_C|T', '10198_C|T', '10447_G|A', '10449_C|A', '11288_TCTGGTTTT|.........', '12880_C|T', '14408_C|T', '15714_C|T', '17410_C|T', '18163_A|G', '19955_C|T', '20055_A|G', '21618_C|T', '21633_TACCCCCTG|.........', '21987_G|A', '22200_T|G', '22578_G|A', '22674_C|T', '22679_T|C', '…	('BA.2', 'AY.45')	1	((58, 59),)	((27382, 27752),)	0	()	()	BA.2 + AY.45	BA.2 + AY.45	OK	59-60	59-60	27642 - 27643	27382 - 27752	>>	1-59,60-67	1 1	3.15e-61	1.45e-313	[], []
132	63	['241_C|T', '670_T|G', '2790_C|T', '3037_C|T', '4184_G|A', '4321_C|T', '9344_C|T', '9424_A|G', '9534_C|T', '9866_C|T', '10029_C|T', '10198_C|T', '10447_G|A', '10449_C|A', '11288_TCTGGTTTT|.........', '12880_C|T', '14408_C|T', '15714_C|T', '17410_C|T', '18163_A|G', '19955_C|T', '20055_A|G', '21618_C|T', '21633_TACCCCCTG|.........', '21987_G|A', '22200_T|G', '22578_G|A', '22674_C|T', '22679_T|C', '…	('BA.2', 'AY.45')	1	((50, 51),)	((25000, 25413),)	0	()	()	BA.2 + AY.45	BA.2 + AY.45	OK	51-52	51-52	25002 - 25003	25000 - 25413	>>	1-51,52-63	1 1	1.05e-121	4.37e-253	[], []
133	35	['241_C|T', '670_T|G', '2790_C|T', '3037_C|T', '4184_G|A', '4321_C|T', '9344_C|T', '9424_A|G', '10029_C|T', '11201_A|G', '11332_A|G', '13812_G|T', '14408_C|T', '15451_G|A', '16466_C|T', '19220_C|T', '21618_C|G', '22029_AGTTCA|......', '22917_T|G', '22995_C|A', '23403_A|G', '23604_C|G', '24410_G|A', '25413_C|T', '25469_C|T', '26767_T|C', '27638_T|C', '27752_C|T', '27874_C|T', '28248_GATTTC|......'…	('BA.2', 'AY.45')	1	((7, 8),)	((9424, 10029),)	0	()	()	BA.2 + AY.45	BA.2 + AY.45	OK	8-9	8-9	9429 - 9430	9424 - 10029	<<	1-8,9-35	1 1	2.09e-320	2.11e-54	[], []
134	34	['241_C|T', '670_T|G', '2790_C|T', '3037_C|T', '4184_G|A', '4321_C|T', '9053_G|T', '10029_C|T', '11201_A|G', '11332_A|G', '13812_G|T', '14408_C|T', '15451_G|A', '16466_C|T', '19220_C|T', '21618_C|G', '22029_AGTTCA|......', '22917_T|G', '22995_C|A', '23403_A|G', '23604_C|G', '24410_G|A', '25413_C|T', '25469_C|T', '26767_T|C', '27638_T|C', '27752_C|T', '27874_C|T', '28248_GATTTC|......', '28461_A|G…	('BA.2', 'AY.45')	1	((5, 6),)	((4321, 9053),)	0	()	()	BA.2 + AY.45	BA.2 + AY.45	OK	6-7	6-7	8990 - 8991	4321 - 9053	<<	1-6,7-34	1 1	0.00e+00	7.07e-33	[], []
135	39	['241_C|T', '670_T|G', '2790_C|T', '3037_C|T', '4184_G|A', '4321_C|T', '9344_C|T', '9424_A|G', '9534_C|T', '9866_C|T', '10029_C|T', '10198_C|T', '10447_G|A', '10449_C|A', '11288_TCTGGTTTT|.........', '12880_C|T', '14408_C|T', '15451_G|A', '16466_C|T', '19220_C|T', '21618_C|G', '22029_AGTTCA|......', '22917_T|G', '22995_C|A', '23403_A|G', '23604_C|G', '24410_G|A', '25413_C|T', '25469_C|T', '26767_…	('BA.2', 'AY.45')	1	((15, 16),)	((12880, 14408),)	0	()	()	BA.2 + AY.45	BA.2 + AY.45	OK	16-17	16-17	13826 - 13827	12880 - 14408	<<	1-16,17-39	1 1	7.96e-284	5.56e-91	[], []
136	39	['241_C|T', '670_T|G', '2790_C|T', '3037_C|T', '4184_G|A', '4321_C|T', '9344_C|T', '9424_A|G', '9534_C|T', '9866_C|T', '10029_C|T', '10198_C|T', '10447_G|A', '10449_C|A', '11288_TCTGGTTTT|.........', '12880_C|T', '14408_C|T', '15714_C|T', '17410_C|T', '19220_C|T', '21618_C|G', '22029_AGTTCA|......', '22917_T|G', '22995_C|A', '23403_A|G', '23604_C|G', '24410_G|A', '25413_C|T', '25469_C|T', '26767_…	('BA.2', 'AY.45')	1	((18, 19),)	((17410, 19220),)	0	()	()	BA.2 + AY.45	BA.2 + AY.45	OK	19-20	19-20	17420 - 17421	17410 - 19220	<<	1-19,20-39	1 1	5.16e-271	8.57e-104	[], []
137	62	['241_C|T', '670_T|G', '2790_C|T', '3037_C|T', '4184_G|A', '4321_C|T', '9344_C|T', '9424_A|G', '9534_C|T', '9866_C|T', '10029_C|T', '10198_C|T', '10447_G|A', '10449_C|A', '11288_TCTGGTTTT|.........', '12880_C|T', '14408_C|T', '15714_C|T', '17410_C|T', '18163_A|G', '19955_C|T', '20055_A|G', '21618_C|T', '21633_TACCCCCTG|.........', '21987_G|A', '22200_T|G', '22578_G|A', '22674_C|T', '22679_T|C', '…	('BA.2', 'AY.45')	1	((50, 51),)	((25000, 25469),)	0	()	()	BA.2 + AY.45	BA.2 + AY.45	OK	51-52	51-52	25415 - 25416	25000 - 25469	>>	1-51,52-62	1 1	2.09e-119	2.19e-255	[], []
138	68	['241_C|T', '670_T|G', '2790_C|T', '3037_C|T', '4184_G|A', '4321_C|T', '9344_C|T', '9424_A|G', '9534_C|T', '9866_C|T', '10029_C|T', '10198_C|T', '10447_G|A', '10449_C|A', '11288_TCTGGTTTT|.........', '12880_C|T', '14408_C|T', '15714_C|T', '17410_C|T', '18163_A|G', '19955_C|T', '20055_A|G', '21618_C|T', '21633_TACCCCCTG|.........', '21987_G|A', '22200_T|G', '22578_G|A', '22674_C|T', '22679_T|C', '…	('BA.2', 'AY.45')	1	((62, 63),)	((28362, 28461),)	0	()	()	BA.2 + AY.45	BA.2 + AY.45	OK	63-64	63-64	28361 - 28362	28362 - 28461	>>	1-63,64-68	1 1	4.87e-32	0.00e+00	[], []
139	39	['241_C|T', '670_T|G', '2790_C|T', '3037_C|T', '4184_G|A', '4321_C|T', '9344_C|T', '9424_A|G', '9534_C|T', '9866_C|T', '10029_C|T', '10198_C|T', '10447_G|A', '10449_C|A', '11288_TCTGGTTTT|.........', '12880_C|T', '14408_C|T', '15714_C|T', '17410_C|T', '18163_A|G', '21618_C|G', '22029_AGTTCA|......', '22917_T|G', '22995_C|A', '23403_A|G', '23604_C|G', '24410_G|A', '25413_C|T', '25469_C|T', '26767_…	('BA.2', 'AY.45')	1	((19, 20),)	((18163, 21618),)	0	()	()	BA.2 + AY.45	BA.2 + AY.45	OK	20-21	20-21	19223 - 19224	18163 - 21618	<<	1-20,21-39	1 1	1.87e-258	2.37e-116	[], []
140	36	['241_C|T', '670_T|G', '2790_C|T', '3037_C|T', '4184_G|A', '4321_C|T', '7124_C|T', '8986_C|T', '9053_G|T', '10029_C|T', '11201_A|G', '11332_A|G', '13812_G|T', '14408_C|T', '15451_G|A', '16466_C|T', '19220_C|T', '21618_C|G', '22029_AGTTCA|......', '22917_T|G', '22995_C|A', '23403_A|G', '23604_C|G', '24410_G|A', '25413_C|T', '25469_C|T', '26767_T|C', '27638_T|C', '27752_C|T', '27874_C|T', '28248_GA…	('BA.2', 'AY.45')	1	((5, 6),)	((4321, 7124),)	0	()	()	BA.2 + AY.45	BA.2 + AY.45	OK	6-7	6-7	6403 - 6404	4321 - 7124	<<	1-6,7-36	1 1	0.00e+00	1.51e-25	[], []
141	61	['241_C|T', '670_T|G', '2790_C|T', '3037_C|T', '4184_G|A', '4321_C|T', '9344_C|T', '9424_A|G', '9534_C|T', '9866_C|T', '10029_C|T', '10198_C|T', '10447_G|A', '10449_C|A', '11288_TCTGGTTTT|.........', '12880_C|T', '14408_C|T', '15714_C|T', '17410_C|T', '18163_A|G', '19955_C|T', '20055_A|G', '21618_C|T', '21633_TACCCCCTG|.........', '21987_G|A', '22200_T|G', '22578_G|A', '22674_C|T', '22679_T|C', '…	('BA.2', 'AY.45')	1	((48, 49),)	((24424, 25413),)	0	()	()	BA.2 + AY.45	BA.2 + AY.45	OK	49-50	49-50	24431 - 24432	24424 - 25413	>>	1-49,50-61	1 1	4.82e-129	9.50e-246	[], []
142	66	['241_C|T', '670_T|G', '2790_C|T', '3037_C|T', '4184_G|A', '4321_C|T', '9344_C|T', '9424_A|G', '9534_C|T', '9866_C|T', '10029_C|T', '10198_C|T', '10447_G|A', '10449_C|A', '11288_TCTGGTTTT|.........', '12880_C|T', '14408_C|T', '15714_C|T', '17410_C|T', '18163_A|G', '19955_C|T', '20055_A|G', '21618_C|T', '21633_TACCCCCTG|.........', '21987_G|A', '22200_T|G', '22578_G|A', '22674_C|T', '22679_T|C', '…	('BA.2', 'AY.45')	1	((59, 60),)	((27807, 28248),)	0	()	()	BA.2 + AY.45	BA.2 + AY.45	OK	60-61	60-61	27876 - 27877	27807 - 28248	>>	1-60,61-66	1 1	1.77e-46	0.00e+00	[], []
143	37	['241_C|T', '670_T|G', '2790_C|T', '3037_C|T', '4184_G|A', '4321_C|T', '6402_C|T', '7124_C|T', '8986_C|T', '9053_G|T', '10029_C|T', '11201_A|G', '11332_A|G', '13812_G|T', '14408_C|T', '15451_G|A', '16466_C|T', '19220_C|T', '21618_C|G', '22029_AGTTCA|......', '22917_T|G', '22995_C|A', '23403_A|G', '23604_C|G', '24410_G|A', '25413_C|T', '25469_C|T', '26767_T|C', '27638_T|C', '27752_C|T', '27874_C|T…	('BA.2', 'AY.45')	1	((5, 6),)	((4321, 6402),)	0	()	()	BA.2 + AY.45	BA.2 + AY.45	OK	6-7	6-7	4330 - 4331	4321 - 6402	<<	1-6,7-37	1 1	0.00e+00	1.24e-22	[], []
144	57	['241_C|T', '670_T|G', '2790_C|T', '3037_C|T', '4184_G|A', '4321_C|T', '9344_C|T', '9424_A|G', '9534_C|T', '9866_C|T', '10029_C|T', '10198_C|T', '10447_G|A', '10449_C|A', '11288_TCTGGTTTT|.........', '12880_C|T', '14408_C|T', '15714_C|T', '17410_C|T', '18163_A|G', '19955_C|T', '20055_A|G', '21618_C|T', '21633_TACCCCCTG|.........', '21987_G|A', '22200_T|G', '22578_G|A', '22674_C|T', '22679_T|C', '…	('BA.2', 'AY.45')	1	((41, 42),)	((23075, 23403),)	0	()	()	BA.2 + AY.45	BA.2 + AY.45	OK	43-44	42-43	23406 - 23407	23075 - 23403	>>	1-43,44-57	1 1	7.32e-157	6.29e-218	[], []
145	62	['241_C|T', '670_T|G', '2790_C|T', '3037_C|T', '4184_G|A', '4321_C|T', '9344_C|T', '9424_A|G', '9534_C|T', '9866_C|T', '10029_C|T', '10198_C|T', '10447_G|A', '10449_C|A', '11288_TCTGGTTTT|.........', '12880_C|T', '14408_C|T', '15714_C|T', '17410_C|T', '18163_A|G', '19955_C|T', '20055_A|G', '21618_C|T', '21633_TACCCCCTG|.........', '21987_G|A', '22200_T|G', '22578_G|A', '22674_C|T', '22679_T|C', '…	('BA.2', 'AY.45')	1	((51, 52),)	((25584, 26767),)	0	()	()	BA.2 + AY.45	BA.2 + AY.45	OK	52-53	52-53	25584 - 25585	25584 - 26767	>>	1-52,53-62	1 1	1.48e-113	3.11e-261	[], []
146	67	['241_C|T', '670_T|G', '2790_C|T', '3037_C|T', '4184_G|A', '4321_C|T', '9344_C|T', '9424_A|G', '9534_C|T', '9866_C|T', '10029_C|T', '10198_C|T', '10447_G|A', '10449_C|A', '11288_TCTGGTTTT|.........', '12880_C|T', '14408_C|T', '15714_C|T', '17410_C|T', '18163_A|G', '19955_C|T', '20055_A|G', '21618_C|T', '21633_TACCCCCTG|.........', '21987_G|A', '22200_T|G', '22578_G|A', '22674_C|T', '22679_T|C', '…	('BA.2', 'AY.45')	1	((61, 62),)	((28311, 28461),)	0	()	()	BA.2 + AY.45	BA.2 + AY.45	OK	62-63	62-63	28311 - 28312	28311 - 28461	>>	1-62,63-67	1 1	2.19e-35	0.00e+00	[], []
147	41	['241_C|T', '670_T|G', '2790_C|T', '3037_C|T', '4184_G|A', '4321_C|T', '9344_C|T', '9424_A|G', '9534_C|T', '9866_C|T', '10029_C|T', '10198_C|T', '10447_G|A', '10449_C|A', '11288_TCTGGTTTT|.........', '12880_C|T', '14408_C|T', '15714_C|T', '17410_C|T', '18163_A|G', '19955_C|T', '20055_A|G', '21618_C|T', '22029_AGTTCA|......', '22917_T|G', '22995_C|A', '23403_A|G', '23604_C|G', '24410_G|A', '25413_…	('BA.2', 'AY.45')	1	((22, 23),)	((21618, 22029),)	0	()	()	BA.2 + AY.45	BA.2 + AY.45	OK	23-24	23-24	21620 - 21621	21618 - 22029	<<	1-23,24-41	1 1	6.89e-244	6.38e-131	[], []
148	44	['241_C|T', '670_T|G', '2790_C|T', '3037_C|T', '4184_G|A', '4321_C|T', '9344_C|T', '9424_A|G', '9534_C|T', '9866_C|T', '10029_C|T', '10198_C|T', '10447_G|A', '10449_C|A', '11288_TCTGGTTTT|.........', '12880_C|T', '14408_C|T', '15714_C|T', '17410_C|T', '18163_A|G', '19955_C|T', '20055_A|G', '21618_C|T', '21633_TACCCCCTG|.........', '21987_G|A', '22200_T|G', '22578_G|A', '22917_T|G', '22995_C|A', '…	('BA.2', 'AY.45')	1	((26, 27),)	((22578, 22917),)	0	()	()	BA.2 + AY.45	BA.2 + AY.45	OK	27-28	27-28	22579 - 22580	22578 - 22917	>>	1-27,28-44	1 1	2.62e-223	1.68e-151	[], []
149	61	['241_C|T', '670_T|G', '2790_C|T', '3037_C|T', '4184_G|A', '4321_C|T', '9344_C|T', '9424_A|G', '9534_C|T', '9866_C|T', '10029_C|T', '10198_C|T', '10447_G|A', '10449_C|A', '11288_TCTGGTTTT|.........', '12880_C|T', '14408_C|T', '15714_C|T', '17410_C|T', '18163_A|G', '19955_C|T', '20055_A|G', '21618_C|T', '21633_TACCCCCTG|.........', '21987_G|A', '22200_T|G', '22578_G|A', '22674_C|T', '22679_T|C', '…	('BA.2', 'AY.45')	1	((48, 49),)	((24424, 25413),)	0	()	()	BA.2 + AY.45	BA.2 + AY.45	OK	49-50	49-50	24431 - 24432	24424 - 25413	>>	1-49,50-61	1 1	4.82e-129	9.50e-246	[], []
150	67	['241_C|T', '670_T|G', '2790_C|T', '3037_C|T', '4184_G|A', '4321_C|T', '9344_C|T', '9424_A|G', '9534_C|T', '9866_C|T', '10029_C|T', '10198_C|T', '10447_G|A', '10449_C|A', '11288_TCTGGTTTT|.........', '12880_C|T', '14408_C|T', '15714_C|T', '17410_C|T', '18163_A|G', '19955_C|T', '20055_A|G', '21618_C|T', '21633_TACCCCCTG|.........', '21987_G|A', '22200_T|G', '22578_G|A', '22674_C|T', '22679_T|C', '…	('BA.2', 'AY.45')	1	((59, 60),)	((27807, 27874),)	0	()	()	BA.2 + AY.45	BA.2 + AY.45	OK	60-61	60-61	27811 - 27812	27807 - 27874	>>	1-60,61-67	1 1	1.89e-49	0.00e+00	[], []
151	35	['241_C|T', '670_T|G', '2790_C|T', '3037_C|T', '4184_G|A', '4321_C|T', '9344_C|T', '9424_A|G', '10029_C|T', '11201_A|G', '11332_A|G', '13812_G|T', '14408_C|T', '15451_G|A', '16466_C|T', '19220_C|T', '21618_C|G', '22029_AGTTCA|......', '22917_T|G', '22995_C|A', '23403_A|G', '23604_C|G', '24410_G|A', '25413_C|T', '25469_C|T', '26767_T|C', '27638_T|C', '27752_C|T', '27874_C|T', '28248_GATTTC|......'…	('BA.2', 'AY.45')	1	((7, 8),)	((9424, 10029),)	0	()	()	BA.2 + AY.45	BA.2 + AY.45	OK	8-9	8-9	9429 - 9430	9424 - 10029	<<	1-8,9-35	1 1	2.09e-320	2.11e-54	[], []
152	36	['241_C|T', '670_T|G', '2790_C|T', '3037_C|T', '4184_G|A', '4321_C|T', '7124_C|T', '8986_C|T', '9053_G|T', '10029_C|T', '11201_A|G', '11332_A|G', '13812_G|T', '14408_C|T', '15451_G|A', '16466_C|T', '19220_C|T', '21618_C|G', '22029_AGTTCA|......', '22917_T|G', '22995_C|A', '23403_A|G', '23604_C|G', '24410_G|A', '25413_C|T', '25469_C|T', '26767_T|C', '27638_T|C', '27752_C|T', '27874_C|T', '28248_GA…	('BA.2', 'AY.45')	1	((5, 6),)	((4321, 7124),)	0	()	()	BA.2 + AY.45	BA.2 + AY.45	OK	6-7	6-7	6403 - 6404	4321 - 7124	<<	1-6,7-36	1 1	0.00e+00	1.51e-25	[], []
153	52	['241_C|T', '670_T|G', '2790_C|T', '3037_C|T', '4184_G|A', '4321_C|T', '9344_C|T', '9424_A|G', '9534_C|T', '9866_C|T', '10029_C|T', '10198_C|T', '10447_G|A', '10449_C|A', '11288_TCTGGTTTT|.........', '12880_C|T', '14408_C|T', '15714_C|T', '17410_C|T', '18163_A|G', '19955_C|T', '20055_A|G', '21618_C|T', '21633_TACCCCCTG|.........', '21987_G|A', '22200_T|G', '22578_G|A', '22674_C|T', '22679_T|C', '…	('BA.2', 'AY.45')	1	((36, 37),)	((22995, 23403),)	0	()	()	BA.2 + AY.45	BA.2 + AY.45	OK	37-38	37-38	22996 - 22997	22995 - 23403	>>	1-37,38-52	1 1	1.16e-178	3.96e-196	[], []
154	59	['241_C|T', '670_T|G', '2790_C|T', '3037_C|T', '4184_G|A', '4321_C|T', '9344_C|T', '9424_A|G', '9534_C|T', '9866_C|T', '10029_C|T', '10198_C|T', '10447_G|A', '10449_C|A', '11288_TCTGGTTTT|.........', '12880_C|T', '14408_C|T', '15714_C|T', '17410_C|T', '18163_A|G', '19955_C|T', '20055_A|G', '21618_C|T', '21633_TACCCCCTG|.........', '21987_G|A', '22200_T|G', '22578_G|A', '22674_C|T', '22679_T|C', '…	('BA.2', 'AY.45')	1	((44, 45),)	((23599, 23604),)	0	()	()	BA.2 + AY.45	BA.2 + AY.45	OK	45-46	45-46	23600 - 23601	23599 - 23604	>>	1-45,46-59	1 1	1.92e-151	2.39e-223	[], []
155	37	['241_C|T', '670_T|G', '2790_C|T', '3037_C|T', '4184_G|A', '4321_C|T', '6402_C|T', '7124_C|T', '8986_C|T', '9053_G|T', '10029_C|T', '11201_A|G', '11332_A|G', '13812_G|T', '14408_C|T', '15451_G|A', '16466_C|T', '19220_C|T', '21618_C|G', '22029_AGTTCA|......', '22917_T|G', '22995_C|A', '23403_A|G', '23604_C|G', '24410_G|A', '25413_C|T', '25469_C|T', '26767_T|C', '27638_T|C', '27752_C|T', '27874_C|T…	('BA.2', 'AY.45')	1	((5, 6),)	((4321, 6402),)	0	()	()	BA.2 + AY.45	BA.2 + AY.45	OK	6-7	6-7	4330 - 4331	4321 - 6402	<<	1-6,7-37	1 1	0.00e+00	1.24e-22	[], []
156	68	['241_C|T', '670_T|G', '2790_C|T', '3037_C|T', '4184_G|A', '4321_C|T', '9344_C|T', '9424_A|G', '9534_C|T', '9866_C|T', '10029_C|T', '10198_C|T', '10447_G|A', '10449_C|A', '11288_TCTGGTTTT|.........', '12880_C|T', '14408_C|T', '15714_C|T', '17410_C|T', '18163_A|G', '19955_C|T', '20055_A|G', '21618_C|T', '21633_TACCCCCTG|.........', '21987_G|A', '22200_T|G', '22578_G|A', '22674_C|T', '22679_T|C', '…	('BA.2', 'AY.45')	1	((62, 63),)	((28362, 28461),)	0	()	()	BA.2 + AY.45	BA.2 + AY.45	OK	63-64	63-64	28361 - 28362	28362 - 28461	>>	1-63,64-68	1 1	4.87e-32	0.00e+00	[], []
157	43	['241_C|T', '670_T|G', '2790_C|T', '3037_C|T', '4184_G|A', '4321_C|T', '9344_C|T', '9424_A|G', '9534_C|T', '9866_C|T', '10029_C|T', '10198_C|T', '10447_G|A', '10449_C|A', '11288_TCTGGTTTT|.........', '12880_C|T', '14408_C|T', '15714_C|T', '17410_C|T', '18163_A|G', '19955_C|T', '20055_A|G', '21618_C|T', '21633_TACCCCCTG|.........', '21987_G|A', '22200_T|G', '22917_T|G', '22995_C|A', '23403_A|G', '…	('BA.2', 'AY.45')	1	((25, 26),)	((22200, 22917),)	0	()	()	BA.2 + AY.45	BA.2 + AY.45	OK	26-27	26-27	22200 - 22201	22200 - 22917	>>	1-26,27-43	1 1	1.14e-226	3.87e-148	[], []
158	62	['241_C|T', '670_T|G', '2790_C|T', '3037_C|T', '4184_G|A', '4321_C|T', '9344_C|T', '9424_A|G', '9534_C|T', '9866_C|T', '10029_C|T', '10198_C|T', '10447_G|A', '10449_C|A', '11288_TCTGGTTTT|.........', '12880_C|T', '14408_C|T', '15714_C|T', '17410_C|T', '18163_A|G', '19955_C|T', '20055_A|G', '21618_C|T', '21633_TACCCCCTG|.........', '21987_G|A', '22200_T|G', '22578_G|A', '22674_C|T', '22679_T|C', '…	('BA.2', 'AY.45')	1	((50, 51),)	((25000, 25469),)	0	()	()	BA.2 + AY.45	BA.2 + AY.45	OK	51-52	51-52	25415 - 25416	25000 - 25469	>>	1-51,52-62	1 1	2.09e-119	2.19e-255	[], []
159	60	['241_C|T', '670_T|G', '2790_C|T', '3037_C|T', '4184_G|A', '4321_C|T', '9344_C|T', '9424_A|G', '9534_C|T', '9866_C|T', '10029_C|T', '10198_C|T', '10447_G|A', '10449_C|A', '11288_TCTGGTTTT|.........', '12880_C|T', '14408_C|T', '15714_C|T', '17410_C|T', '18163_A|G', '19955_C|T', '20055_A|G', '21618_C|T', '21633_TACCCCCTG|.........', '21987_G|A', '22200_T|G', '22578_G|A', '22674_C|T', '22679_T|C', '…	('BA.2', 'AY.45')	1	((47, 48),)	((23948, 25413),)	0	()	()	BA.2 + AY.45	BA.2 + AY.45	OK	48-49	48-49	24409 - 24410	23948 - 25413	>>	1-48,49-60	1 1	1.03e-132	4.46e-242	[], []
160	63	['241_C|T', '670_T|G', '2790_C|T', '3037_C|T', '4184_G|A', '4321_C|T', '9344_C|T', '9424_A|G', '9534_C|T', '9866_C|T', '10029_C|T', '10198_C|T', '10447_G|A', '10449_C|A', '11288_TCTGGTTTT|.........', '12880_C|T', '14408_C|T', '15714_C|T', '17410_C|T', '18163_A|G', '19955_C|T', '20055_A|G', '21618_C|T', '21633_TACCCCCTG|.........', '21987_G|A', '22200_T|G', '22578_G|A', '22674_C|T', '22679_T|C', '…	('BA.2', 'AY.45')	1	((50, 51),)	((25000, 25413),)	0	()	()	BA.2 + AY.45	BA.2 + AY.45	OK	51-52	51-52	25002 - 25003	25000 - 25413	>>	1-51,52-63	1 1	1.05e-121	4.37e-253	[], []
161	34	['241_C|T', '670_T|G', '2790_C|T', '3037_C|T', '4184_G|A', '4321_C|T', '9344_C|T', '10029_C|T', '11201_A|G', '11332_A|G', '13812_G|T', '14408_C|T', '15451_G|A', '16466_C|T', '19220_C|T', '21618_C|G', '22029_AGTTCA|......', '22917_T|G', '22995_C|A', '23403_A|G', '23604_C|G', '24410_G|A', '25413_C|T', '25469_C|T', '26767_T|C', '27638_T|C', '27752_C|T', '27874_C|T', '28248_GATTTC|......', '28461_A|G…	('BA.2', 'AY.45')	1	((6, 7),)	((9344, 10029),)	0	()	()	BA.2 + AY.45	BA.2 + AY.45	OK	7-8	7-8	9359 - 9360	9344 - 10029	<<	1-7,8-34	1 1	0.00e+00	1.01e-45	[], []
162	41	['241_C|T', '670_T|G', '2790_C|T', '3037_C|T', '4184_G|A', '4321_C|T', '9344_C|T', '9424_A|G', '9534_C|T', '9866_C|T', '10029_C|T', '10198_C|T', '10447_G|A', '10449_C|A', '11288_TCTGGTTTT|.........', '12880_C|T', '14408_C|T', '15714_C|T', '17410_C|T', '18163_A|G', '19955_C|T', '20055_A|G', '21618_C|T', '22029_AGTTCA|......', '22917_T|G', '22995_C|A', '23403_A|G', '23604_C|G', '24410_G|A', '25413_…	('BA.2', 'AY.45')	1	((22, 23),)	((21618, 22029),)	0	()	()	BA.2 + AY.45	BA.2 + AY.45	OK	23-24	23-24	21620 - 21621	21618 - 22029	<<	1-23,24-41	1 1	6.89e-244	6.38e-131	[], []
163	37	['241_C|T', '670_T|G', '2790_C|T', '3037_C|T', '4184_G|A', '4321_C|T', '9344_C|T', '9424_A|G', '9534_C|T', '9866_C|T', '10029_C|T', '11201_A|G', '11332_A|G', '13812_G|T', '14408_C|T', '15451_G|A', '16466_C|T', '19220_C|T', '21618_C|G', '22029_AGTTCA|......', '22917_T|G', '22995_C|A', '23403_A|G', '23604_C|G', '24410_G|A', '25413_C|T', '25469_C|T', '26767_T|C', '27638_T|C', '27752_C|T', '27874_C|T…	('BA.2', 'AY.45')	1	((10, 11),)	((10029, 11201),)	0	()	()	BA.2 + AY.45	BA.2 + AY.45	OK	10-11	11-12	9866 - 9867	10029 - 11201	<<	1-10,11-37	1 1	4.37e-313	1.01e-61	[], []
164	39	['241_C|T', '670_T|G', '2790_C|T', '3037_C|T', '4184_G|A', '4321_C|T', '9344_C|T', '9424_A|G', '9534_C|T', '9866_C|T', '10029_C|T', '10198_C|T', '10447_G|A', '10449_C|A', '11332_A|G', '13812_G|T', '14408_C|T', '15451_G|A', '16466_C|T', '19220_C|T', '21618_C|G', '22029_AGTTCA|......', '22917_T|G', '22995_C|A', '23403_A|G', '23604_C|G', '24410_G|A', '25413_C|T', '25469_C|T', '26767_T|C', '27638_T|C…	('BA.2', 'AY.45')	1	((13, 14),)	((10449, 11332),)	0	()	()	BA.2 + AY.45	BA.2 + AY.45	OK	14-15	14-15	11210 - 11211	10449 - 11332	<<	1-14,15-39	1 1	4.69e-298	9.43e-77	[], []
165	45	['241_C|T', '670_T|G', '2790_C|T', '3037_C|T', '4184_G|A', '4321_C|T', '9344_C|T', '9424_A|G', '9534_C|T', '9866_C|T', '10029_C|T', '10198_C|T', '10447_G|A', '10449_C|A', '11288_TCTGGTTTT|.........', '12880_C|T', '14408_C|T', '15714_C|T', '17410_C|T', '18163_A|G', '19955_C|T', '20055_A|G', '21618_C|T', '21633_TACCCCCTG|.........', '21987_G|A', '22200_T|G', '22578_G|A', '22674_C|T', '22917_T|G', '…	('BA.2', 'AY.45')	1	((27, 28),)	((22674, 22917),)	0	()	()	BA.2 + AY.45	BA.2 + AY.45	OK	28-29	28-29	22674 - 22675	22674 - 22917	>>	1-28,29-45	1 1	1.16e-219	3.80e-155	[], []
166	37	['241_C|T', '670_T|G', '2790_C|T', '3037_C|T', '4184_G|A', '4321_C|T', '9344_C|T', '9424_A|G', '9534_C|T', '9866_C|T', '10029_C|T', '11201_A|G', '11332_A|G', '13812_G|T', '14408_C|T', '15451_G|A', '16466_C|T', '19220_C|T', '21618_C|G', '22029_AGTTCA|......', '22917_T|G', '22995_C|A', '23403_A|G', '23604_C|G', '24410_G|A', '25413_C|T', '25469_C|T', '26767_T|C', '27638_T|C', '27752_C|T', '27874_C|T…	('BA.2', 'AY.45')	1	((9, 10),)	((9866, 10029),)	0	()	()	BA.2 + AY.45	BA.2 + AY.45	OK	10-11	10-11	9866 - 9867	9866 - 10029	<<	1-10,11-37	1 1	4.37e-313	1.01e-61	[], []
167	60	['241_C|T', '670_T|G', '2790_C|T', '3037_C|T', '4184_G|A', '4321_C|T', '9344_C|T', '9424_A|G', '9534_C|T', '9866_C|T', '10029_C|T', '10198_C|T', '10447_G|A', '10449_C|A', '11288_TCTGGTTTT|.........', '12880_C|T', '14408_C|T', '15714_C|T', '17410_C|T', '18163_A|G', '19955_C|T', '20055_A|G', '21618_C|T', '21633_TACCCCCTG|.........', '21987_G|A', '22200_T|G', '22578_G|A', '22674_C|T', '22679_T|C', '…	('BA.2', 'AY.45')	1	((47, 48),)	((23948, 25413),)	0	()	()	BA.2 + AY.45	BA.2 + AY.45	OK	48-49	48-49	24409 - 24410	23948 - 25413	>>	1-48,49-60	1 1	1.03e-132	4.46e-242	[], []
168	37	['241_C|T', '670_T|G', '2790_C|T', '3037_C|T', '4184_G|A', '4321_C|T', '9344_C|T', '9424_A|G', '9534_C|T', '9866_C|T', '10029_C|T', '11201_A|G', '11332_A|G', '13812_G|T', '14408_C|T', '15451_G|A', '16466_C|T', '19220_C|T', '21618_C|G', '22029_AGTTCA|......', '22917_T|G', '22995_C|A', '23403_A|G', '23604_C|G', '24410_G|A', '25413_C|T', '25469_C|T', '26767_T|C', '27638_T|C', '27752_C|T', '27874_C|T…	('BA.2', 'AY.45')	1	((10, 11),)	((10029, 11201),)	0	()	()	BA.2 + AY.45	BA.2 + AY.45	OK	10-11	11-12	9866 - 9867	10029 - 11201	<<	1-10,11-37	1 1	4.37e-313	1.01e-61	[], []
169	43	['241_C|T', '670_T|G', '2790_C|T', '3037_C|T', '4184_G|A', '4321_C|T', '9344_C|T', '9424_A|G', '9534_C|T', '9866_C|T', '10029_C|T', '10198_C|T', '10447_G|A', '10449_C|A', '11288_TCTGGTTTT|.........', '12880_C|T', '14408_C|T', '15714_C|T', '17410_C|T', '18163_A|G', '19955_C|T', '20055_A|G', '21618_C|T', '21633_TACCCCCTG|.........', '21987_G|A', '22200_T|G', '22917_T|G', '22995_C|A', '23403_A|G', '…	('BA.2', 'AY.45')	1	((25, 26),)	((22200, 22917),)	0	()	()	BA.2 + AY.45	BA.2 + AY.45	OK	26-27	26-27	22200 - 22201	22200 - 22917	>>	1-26,27-43	1 1	1.14e-226	3.87e-148	[], []
170	47	['241_C|T', '670_T|G', '2790_C|T', '3037_C|T', '4184_G|A', '4321_C|T', '9344_C|T', '9424_A|G', '9534_C|T', '9866_C|T', '10029_C|T', '10198_C|T', '10447_G|A', '10449_C|A', '11288_TCTGGTTTT|.........', '12880_C|T', '14408_C|T', '15714_C|T', '17410_C|T', '18163_A|G', '19955_C|T', '20055_A|G', '21618_C|T', '21633_TACCCCCTG|.........', '21987_G|A', '22200_T|G', '22578_G|A', '22674_C|T', '22679_T|C', '…	('BA.2', 'AY.45')	1	((29, 30),)	((22686, 22917),)	0	()	()	BA.2 + AY.45	BA.2 + AY.45	OK	30-31	30-31	22686 - 22687	22686 - 22917	>>	1-30,31-47	1 1	4.06e-213	1.08e-161	[], []
171	64	['241_C|T', '670_T|G', '2790_C|T', '3037_C|T', '4184_G|A', '4321_C|T', '9344_C|T', '9424_A|G', '9534_C|T', '9866_C|T', '10029_C|T', '10198_C|T', '10447_G|A', '10449_C|A', '11288_TCTGGTTTT|.........', '12880_C|T', '14408_C|T', '15714_C|T', '17410_C|T', '18163_A|G', '19955_C|T', '20055_A|G', '21618_C|T', '21633_TACCCCCTG|.........', '21987_G|A', '22200_T|G', '22578_G|A', '22674_C|T', '22679_T|C', '…	('BA.2', 'AY.45')	1	((53, 54),)	((26270, 26767),)	0	()	()	BA.2 + AY.45	BA.2 + AY.45	OK	54-55	54-55	26274 - 26275	26270 - 26767	>>	1-54,55-64	1 1	1.66e-101	2.76e-273	[], []
172	63	['241_C|T', '670_T|G', '2790_C|T', '3037_C|T', '4184_G|A', '4321_C|T', '9344_C|T', '9424_A|G', '9534_C|T', '9866_C|T', '10029_C|T', '10198_C|T', '10447_G|A', '10449_C|A', '11288_TCTGGTTTT|.........', '12880_C|T', '14408_C|T', '15714_C|T', '17410_C|T', '18163_A|G', '19955_C|T', '20055_A|G', '21618_C|T', '21633_TACCCCCTG|.........', '21987_G|A', '22200_T|G', '22578_G|A', '22674_C|T', '22679_T|C', '…	('BA.2', 'AY.45')	1	((50, 51),)	((25000, 25413),)	0	()	()	BA.2 + AY.45	BA.2 + AY.45	OK	51-52	51-52	25002 - 25003	25000 - 25413	>>	1-51,52-63	1 1	1.05e-121	4.37e-253	[], []
173	36	['241_C|T', '670_T|G', '2790_C|T', '3037_C|T', '4184_G|A', '4321_C|T', '9344_C|T', '9424_A|G', '9534_C|T', '10029_C|T', '11201_A|G', '11332_A|G', '13812_G|T', '14408_C|T', '15451_G|A', '16466_C|T', '19220_C|T', '21618_C|G', '22029_AGTTCA|......', '22917_T|G', '22995_C|A', '23403_A|G', '23604_C|G', '24410_G|A', '25413_C|T', '25469_C|T', '26767_T|C', '27638_T|C', '27752_C|T', '27874_C|T', '28248_GA…	('BA.2', 'AY.45')	1	((8, 9),)	((9534, 10029),)	0	()	()	BA.2 + AY.45	BA.2 + AY.45	OK	9-10	9-10	9540 - 9541	9534 - 10029	<<	1-9,10-36	1 1	9.67e-317	4.55e-58	[], []
174	38	['241_C|T', '670_T|G', '2790_C|T', '3037_C|T', '4184_G|A', '4321_C|T', '9344_C|T', '9424_A|G', '9534_C|T', '9866_C|T', '10029_C|T', '10198_C|T', '11201_A|G', '11332_A|G', '13812_G|T', '14408_C|T', '15451_G|A', '16466_C|T', '19220_C|T', '21618_C|G', '22029_AGTTCA|......', '22917_T|G', '22995_C|A', '23403_A|G', '23604_C|G', '24410_G|A', '25413_C|T', '25469_C|T', '26767_T|C', '27638_T|C', '27752_C|T…	('BA.2', 'AY.45')	1	((11, 12),)	((10198, 11201),)	0	()	()	BA.2 + AY.45	BA.2 + AY.45	OK	12-13	12-13	10199 - 10200	10198 - 11201	<<	1-12,13-38	1 1	3.96e-310	1.11e-64	[], []
175	67	['241_C|T', '670_T|G', '2790_C|T', '3037_C|T', '4184_G|A', '4321_C|T', '9344_C|T', '9424_A|G', '9534_C|T', '9866_C|T', '10029_C|T', '10198_C|T', '10447_G|A', '10449_C|A', '11288_TCTGGTTTT|.........', '12880_C|T', '14408_C|T', '15714_C|T', '17410_C|T', '18163_A|G', '19955_C|T', '20055_A|G', '21618_C|T', '21633_TACCCCCTG|.........', '21987_G|A', '22200_T|G', '22578_G|A', '22674_C|T', '22679_T|C', '…	('BA.2', 'AY.45')	1	((63, 64),)	((28881, 28916),)	0	()	()	BA.2 + AY.45	BA.2 + AY.45	OK	64-65	64-65	28882 - 28883	28881 - 28916	>>	1-64,65-67	1 1	3.75e-20	0.00e+00	[], []
176	44	['241_C|T', '670_T|G', '2790_C|T', '3037_C|T', '4184_G|A', '4321_C|T', '9344_C|T', '9424_A|G', '9534_C|T', '9866_C|T', '10029_C|T', '10198_C|T', '10447_G|A', '10449_C|A', '11288_TCTGGTTTT|.........', '12880_C|T', '14408_C|T', '15714_C|T', '17410_C|T', '18163_A|G', '19955_C|T', '20055_A|G', '21618_C|T', '21633_TACCCCCTG|.........', '21987_G|A', '22200_T|G', '22578_G|A', '22917_T|G', '22995_C|A', '…	('BA.2', 'AY.45')	1	((26, 27),)	((22578, 22917),)	0	()	()	BA.2 + AY.45	BA.2 + AY.45	OK	27-28	27-28	22579 - 22580	22578 - 22917	>>	1-27,28-44	1 1	2.62e-223	1.68e-151	[], []
177	58	['241_C|T', '670_T|G', '2790_C|T', '3037_C|T', '4184_G|A', '4321_C|T', '9344_C|T', '9424_A|G', '9534_C|T', '9866_C|T', '10029_C|T', '10198_C|T', '10447_G|A', '10449_C|A', '11288_TCTGGTTTT|.........', '12880_C|T', '14408_C|T', '15714_C|T', '17410_C|T', '18163_A|G', '19955_C|T', '20055_A|G', '21618_C|T', '21633_TACCCCCTG|.........', '21987_G|A', '22200_T|G', '22578_G|A', '22674_C|T', '22679_T|C', '…	('BA.2', 'AY.45')	1	((43, 44),)	((23525, 23604),)	0	()	()	BA.2 + AY.45	BA.2 + AY.45	OK	44-45	44-45	23534 - 23535	23525 - 23604	>>	1-44,45-58	1 1	4.10e-155	1.12e-219	[], []
178	40	['241_C|T', '670_T|G', '2790_C|T', '3037_C|T', '4184_G|A', '4321_C|T', '9344_C|T', '9424_A|G', '9534_C|T', '9866_C|T', '10029_C|T', '10198_C|T', '10447_G|A', '10449_C|A', '11288_TCTGGTTTT|.........', '12880_C|T', '14408_C|T', '15714_C|T', '17410_C|T', '18163_A|G', '19955_C|T', '21618_C|G', '22029_AGTTCA|......', '22917_T|G', '22995_C|A', '23403_A|G', '23604_C|G', '24410_G|A', '25413_C|T', '25469_…	('BA.2', 'AY.45')	1	((20, 21),)	((19955, 21618),)	0	()	()	BA.2 + AY.45	BA.2 + AY.45	OK	21-22	21-22	19959 - 19960	19955 - 21618	<<	1-21,22-40	1 1	4.11e-255	1.08e-119	[], []
179	39	['241_C|T', '670_T|G', '2790_C|T', '3037_C|T', '4184_G|A', '4321_C|T', '9344_C|T', '9424_A|G', '9534_C|T', '9866_C|T', '10029_C|T', '10198_C|T', '10447_G|A', '10449_C|A', '11288_TCTGGTTTT|.........', '13812_G|T', '14408_C|T', '15451_G|A', '16466_C|T', '19220_C|T', '21618_C|G', '22029_AGTTCA|......', '22917_T|G', '22995_C|A', '23403_A|G', '23604_C|G', '24410_G|A', '25413_C|T', '25469_C|T', '26767_…	('BA.2', 'AY.45')	1	((14, 15),)	((11288, 13812),)	0	()	()	BA.2 + AY.45	BA.2 + AY.45	OK	15-16	15-16	11336 - 11337	11288 - 13812	<<	1-15,16-39	1 1	7.71e-291	5.71e-84	[], []
180	67	['241_C|T', '670_T|G', '2790_C|T', '3037_C|T', '4184_G|A', '4321_C|T', '9344_C|T', '9424_A|G', '9534_C|T', '9866_C|T', '10029_C|T', '10198_C|T', '10447_G|A', '10449_C|A', '11288_TCTGGTTTT|.........', '12880_C|T', '14408_C|T', '15714_C|T', '17410_C|T', '18163_A|G', '19955_C|T', '20055_A|G', '21618_C|T', '21633_TACCCCCTG|.........', '21987_G|A', '22200_T|G', '22578_G|A', '22674_C|T', '22679_T|C', '…	('BA.2', 'AY.45')	1	((57, 58),)	((27259, 27638),)	0	()	()	BA.2 + AY.45	BA.2 + AY.45	OK	58-59	58-59	27258 - 27259	27259 - 27638	>>	1-58,59-67	1 1	1.91e-69	2.40e-305	[], []
181	67	['241_C|T', '670_T|G', '2790_C|T', '3037_C|T', '4184_G|A', '4321_C|T', '9344_C|T', '9424_A|G', '9534_C|T', '9866_C|T', '10029_C|T', '10198_C|T', '10447_G|A', '10449_C|A', '11288_TCTGGTTTT|.........', '12880_C|T', '14408_C|T', '15714_C|T', '17410_C|T', '18163_A|G', '19955_C|T', '20055_A|G', '21618_C|T', '21633_TACCCCCTG|.........', '21987_G|A', '22200_T|G', '22578_G|A', '22674_C|T', '22679_T|C', '…	('BA.2', 'AY.45')	1	((57, 58),)	((27259, 27638),)	0	()	()	BA.2 + AY.45	BA.2 + AY.45	OK	58-59	58-59	27258 - 27259	27259 - 27638	>>	1-58,59-67	1 1	1.91e-69	2.40e-305	[], []
182	36	['241_C|T', '670_T|G', '2790_C|T', '3037_C|T', '4184_G|A', '4321_C|T', '7124_C|T', '8986_C|T', '9053_G|T', '10029_C|T', '11201_A|G', '11332_A|G', '13812_G|T', '14408_C|T', '15451_G|A', '16466_C|T', '19220_C|T', '21618_C|G', '22029_AGTTCA|......', '22917_T|G', '22995_C|A', '23403_A|G', '23604_C|G', '24410_G|A', '25413_C|T', '25469_C|T', '26767_T|C', '27638_T|C', '27752_C|T', '27874_C|T', '28248_GA…	('BA.2', 'AY.45')	1	((5, 6),)	((4321, 7124),)	0	()	()	BA.2 + AY.45	BA.2 + AY.45	OK	6-7	6-7	6403 - 6404	4321 - 7124	<<	1-6,7-36	1 1	0.00e+00	1.51e-25	[], []
183	40	['241_C|T', '670_T|G', '2790_C|T', '3037_C|T', '4184_G|A', '4321_C|T', '9344_C|T', '9424_A|G', '9534_C|T', '9866_C|T', '10029_C|T', '10198_C|T', '10447_G|A', '10449_C|A', '11201_A|G', '11332_A|G', '13812_G|T', '14408_C|T', '15451_G|A', '16466_C|T', '19220_C|T', '21618_C|G', '22029_AGTTCA|......', '22917_T|G', '22995_C|A', '23403_A|G', '23604_C|G', '24410_G|A', '25413_C|T', '25469_C|T', '26767_T|C…	('BA.2', 'AY.45')	1	((13, 14),)	((10449, 11201),)	0	()	()	BA.2 + AY.45	BA.2 + AY.45	OK	14-15	14-15	10448 - 10449	10449 - 11201	<<	1-14,15-40	1 1	8.74e-303	5.06e-72	[], []
184	40	['241_C|T', '670_T|G', '2790_C|T', '3037_C|T', '4184_G|A', '4321_C|T', '9344_C|T', '9424_A|G', '9534_C|T', '9866_C|T', '10029_C|T', '10198_C|T', '10447_G|A', '10449_C|A', '11288_TCTGGTTTT|.........', '12880_C|T', '13812_G|T', '14408_C|T', '15451_G|A', '16466_C|T', '19220_C|T', '21618_C|G', '22029_AGTTCA|......', '22917_T|G', '22995_C|A', '23403_A|G', '23604_C|G', '24410_G|A', '25413_C|T', '25469_…	('BA.2', 'AY.45')	1	((15, 16),)	((12880, 13812),)	0	()	()	BA.2 + AY.45	BA.2 + AY.45	OK	16-17	16-17	12882 - 12883	12880 - 13812	<<	1-16,17-40	1 1	1.21e-287	3.65e-87	[], []
185	65	['241_C|T', '670_T|G', '2790_C|T', '3037_C|T', '4184_G|A', '4321_C|T', '9344_C|T', '9424_A|G', '9534_C|T', '9866_C|T', '10029_C|T', '10198_C|T', '10447_G|A', '10449_C|A', '11288_TCTGGTTTT|.........', '12880_C|T', '14408_C|T', '15714_C|T', '17410_C|T', '18163_A|G', '19955_C|T', '20055_A|G', '21618_C|T', '21633_TACCCCCTG|.........', '21987_G|A', '22200_T|G', '22578_G|A', '22674_C|T', '22679_T|C', '…	('BA.2', 'AY.45')	1	((55, 56),)	((26709, 27638),)	0	()	()	BA.2 + AY.45	BA.2 + AY.45	OK	56-57	56-57	26766 - 26767	26709 - 27638	>>	1-56,57-65	1 1	4.84e-80	9.47e-295	[], []
186	51	['241_C|T', '670_T|G', '2790_C|T', '3037_C|T', '4184_G|A', '4321_C|T', '9344_C|T', '9424_A|G', '9534_C|T', '9866_C|T', '10029_C|T', '10198_C|T', '10447_G|A', '10449_C|A', '11288_TCTGGTTTT|.........', '12880_C|T', '14408_C|T', '15714_C|T', '17410_C|T', '18163_A|G', '19955_C|T', '20055_A|G', '21618_C|T', '21633_TACCCCCTG|.........', '21987_G|A', '22200_T|G', '22578_G|A', '22674_C|T', '22679_T|C', '…	('BA.2', 'AY.45')	1	((33, 34),)	((22813, 22917),)	0	()	()	BA.2 + AY.45	BA.2 + AY.45	OK	34-35	34-35	22842 - 22843	22813 - 22917	>>	1-34,35-51	1 1	1.61e-193	2.73e-181	[], []
187	33	['241_C|T', '670_T|G', '2790_C|T', '3037_C|T', '4184_G|A', '4321_C|T', '10029_C|T', '11201_A|G', '11332_A|G', '13812_G|T', '14408_C|T', '15451_G|A', '16466_C|T', '19220_C|T', '21618_C|G', '22029_AGTTCA|......', '22917_T|G', '22995_C|A', '23403_A|G', '23604_C|G', '24410_G|A', '25413_C|T', '25469_C|T', '26767_T|C', '27638_T|C', '27752_C|T', '27874_C|T', '28248_GATTTC|......', '28461_A|G', '28881_G|…	('BA.2', 'AY.45')	1	((5, 6),)	((4321, 10029),)	0	()	()	BA.2 + AY.45	BA.2 + AY.45	OK	6-7	6-7	9069 - 9070	4321 - 10029	<<	1-6,7-33	1 1	0.00e+00	4.86e-37	[], []
188	60	['241_C|T', '670_T|G', '2790_C|T', '3037_C|T', '4184_G|A', '4321_C|T', '9344_C|T', '9424_A|G', '9534_C|T', '9866_C|T', '10029_C|T', '10198_C|T', '10447_G|A', '10449_C|A', '11288_TCTGGTTTT|.........', '12880_C|T', '14408_C|T', '15714_C|T', '17410_C|T', '18163_A|G', '19955_C|T', '20055_A|G', '21618_C|T', '21633_TACCCCCTG|.........', '21987_G|A', '22200_T|G', '22578_G|A', '22674_C|T', '22679_T|C', '…	('BA.2', 'AY.45')	1	((46, 47),)	((23854, 24410),)	0	()	()	BA.2 + AY.45	BA.2 + AY.45	OK	47-48	47-48	23853 - 23854	23854 - 24410	>>	1-47,48-60	1 1	4.04e-140	1.13e-234	[], []
189	40	['241_C|T', '670_T|G', '2790_C|T', '3037_C|T', '4184_G|A', '4321_C|T', '9344_C|T', '9424_A|G', '9534_C|T', '9866_C|T', '10029_C|T', '10198_C|T', '10447_G|A', '10449_C|A', '11288_TCTGGTTTT|.........', '12880_C|T', '14408_C|T', '15714_C|T', '17410_C|T', '18163_A|G', '19955_C|T', '21618_C|G', '22029_AGTTCA|......', '22917_T|G', '22995_C|A', '23403_A|G', '23604_C|G', '24410_G|A', '25413_C|T', '25469_…	('BA.2', 'AY.45')	1	((20, 21),)	((19955, 21618),)	0	()	()	BA.2 + AY.45	BA.2 + AY.45	OK	21-22	21-22	19959 - 19960	19955 - 21618	<<	1-21,22-40	1 1	4.11e-255	1.08e-119	[], []
190	62	['241_C|T', '670_T|G', '2790_C|T', '3037_C|T', '4184_G|A', '4321_C|T', '9344_C|T', '9424_A|G', '9534_C|T', '9866_C|T', '10029_C|T', '10198_C|T', '10447_G|A', '10449_C|A', '11288_TCTGGTTTT|.........', '12880_C|T', '14408_C|T', '15714_C|T', '17410_C|T', '18163_A|G', '19955_C|T', '20055_A|G', '21618_C|T', '21633_TACCCCCTG|.........', '21987_G|A', '22200_T|G', '22578_G|A', '22674_C|T', '22679_T|C', '…	('BA.2', 'AY.45')	1	((50, 51),)	((25000, 25469),)	0	()	()	BA.2 + AY.45	BA.2 + AY.45	OK	51-52	51-52	25415 - 25416	25000 - 25469	>>	1-51,52-62	1 1	2.09e-119	2.19e-255	[], []
191	62	['241_C|T', '670_T|G', '2790_C|T', '3037_C|T', '4184_G|A', '4321_C|T', '9344_C|T', '9424_A|G', '9534_C|T', '9866_C|T', '10029_C|T', '10198_C|T', '10447_G|A', '10449_C|A', '11288_TCTGGTTTT|.........', '12880_C|T', '14408_C|T', '15714_C|T', '17410_C|T', '18163_A|G', '19955_C|T', '20055_A|G', '21618_C|T', '21633_TACCCCCTG|.........', '21987_G|A', '22200_T|G', '22578_G|A', '22674_C|T', '22679_T|C', '…	('BA.2', 'AY.45')	1	((50, 51),)	((25000, 25469),)	0	()	()	BA.2 + AY.45	BA.2 + AY.45	OK	51-52	51-52	25415 - 25416	25000 - 25469	>>	1-51,52-62	1 1	2.09e-119	2.19e-255	[], []
192	41	['241_C|T', '670_T|G', '2790_C|T', '3037_C|T', '4184_G|A', '4321_C|T', '9344_C|T', '9424_A|G', '9534_C|T', '9866_C|T', '10029_C|T', '10198_C|T', '10447_G|A', '10449_C|A', '11288_TCTGGTTTT|.........', '12880_C|T', '14408_C|T', '15714_C|T', '17410_C|T', '18163_A|G', '19955_C|T', '20055_A|G', '21618_C|G', '22029_AGTTCA|......', '22917_T|G', '22995_C|A', '23403_A|G', '23604_C|G', '24410_G|A', '25413_…	('BA.2', 'AY.45')	1	((21, 22),)	((20055, 21618),)	0	()	()	BA.2 + AY.45	BA.2 + AY.45	OK	22-23	22-23	20059 - 20060	20055 - 21618	<<	1-22,23-41	1 1	8.73e-252	5.07e-123	[], []
193	37	['241_C|T', '670_T|G', '2790_C|T', '3037_C|T', '4184_G|A', '4321_C|T', '9344_C|T', '9424_A|G', '9534_C|T', '9866_C|T', '10029_C|T', '11201_A|G', '11332_A|G', '13812_G|T', '14408_C|T', '15451_G|A', '16466_C|T', '19220_C|T', '21618_C|G', '22029_AGTTCA|......', '22917_T|G', '22995_C|A', '23403_A|G', '23604_C|G', '24410_G|A', '25413_C|T', '25469_C|T', '26767_T|C', '27638_T|C', '27752_C|T', '27874_C|T…	('BA.2', 'AY.45')	1	((9, 10),)	((9866, 10029),)	0	()	()	BA.2 + AY.45	BA.2 + AY.45	OK	10-11	10-11	9866 - 9867	9866 - 10029	<<	1-10,11-37	1 1	4.37e-313	1.01e-61	[], []
194	41	['241_C|T', '670_T|G', '2790_C|T', '3037_C|T', '4184_G|A', '4321_C|T', '9344_C|T', '9424_A|G', '9534_C|T', '9866_C|T', '10029_C|T', '10198_C|T', '10447_G|A', '10449_C|A', '11288_TCTGGTTTT|.........', '12880_C|T', '14408_C|T', '15714_C|T', '17410_C|T', '18163_A|G', '19955_C|T', '20055_A|G', '21618_C|T', '22029_AGTTCA|......', '22917_T|G', '22995_C|A', '23403_A|G', '23604_C|G', '24410_G|A', '25413_…	('BA.2', 'AY.45')	1	((22, 23),)	((21618, 22029),)	0	()	()	BA.2 + AY.45	BA.2 + AY.45	OK	23-24	23-24	21620 - 21621	21618 - 22029	<<	1-23,24-41	1 1	6.89e-244	6.38e-131	[], []
195	39	['241_C|T', '670_T|G', '2790_C|T', '3037_C|T', '4184_G|A', '4321_C|T', '9344_C|T', '9424_A|G', '9534_C|T', '9866_C|T', '10029_C|T', '10198_C|T', '10447_G|A', '10449_C|A', '11288_TCTGGTTTT|.........', '12880_C|T', '14408_C|T', '15714_C|T', '16466_C|T', '19220_C|T', '21618_C|G', '22029_AGTTCA|......', '22917_T|G', '22995_C|A', '23403_A|G', '23604_C|G', '24410_G|A', '25413_C|T', '25469_C|T', '26767_…	('BA.2', 'AY.45')	1	((17, 18),)	((15714, 16466),)	0	()	()	BA.2 + AY.45	BA.2 + AY.45	OK	18-19	18-19	15719 - 15720	15714 - 16466	<<	1-18,19-39	1 1	3.32e-278	1.33e-96	[], []
196	33	['241_C|T', '670_T|G', '2790_C|T', '3037_C|T', '4184_G|A', '4321_C|T', '10029_C|T', '11201_A|G', '11332_A|G', '13812_G|T', '14408_C|T', '15451_G|A', '16466_C|T', '19220_C|T', '21618_C|G', '22029_AGTTCA|......', '22917_T|G', '22995_C|A', '23403_A|G', '23604_C|G', '24410_G|A', '25413_C|T', '25469_C|T', '26767_T|C', '27638_T|C', '27752_C|T', '27874_C|T', '28248_GATTTC|......', '28461_A|G', '28881_G|…	('BA.2', 'AY.45')	1	((5, 6),)	((4321, 10029),)	0	()	()	BA.2 + AY.45	BA.2 + AY.45	OK	6-7	6-7	9069 - 9070	4321 - 10029	<<	1-6,7-33	1 1	0.00e+00	4.86e-37	[], []
197	48	['241_C|T', '670_T|G', '2790_C|T', '3037_C|T', '4184_G|A', '4321_C|T', '9344_C|T', '9424_A|G', '9534_C|T', '9866_C|T', '10029_C|T', '10198_C|T', '10447_G|A', '10449_C|A', '11288_TCTGGTTTT|.........', '12880_C|T', '14408_C|T', '15714_C|T', '17410_C|T', '18163_A|G', '19955_C|T', '20055_A|G', '21618_C|T', '21633_TACCCCCTG|.........', '21987_G|A', '22200_T|G', '22578_G|A', '22674_C|T', '22679_T|C', '…	('BA.2', 'AY.45')	1	((30, 31),)	((22688, 22917),)	0	()	()	BA.2 + AY.45	BA.2 + AY.45	OK	31-32	31-32	22719 - 22720	22688 - 22917	>>	1-31,32-48	1 1	1.85e-209	2.39e-165	[], []
198	39	['241_C|T', '670_T|G', '2790_C|T', '3037_C|T', '4184_G|A', '4321_C|T', '9344_C|T', '9424_A|G', '9534_C|T', '9866_C|T', '10029_C|T', '10198_C|T', '10447_G|A', '10449_C|A', '11288_TCTGGTTTT|.........', '12880_C|T', '14408_C|T', '15714_C|T', '17410_C|T', '18163_A|G', '21618_C|G', '22029_AGTTCA|......', '22917_T|G', '22995_C|A', '23403_A|G', '23604_C|G', '24410_G|A', '25413_C|T', '25469_C|T', '26767_…	('BA.2', 'AY.45')	1	((19, 20),)	((18163, 21618),)	0	()	()	BA.2 + AY.45	BA.2 + AY.45	OK	20-21	20-21	19223 - 19224	18163 - 21618	<<	1-20,21-39	1 1	1.87e-258	2.37e-116	[], []
199	47	['241_C|T', '670_T|G', '2790_C|T', '3037_C|T', '4184_G|A', '4321_C|T', '9344_C|T', '9424_A|G', '9534_C|T', '9866_C|T', '10029_C|T', '10198_C|T', '10447_G|A', '10449_C|A', '11288_TCTGGTTTT|.........', '12880_C|T', '14408_C|T', '15714_C|T', '17410_C|T', '18163_A|G', '19955_C|T', '20055_A|G', '21618_C|T', '21633_TACCCCCTG|.........', '21987_G|A', '22200_T|G', '22578_G|A', '22674_C|T', '22679_T|C', '…	('BA.2', 'AY.45')	1	((29, 30),)	((22686, 22917),)	0	()	()	BA.2 + AY.45	BA.2 + AY.45	OK	30-31	30-31	22686 - 22687	22686 - 22917	>>	1-30,31-47	1 1	4.06e-213	1.08e-161	[], []
200	36	['241_C|T', '670_T|G', '2790_C|T', '3037_C|T', '4184_G|A', '6402_C|T', '7124_C|T', '8986_C|T', '9053_G|T', '10029_C|T', '11201_A|G', '11332_A|G', '13812_G|T', '14408_C|T', '15451_G|A', '16466_C|T', '19220_C|T', '21618_C|G', '22029_AGTTCA|......', '22917_T|G', '22995_C|A', '23403_A|G', '23604_C|G', '24410_G|A', '25413_C|T', '25469_C|T', '26767_T|C', '27638_T|C', '27752_C|T', '27874_C|T', '28248_GA…	('BA.2', 'AY.45')	1	((4, 5),)	((4184, 6402),)	0	()	()	BA.2 + AY.45	BA.2 + AY.45	OK	5-6	5-6	4194 - 4195	4184 - 6402	<<	1-5,6-36	1 1	0.00e+00	5.75e-19	[], []
201	68	['241_C|T', '670_T|G', '2790_C|T', '3037_C|T', '4184_G|A', '4321_C|T', '9344_C|T', '9424_A|G', '9534_C|T', '9866_C|T', '10029_C|T', '10198_C|T', '10447_G|A', '10449_C|A', '11288_TCTGGTTTT|.........', '12880_C|T', '14408_C|T', '15714_C|T', '17410_C|T', '18163_A|G', '19955_C|T', '20055_A|G', '21618_C|T', '21633_TACCCCCTG|.........', '21987_G|A', '22200_T|G', '22578_G|A', '22674_C|T', '22679_T|C', '…	('BA.2', 'AY.45')	1	((62, 63),)	((28362, 28461),)	0	()	()	BA.2 + AY.45	BA.2 + AY.45	OK	63-64	63-64	28361 - 28362	28362 - 28461	>>	1-63,64-68	1 1	4.87e-32	0.00e+00	[], []
202	35	['241_C|T', '670_T|G', '2790_C|T', '3037_C|T', '4184_G|A', '4321_C|T', '9344_C|T', '9424_A|G', '10029_C|T', '11201_A|G', '11332_A|G', '13812_G|T', '14408_C|T', '15451_G|A', '16466_C|T', '19220_C|T', '21618_C|G', '22029_AGTTCA|......', '22917_T|G', '22995_C|A', '23403_A|G', '23604_C|G', '24410_G|A', '25413_C|T', '25469_C|T', '26767_T|C', '27638_T|C', '27752_C|T', '27874_C|T', '28248_GATTTC|......'…	('BA.2', 'AY.45')	1	((7, 8),)	((9424, 10029),)	0	()	()	BA.2 + AY.45	BA.2 + AY.45	OK	8-9	8-9	9429 - 9430	9424 - 10029	<<	1-8,9-35	1 1	2.09e-320	2.11e-54	[], []
203	36	['241_C|T', '670_T|G', '2790_C|T', '3037_C|T', '4184_G|A', '6402_C|T', '7124_C|T', '8986_C|T', '9053_G|T', '10029_C|T', '11201_A|G', '11332_A|G', '13812_G|T', '14408_C|T', '15451_G|A', '16466_C|T', '19220_C|T', '21618_C|G', '22029_AGTTCA|......', '22917_T|G', '22995_C|A', '23403_A|G', '23604_C|G', '24410_G|A', '25413_C|T', '25469_C|T', '26767_T|C', '27638_T|C', '27752_C|T', '27874_C|T', '28248_GA…	('BA.2', 'AY.45')	1	((4, 5),)	((4184, 6402),)	0	()	()	BA.2 + AY.45	BA.2 + AY.45	OK	5-6	5-6	4194 - 4195	4184 - 6402	<<	1-5,6-36	1 1	0.00e+00	5.75e-19	[], []
204	53	['241_C|T', '670_T|G', '2790_C|T', '3037_C|T', '4184_G|A', '4321_C|T', '9344_C|T', '9424_A|G', '9534_C|T', '9866_C|T', '10029_C|T', '10198_C|T', '10447_G|A', '10449_C|A', '11288_TCTGGTTTT|.........', '12880_C|T', '14408_C|T', '15714_C|T', '17410_C|T', '18163_A|G', '19955_C|T', '20055_A|G', '21618_C|T', '21633_TACCCCCTG|.........', '21987_G|A', '22200_T|G', '22578_G|A', '22674_C|T', '22679_T|C', '…	('BA.2', 'AY.45')	1	((37, 38),)	((23013, 23403),)	0	()	()	BA.2 + AY.45	BA.2 + AY.45	OK	38-39	38-39	23015 - 23016	23013 - 23403	>>	1-38,39-53	1 1	5.81e-176	7.88e-199	[], []
205	40	['241_C|T', '670_T|G', '2790_C|T', '3037_C|T', '4184_G|A', '4321_C|T', '9344_C|T', '9424_A|G', '9534_C|T', '9866_C|T', '10029_C|T', '10198_C|T', '10447_G|A', '10449_C|A', '11288_TCTGGTTTT|.........', '12880_C|T', '13812_G|T', '14408_C|T', '15451_G|A', '16466_C|T', '19220_C|T', '21618_C|G', '22029_AGTTCA|......', '22917_T|G', '22995_C|A', '23403_A|G', '23604_C|G', '24410_G|A', '25413_C|T', '25469_…	('BA.2', 'AY.45')	1	((15, 16),)	((12880, 13812),)	0	()	()	BA.2 + AY.45	BA.2 + AY.45	OK	16-17	16-17	12882 - 12883	12880 - 13812	<<	1-16,17-40	1 1	1.21e-287	3.65e-87	[], []
206	45	['241_C|T', '670_T|G', '2790_C|T', '3037_C|T', '4184_G|A', '4321_C|T', '9344_C|T', '9424_A|G', '9534_C|T', '9866_C|T', '10029_C|T', '10198_C|T', '10447_G|A', '10449_C|A', '11288_TCTGGTTTT|.........', '12880_C|T', '14408_C|T', '15714_C|T', '17410_C|T', '18163_A|G', '19955_C|T', '20055_A|G', '21618_C|T', '21633_TACCCCCTG|.........', '21987_G|A', '22200_T|G', '22578_G|A', '22674_C|T', '22917_T|G', '…	('BA.2', 'AY.45')	1	((27, 28),)	((22674, 22917),)	0	()	()	BA.2 + AY.45	BA.2 + AY.45	OK	28-29	28-29	22674 - 22675	22674 - 22917	>>	1-28,29-45	1 1	1.16e-219	3.80e-155	[], []
207	66	['241_C|T', '670_T|G', '2790_C|T', '3037_C|T', '4184_G|A', '4321_C|T', '9344_C|T', '9424_A|G', '9534_C|T', '9866_C|T', '10029_C|T', '10198_C|T', '10447_G|A', '10449_C|A', '11288_TCTGGTTTT|.........', '12880_C|T', '14408_C|T', '15714_C|T', '17410_C|T', '18163_A|G', '19955_C|T', '20055_A|G', '21618_C|T', '21633_TACCCCCTG|.........', '21987_G|A', '22200_T|G', '22578_G|A', '22674_C|T', '22679_T|C', '…	('BA.2', 'AY.45')	1	((55, 56),)	((26709, 26767),)	0	()	()	BA.2 + AY.45	BA.2 + AY.45	OK	56-57	56-57	26719 - 26720	26709 - 26767	>>	1-56,57-66	1 1	3.71e-84	1.23e-290	[], []
208	61	['241_C|T', '670_T|G', '2790_C|T', '3037_C|T', '4184_G|A', '4321_C|T', '9344_C|T', '9424_A|G', '9534_C|T', '9866_C|T', '10029_C|T', '10198_C|T', '10447_G|A', '10449_C|A', '11288_TCTGGTTTT|.........', '12880_C|T', '14408_C|T', '15714_C|T', '17410_C|T', '18163_A|G', '19955_C|T', '20055_A|G', '21618_C|T', '21633_TACCCCCTG|.........', '21987_G|A', '22200_T|G', '22578_G|A', '22674_C|T', '22679_T|C', '…	('BA.2', 'AY.45')	1	((50, 51),)	((25000, 26767),)	0	()	()	BA.2 + AY.45	BA.2 + AY.45	OK	51-52	51-52	25468 - 25469	25000 - 26767	>>	1-51,52-61	1 1	3.47e-116	1.33e-258	[], []
209	34	['241_C|T', '670_T|G', '2790_C|T', '3037_C|T', '4184_G|A', '4321_C|T', '9344_C|T', '10029_C|T', '11201_A|G', '11332_A|G', '13812_G|T', '14408_C|T', '15451_G|A', '16466_C|T', '19220_C|T', '21618_C|G', '22029_AGTTCA|......', '22917_T|G', '22995_C|A', '23403_A|G', '23604_C|G', '24410_G|A', '25413_C|T', '25469_C|T', '26767_T|C', '27638_T|C', '27752_C|T', '27874_C|T', '28248_GATTTC|......', '28461_A|G…	('BA.2', 'AY.45')	1	((6, 7),)	((9344, 10029),)	0	()	()	BA.2 + AY.45	BA.2 + AY.45	OK	7-8	7-8	9359 - 9360	9344 - 10029	<<	1-7,8-34	1 1	0.00e+00	1.01e-45	[], []
210	36	['241_C|T', '670_T|G', '2790_C|T', '3037_C|T', '4184_G|A', '6402_C|T', '7124_C|T', '8986_C|T', '9053_G|T', '10029_C|T', '11201_A|G', '11332_A|G', '13812_G|T', '14408_C|T', '15451_G|A', '16466_C|T', '19220_C|T', '21618_C|G', '22029_AGTTCA|......', '22917_T|G', '22995_C|A', '23403_A|G', '23604_C|G', '24410_G|A', '25413_C|T', '25469_C|T', '26767_T|C', '27638_T|C', '27752_C|T', '27874_C|T', '28248_GA…	('BA.2', 'AY.45')	1	((4, 5),)	((4184, 6402),)	0	()	()	BA.2 + AY.45	BA.2 + AY.45	OK	5-6	5-6	4194 - 4195	4184 - 6402	<<	1-5,6-36	1 1	0.00e+00	5.75e-19	[], []
211	37	['241_C|T', '670_T|G', '2790_C|T', '3037_C|T', '4184_G|A', '4321_C|T', '9344_C|T', '9424_A|G', '9534_C|T', '9866_C|T', '10029_C|T', '11201_A|G', '11332_A|G', '13812_G|T', '14408_C|T', '15451_G|A', '16466_C|T', '19220_C|T', '21618_C|G', '22029_AGTTCA|......', '22917_T|G', '22995_C|A', '23403_A|G', '23604_C|G', '24410_G|A', '25413_C|T', '25469_C|T', '26767_T|C', '27638_T|C', '27752_C|T', '27874_C|T…	('BA.2', 'AY.45')	1	((9, 10),)	((9866, 10029),)	0	()	()	BA.2 + AY.45	BA.2 + AY.45	OK	10-11	10-11	9866 - 9867	9866 - 10029	<<	1-10,11-37	1 1	4.37e-313	1.01e-61	[], []
212	46	['241_C|T', '670_T|G', '2790_C|T', '3037_C|T', '4184_G|A', '4321_C|T', '9344_C|T', '9424_A|G', '9534_C|T', '9866_C|T', '10029_C|T', '10198_C|T', '10447_G|A', '10449_C|A', '11288_TCTGGTTTT|.........', '12880_C|T', '14408_C|T', '15714_C|T', '17410_C|T', '18163_A|G', '19955_C|T', '20055_A|G', '21618_C|T', '21633_TACCCCCTG|.........', '21987_G|A', '22200_T|G', '22578_G|A', '22674_C|T', '22679_T|C', '…	('BA.2', 'AY.45')	1	((28, 29),)	((22679, 22917),)	0	()	()	BA.2 + AY.45	BA.2 + AY.45	OK	29-30	29-30	22685 - 22686	22679 - 22917	>>	1-29,30-46	1 1	2.66e-216	1.65e-158	[], []
213	39	['241_C|T', '670_T|G', '2790_C|T', '3037_C|T', '4184_G|A', '4321_C|T', '9344_C|T', '9424_A|G', '9534_C|T', '9866_C|T', '10029_C|T', '10198_C|T', '10447_G|A', '10449_C|A', '11288_TCTGGTTTT|.........', '12880_C|T', '14408_C|T', '15714_C|T', '17410_C|T', '18163_A|G', '21618_C|G', '22029_AGTTCA|......', '22917_T|G', '22995_C|A', '23403_A|G', '23604_C|G', '24410_G|A', '25413_C|T', '25469_C|T', '26767_…	('BA.2', 'AY.45')	1	((19, 20),)	((18163, 21618),)	0	()	()	BA.2 + AY.45	BA.2 + AY.45	OK	20-21	20-21	19223 - 19224	18163 - 21618	<<	1-20,21-39	1 1	1.87e-258	2.37e-116	[], []
214	56	['241_C|T', '670_T|G', '2790_C|T', '3037_C|T', '4184_G|A', '4321_C|T', '9344_C|T', '9424_A|G', '9534_C|T', '9866_C|T', '10029_C|T', '10198_C|T', '10447_G|A', '10449_C|A', '11288_TCTGGTTTT|.........', '12880_C|T', '14408_C|T', '15714_C|T', '17410_C|T', '18163_A|G', '19955_C|T', '20055_A|G', '21618_C|T', '21633_TACCCCCTG|.........', '21987_G|A', '22200_T|G', '22578_G|A', '22674_C|T', '22679_T|C', '…	('BA.2', 'AY.45')	1	((40, 41),)	((23063, 23403),)	0	()	()	BA.2 + AY.45	BA.2 + AY.45	OK	41-42	41-42	23063 - 23064	23063 - 23403	>>	1-41,42-56	1 1	1.68e-160	2.74e-214	[], []
215	42	['241_C|T', '670_T|G', '2790_C|T', '3037_C|T', '4184_G|A', '4321_C|T', '9344_C|T', '9424_A|G', '9534_C|T', '9866_C|T', '10029_C|T', '10198_C|T', '10447_G|A', '10449_C|A', '11288_TCTGGTTTT|.........', '12880_C|T', '14408_C|T', '15714_C|T', '17410_C|T', '18163_A|G', '19955_C|T', '20055_A|G', '21618_C|T', '21633_TACCCCCTG|.........', '22029_AGTTCA|......', '22917_T|G', '22995_C|A', '23403_A|G', '236…	('BA.2', 'AY.45')	1	((23, 24),)	((21633, 22029),)	0	()	()	BA.2 + AY.45	BA.2 + AY.45	OK	24-25	24-25	21634 - 21635	21633 - 22029	<<	1-24,25-42	1 1	3.20e-235	1.38e-139	[], []
216	46	['241_C|T', '670_T|G', '2790_C|T', '3037_C|T', '4184_G|A', '4321_C|T', '9344_C|T', '9424_A|G', '9534_C|T', '9866_C|T', '10029_C|T', '10198_C|T', '10447_G|A', '10449_C|A', '11288_TCTGGTTTT|.........', '12880_C|T', '14408_C|T', '15714_C|T', '17410_C|T', '18163_A|G', '19955_C|T', '20055_A|G', '21618_C|T', '21633_TACCCCCTG|.........', '21987_G|A', '22200_T|G', '22578_G|A', '22674_C|T', '22679_T|C', '…	('BA.2', 'AY.45')	1	((28, 29),)	((22679, 22917),)	0	()	()	BA.2 + AY.45	BA.2 + AY.45	OK	29-30	29-30	22685 - 22686	22679 - 22917	>>	1-29,30-46	1 1	2.66e-216	1.65e-158	[], []
217	41	['241_C|T', '670_T|G', '2790_C|T', '3037_C|T', '4184_G|A', '4321_C|T', '9344_C|T', '9424_A|G', '9534_C|T', '9866_C|T', '10029_C|T', '10198_C|T', '10447_G|A', '10449_C|A', '11288_TCTGGTTTT|.........', '12880_C|T', '14408_C|T', '15714_C|T', '17410_C|T', '18163_A|G', '19955_C|T', '20055_A|G', '21618_C|T', '22029_AGTTCA|......', '22917_T|G', '22995_C|A', '23403_A|G', '23604_C|G', '24410_G|A', '25413_…	('BA.2', 'AY.45')	1	((22, 23),)	((21618, 22029),)	0	()	()	BA.2 + AY.45	BA.2 + AY.45	OK	23-24	23-24	21620 - 21621	21618 - 22029	<<	1-23,24-41	1 1	6.89e-244	6.38e-131	[], []
218	66	['241_C|T', '670_T|G', '2790_C|T', '3037_C|T', '4184_G|A', '4321_C|T', '9344_C|T', '9424_A|G', '9534_C|T', '9866_C|T', '10029_C|T', '10198_C|T', '10447_G|A', '10449_C|A', '11288_TCTGGTTTT|.........', '12880_C|T', '14408_C|T', '15714_C|T', '17410_C|T', '18163_A|G', '19955_C|T', '20055_A|G', '21618_C|T', '21633_TACCCCCTG|.........', '21987_G|A', '22200_T|G', '22578_G|A', '22674_C|T', '22679_T|C', '…	('BA.2', 'AY.45')	1	((56, 57),)	((26858, 27638),)	0	()	()	BA.2 + AY.45	BA.2 + AY.45	OK	57-58	57-58	26866 - 26867	26858 - 27638	>>	1-57,58-66	1 1	3.98e-78	1.16e-296	[], []
219	39	['241_C|T', '670_T|G', '2790_C|T', '3037_C|T', '4184_G|A', '4321_C|T', '9344_C|T', '9424_A|G', '9534_C|T', '9866_C|T', '10029_C|T', '10198_C|T', '10447_G|A', '10449_C|A', '11288_TCTGGTTTT|.........', '12880_C|T', '14408_C|T', '15714_C|T', '17410_C|T', '19220_C|T', '21618_C|G', '22029_AGTTCA|......', '22917_T|G', '22995_C|A', '23403_A|G', '23604_C|G', '24410_G|A', '25413_C|T', '25469_C|T', '26767_…	('BA.2', 'AY.45')	1	((18, 19),)	((17410, 19220),)	0	()	()	BA.2 + AY.45	BA.2 + AY.45	OK	19-20	19-20	17420 - 17421	17410 - 19220	<<	1-19,20-39	1 1	5.16e-271	8.57e-104	[], []
220	41	['241_C|T', '670_T|G', '2790_C|T', '3037_C|T', '4184_G|A', '4321_C|T', '9344_C|T', '9424_A|G', '9534_C|T', '9866_C|T', '10029_C|T', '10198_C|T', '10447_G|A', '10449_C|A', '11288_TCTGGTTTT|.........', '12880_C|T', '14408_C|T', '15714_C|T', '17410_C|T', '18163_A|G', '19955_C|T', '20055_A|G', '21618_C|T', '22029_AGTTCA|......', '22917_T|G', '22995_C|A', '23403_A|G', '23604_C|G', '24410_G|A', '25413_…	('BA.2', 'AY.45')	1	((22, 23),)	((21618, 22029),)	0	()	()	BA.2 + AY.45	BA.2 + AY.45	OK	23-24	23-24	21620 - 21621	21618 - 22029	<<	1-23,24-41	1 1	6.89e-244	6.38e-131	[], []
221	57	['241_C|T', '670_T|G', '2790_C|T', '3037_C|T', '4184_G|A', '4321_C|T', '9344_C|T', '9424_A|G', '9534_C|T', '9866_C|T', '10029_C|T', '10198_C|T', '10447_G|A', '10449_C|A', '11288_TCTGGTTTT|.........', '12880_C|T', '14408_C|T', '15714_C|T', '17410_C|T', '18163_A|G', '19955_C|T', '20055_A|G', '21618_C|T', '21633_TACCCCCTG|.........', '21987_G|A', '22200_T|G', '22578_G|A', '22674_C|T', '22679_T|C', '…	('BA.2', 'AY.45')	1	((42, 43),)	((23403, 23604),)	0	()	()	BA.2 + AY.45	BA.2 + AY.45	OK	43-44	43-44	23406 - 23407	23403 - 23604	>>	1-43,44-57	1 1	7.32e-157	6.29e-218	[], []
222	51	['241_C|T', '670_T|G', '2790_C|T', '3037_C|T', '4184_G|A', '4321_C|T', '9344_C|T', '9424_A|G', '9534_C|T', '9866_C|T', '10029_C|T', '10198_C|T', '10447_G|A', '10449_C|A', '11288_TCTGGTTTT|.........', '12880_C|T', '14408_C|T', '15714_C|T', '17410_C|T', '18163_A|G', '19955_C|T', '20055_A|G', '21618_C|T', '21633_TACCCCCTG|.........', '21987_G|A', '22200_T|G', '22578_G|A', '22674_C|T', '22679_T|C', '…	('BA.2', 'AY.45')	1	((33, 34),)	((22813, 22917),)	0	()	()	BA.2 + AY.45	BA.2 + AY.45	OK	34-35	34-35	22842 - 22843	22813 - 22917	>>	1-34,35-51	1 1	1.61e-193	2.73e-181	[], []
223	40	['241_C|T', '670_T|G', '2790_C|T', '3037_C|T', '4184_G|A', '4321_C|T', '9344_C|T', '9424_A|G', '9534_C|T', '9866_C|T', '10029_C|T', '10198_C|T', '10447_G|A', '10449_C|A', '11288_TCTGGTTTT|.........', '12880_C|T', '13812_G|T', '14408_C|T', '15451_G|A', '16466_C|T', '19220_C|T', '21618_C|G', '22029_AGTTCA|......', '22917_T|G', '22995_C|A', '23403_A|G', '23604_C|G', '24410_G|A', '25413_C|T', '25469_…	('BA.2', 'AY.45')	1	((15, 16),)	((12880, 13812),)	0	()	()	BA.2 + AY.45	BA.2 + AY.45	OK	16-17	16-17	12882 - 12883	12880 - 13812	<<	1-16,17-40	1 1	1.21e-287	3.65e-87	[], []
224	37	['241_C|T', '670_T|G', '2790_C|T', '3037_C|T', '4184_G|A', '4321_C|T', '9344_C|T', '9424_A|G', '9534_C|T', '9866_C|T', '10029_C|T', '11201_A|G', '11332_A|G', '13812_G|T', '14408_C|T', '15451_G|A', '16466_C|T', '19220_C|T', '21618_C|G', '22029_AGTTCA|......', '22917_T|G', '22995_C|A', '23403_A|G', '23604_C|G', '24410_G|A', '25413_C|T', '25469_C|T', '26767_T|C', '27638_T|C', '27752_C|T', '27874_C|T…	('BA.2', 'AY.45')	1	((9, 10),)	((9866, 10029),)	0	()	()	BA.2 + AY.45	BA.2 + AY.45	OK	10-11	10-11	9866 - 9867	9866 - 10029	<<	1-10,11-37	1 1	4.37e-313	1.01e-61	[], []
225	65	['241_C|T', '670_T|G', '2790_C|T', '3037_C|T', '4184_G|A', '4321_C|T', '9344_C|T', '9424_A|G', '9534_C|T', '9866_C|T', '10029_C|T', '10198_C|T', '10447_G|A', '10449_C|A', '11288_TCTGGTTTT|.........', '12880_C|T', '14408_C|T', '15714_C|T', '17410_C|T', '18163_A|G', '19955_C|T', '20055_A|G', '21618_C|T', '21633_TACCCCCTG|.........', '21987_G|A', '22200_T|G', '22578_G|A', '22674_C|T', '22679_T|C', '…	('BA.2', 'AY.45')	1	((59, 60),)	((27807, 28461),)	0	()	()	BA.2 + AY.45	BA.2 + AY.45	OK	60-61	60-61	28247 - 28248	27807 - 28461	>>	1-60,61-65	1 1	4.01e-42	0.00e+00	[], []
226	59	['241_C|T', '670_T|G', '2790_C|T', '3037_C|T', '4184_G|A', '4321_C|T', '9344_C|T', '9424_A|G', '9534_C|T', '9866_C|T', '10029_C|T', '10198_C|T', '10447_G|A', '10449_C|A', '11288_TCTGGTTTT|.........', '12880_C|T', '14408_C|T', '15714_C|T', '17410_C|T', '18163_A|G', '19955_C|T', '20055_A|G', '21618_C|T', '21633_TACCCCCTG|.........', '21987_G|A', '22200_T|G', '22578_G|A', '22674_C|T', '22679_T|C', '…	('BA.2', 'AY.45')	1	((45, 46),)	((23604, 24410),)	0	()	()	BA.2 + AY.45	BA.2 + AY.45	OK	46-47	46-47	23603 - 23604	23604 - 24410	>>	1-46,47-59	1 1	1.78e-143	2.57e-231	[], []
227	33	['241_C|T', '670_T|G', '2790_C|T', '3037_C|T', '4184_G|A', '4321_C|T', '10029_C|T', '11201_A|G', '11332_A|G', '13812_G|T', '14408_C|T', '15451_G|A', '16466_C|T', '19220_C|T', '21618_C|G', '22029_AGTTCA|......', '22917_T|G', '22995_C|A', '23403_A|G', '23604_C|G', '24410_G|A', '25413_C|T', '25469_C|T', '26767_T|C', '27638_T|C', '27752_C|T', '27874_C|T', '28248_GATTTC|......', '28461_A|G', '28881_G|…	('BA.2', 'AY.45')	1	((5, 6),)	((4321, 10029),)	0	()	()	BA.2 + AY.45	BA.2 + AY.45	OK	6-7	6-7	9069 - 9070	4321 - 10029	<<	1-6,7-33	1 1	0.00e+00	4.86e-37	[], []
228	40	['241_C|T', '670_T|G', '2790_C|T', '3037_C|T', '4184_G|A', '4321_C|T', '9344_C|T', '9424_A|G', '9534_C|T', '9866_C|T', '10029_C|T', '10198_C|T', '10447_G|A', '10449_C|A', '11288_TCTGGTTTT|.........', '12880_C|T', '13812_G|T', '14408_C|T', '15451_G|A', '16466_C|T', '19220_C|T', '21618_C|G', '22029_AGTTCA|......', '22917_T|G', '22995_C|A', '23403_A|G', '23604_C|G', '24410_G|A', '25413_C|T', '25469_…	('BA.2', 'AY.45')	1	((15, 16),)	((12880, 13812),)	0	()	()	BA.2 + AY.45	BA.2 + AY.45	OK	16-17	16-17	12882 - 12883	12880 - 13812	<<	1-16,17-40	1 1	1.21e-287	3.65e-87	[], []
229	35	['241_C|T', '670_T|G', '2790_C|T', '3037_C|T', '4184_G|A', '4321_C|T', '8986_C|T', '9053_G|T', '10029_C|T', '11201_A|G', '11332_A|G', '13812_G|T', '14408_C|T', '15451_G|A', '16466_C|T', '19220_C|T', '21618_C|G', '22029_AGTTCA|......', '22917_T|G', '22995_C|A', '23403_A|G', '23604_C|G', '24410_G|A', '25413_C|T', '25469_C|T', '26767_T|C', '27638_T|C', '27752_C|T', '27874_C|T', '28248_GATTTC|......'…	('BA.2', 'AY.45')	1	((5, 6),)	((4321, 8986),)	0	()	()	BA.2 + AY.45	BA.2 + AY.45	OK	6-7	6-7	7141 - 7142	4321 - 8986	<<	1-6,7-35	1 1	0.00e+00	2.40e-29	[], []
230	68	['241_C|T', '670_T|G', '2790_C|T', '3037_C|T', '4184_G|A', '4321_C|T', '9344_C|T', '9424_A|G', '9534_C|T', '9866_C|T', '10029_C|T', '10198_C|T', '10447_G|A', '10449_C|A', '11288_TCTGGTTTT|.........', '12880_C|T', '14408_C|T', '15714_C|T', '17410_C|T', '18163_A|G', '19955_C|T', '20055_A|G', '21618_C|T', '21633_TACCCCCTG|.........', '21987_G|A', '22200_T|G', '22578_G|A', '22674_C|T', '22679_T|C', '…	('BA.2', 'AY.45')	1	((58, 59),)	((27382, 27638),)	0	()	()	BA.2 + AY.45	BA.2 + AY.45	OK	59-60	59-60	27381 - 27382	27382 - 27638	>>	1-59,60-68	1 1	4.22e-66	1.08e-308	[], []
231	62	['241_C|T', '670_T|G', '2790_C|T', '3037_C|T', '4184_G|A', '4321_C|T', '9344_C|T', '9424_A|G', '9534_C|T', '9866_C|T', '10029_C|T', '10198_C|T', '10447_G|A', '10449_C|A', '11288_TCTGGTTTT|.........', '12880_C|T', '14408_C|T', '15714_C|T', '17410_C|T', '18163_A|G', '19955_C|T', '20055_A|G', '21618_C|T', '21633_TACCCCCTG|.........', '21987_G|A', '22200_T|G', '22578_G|A', '22674_C|T', '22679_T|C', '…	('BA.2', 'AY.45')	1	((49, 50),)	((24469, 25413),)	0	()	()	BA.2 + AY.45	BA.2 + AY.45	OK	50-51	50-51	24494 - 24495	24469 - 25413	>>	1-50,51-62	1 1	2.27e-125	2.03e-249	[], []
232	40	['241_C|T', '670_T|G', '2790_C|T', '3037_C|T', '4184_G|A', '4321_C|T', '9344_C|T', '9424_A|G', '9534_C|T', '9866_C|T', '10029_C|T', '10198_C|T', '10447_G|A', '10449_C|A', '11288_TCTGGTTTT|.........', '12880_C|T', '14408_C|T', '15714_C|T', '17410_C|T', '18163_A|G', '19955_C|T', '21618_C|G', '22029_AGTTCA|......', '22917_T|G', '22995_C|A', '23403_A|G', '23604_C|G', '24410_G|A', '25413_C|T', '25469_…	('BA.2', 'AY.45')	1	((20, 21),)	((19955, 21618),)	0	()	()	BA.2 + AY.45	BA.2 + AY.45	OK	21-22	21-22	19959 - 19960	19955 - 21618	<<	1-21,22-40	1 1	4.11e-255	1.08e-119	[], []
233	67	['241_C|T', '670_T|G', '2790_C|T', '3037_C|T', '4184_G|A', '4321_C|T', '9344_C|T', '9424_A|G', '9534_C|T', '9866_C|T', '10029_C|T', '10198_C|T', '10447_G|A', '10449_C|A', '11288_TCTGGTTTT|.........', '12880_C|T', '14408_C|T', '15714_C|T', '17410_C|T', '18163_A|G', '19955_C|T', '20055_A|G', '21618_C|T', '21633_TACCCCCTG|.........', '21987_G|A', '22200_T|G', '22578_G|A', '22674_C|T', '22679_T|C', '…	('BA.2', 'AY.45')	1	((57, 58),)	((27259, 27638),)	0	()	()	BA.2 + AY.45	BA.2 + AY.45	OK	58-59	58-59	27258 - 27259	27259 - 27638	>>	1-58,59-67	1 1	1.91e-69	2.40e-305	[], []
234	39	['241_C|T', '670_T|G', '2790_C|T', '3037_C|T', '4184_G|A', '4321_C|T', '9344_C|T', '9424_A|G', '9534_C|T', '9866_C|T', '10029_C|T', '10198_C|T', '10447_G|A', '10449_C|A', '11288_TCTGGTTTT|.........', '12880_C|T', '14408_C|T', '15714_C|T', '17410_C|T', '19220_C|T', '21618_C|G', '22029_AGTTCA|......', '22917_T|G', '22995_C|A', '23403_A|G', '23604_C|G', '24410_G|A', '25413_C|T', '25469_C|T', '26767_…	('BA.2', 'AY.45')	1	((18, 19),)	((17410, 19220),)	0	()	()	BA.2 + AY.45	BA.2 + AY.45	OK	19-20	19-20	17420 - 17421	17410 - 19220	<<	1-19,20-39	1 1	5.16e-271	8.57e-104	[], []
235	36	['241_C|T', '670_T|G', '2790_C|T', '3037_C|T', '4184_G|A', '4321_C|T', '7124_C|T', '8986_C|T', '9053_G|T', '10029_C|T', '11201_A|G', '11332_A|G', '13812_G|T', '14408_C|T', '15451_G|A', '16466_C|T', '19220_C|T', '21618_C|G', '22029_AGTTCA|......', '22917_T|G', '22995_C|A', '23403_A|G', '23604_C|G', '24410_G|A', '25413_C|T', '25469_C|T', '26767_T|C', '27638_T|C', '27752_C|T', '27874_C|T', '28248_GA…	('BA.2', 'AY.45')	1	((5, 6),)	((4321, 7124),)	0	()	()	BA.2 + AY.45	BA.2 + AY.45	OK	6-7	6-7	6403 - 6404	4321 - 7124	<<	1-6,7-36	1 1	0.00e+00	1.51e-25	[], []
236	61	['241_C|T', '670_T|G', '2790_C|T', '3037_C|T', '4184_G|A', '4321_C|T', '9344_C|T', '9424_A|G', '9534_C|T', '9866_C|T', '10029_C|T', '10198_C|T', '10447_G|A', '10449_C|A', '11288_TCTGGTTTT|.........', '12880_C|T', '14408_C|T', '15714_C|T', '17410_C|T', '18163_A|G', '19955_C|T', '20055_A|G', '21618_C|T', '21633_TACCCCCTG|.........', '21987_G|A', '22200_T|G', '22578_G|A', '22674_C|T', '22679_T|C', '…	('BA.2', 'AY.45')	1	((50, 51),)	((25000, 26767),)	0	()	()	BA.2 + AY.45	BA.2 + AY.45	OK	51-52	51-52	25468 - 25469	25000 - 26767	>>	1-51,52-61	1 1	3.47e-116	1.33e-258	[], []
237	39	['241_C|T', '670_T|G', '2790_C|T', '3037_C|T', '4184_G|A', '4321_C|T', '9344_C|T', '9424_A|G', '9534_C|T', '9866_C|T', '10029_C|T', '10198_C|T', '10447_G|A', '11201_A|G', '11332_A|G', '13812_G|T', '14408_C|T', '15451_G|A', '16466_C|T', '19220_C|T', '21618_C|G', '22029_AGTTCA|......', '22917_T|G', '22995_C|A', '23403_A|G', '23604_C|G', '24410_G|A', '25413_C|T', '25469_C|T', '26767_T|C', '27638_T|C…	('BA.2', 'AY.45')	1	((12, 13),)	((10447, 11201),)	0	()	()	BA.2 + AY.45	BA.2 + AY.45	OK	13-14	13-14	10447 - 10448	10447 - 11201	<<	1-13,14-39	1 1	1.86e-306	2.38e-68	[], []
238	50	['241_C|T', '670_T|G', '2790_C|T', '3037_C|T', '4184_G|A', '4321_C|T', '9344_C|T', '9424_A|G', '9534_C|T', '9866_C|T', '10029_C|T', '10198_C|T', '10447_G|A', '10449_C|A', '11288_TCTGGTTTT|.........', '12880_C|T', '14408_C|T', '15714_C|T', '17410_C|T', '18163_A|G', '19955_C|T', '20055_A|G', '21618_C|T', '21633_TACCCCCTG|.........', '21987_G|A', '22200_T|G', '22578_G|A', '22674_C|T', '22679_T|C', '…	('BA.2', 'AY.45')	1	((32, 33),)	((22786, 22917),)	0	()	()	BA.2 + AY.45	BA.2 + AY.45	OK	33-34	33-34	22785 - 22786	22786 - 22917	>>	1-33,34-50	1 1	3.76e-197	1.17e-177	[], []
239	67	['241_C|T', '670_T|G', '2790_C|T', '3037_C|T', '4184_G|A', '4321_C|T', '9344_C|T', '9424_A|G', '9534_C|T', '9866_C|T', '10029_C|T', '10198_C|T', '10447_G|A', '10449_C|A', '11288_TCTGGTTTT|.........', '12880_C|T', '14408_C|T', '15714_C|T', '17410_C|T', '18163_A|G', '19955_C|T', '20055_A|G', '21618_C|T', '21633_TACCCCCTG|.........', '21987_G|A', '22200_T|G', '22578_G|A', '22674_C|T', '22679_T|C', '…	('BA.2', 'AY.45')	1	((57, 58),)	((27259, 27638),)	0	()	()	BA.2 + AY.45	BA.2 + AY.45	OK	58-59	58-59	27258 - 27259	27259 - 27638	>>	1-58,59-67	1 1	1.91e-69	2.40e-305	[], []
240	67	['241_C|T', '670_T|G', '2790_C|T', '3037_C|T', '4184_G|A', '4321_C|T', '9344_C|T', '9424_A|G', '9534_C|T', '9866_C|T', '10029_C|T', '10198_C|T', '10447_G|A', '10449_C|A', '11288_TCTGGTTTT|.........', '12880_C|T', '14408_C|T', '15714_C|T', '17410_C|T', '18163_A|G', '19955_C|T', '20055_A|G', '21618_C|T', '21633_TACCCCCTG|.........', '21987_G|A', '22200_T|G', '22578_G|A', '22674_C|T', '22679_T|C', '…	('BA.2', 'AY.45')	1	((62, 63),)	((28362, 28881),)	0	()	()	BA.2 + AY.45	BA.2 + AY.45	OK	63-64	63-64	28461 - 28462	28362 - 28881	>>	1-63,64-67	1 1	5.63e-28	0.00e+00	[], []
241	65	['241_C|T', '670_T|G', '2790_C|T', '3037_C|T', '4184_G|A', '4321_C|T', '9344_C|T', '9424_A|G', '9534_C|T', '9866_C|T', '10029_C|T', '10198_C|T', '10447_G|A', '10449_C|A', '11288_TCTGGTTTT|.........', '12880_C|T', '14408_C|T', '15714_C|T', '17410_C|T', '18163_A|G', '19955_C|T', '20055_A|G', '21618_C|T', '21633_TACCCCCTG|.........', '21987_G|A', '22200_T|G', '22578_G|A', '22674_C|T', '22679_T|C', '…	('BA.2', 'AY.45')	1	((55, 56),)	((26709, 27638),)	0	()	()	BA.2 + AY.45	BA.2 + AY.45	OK	56-57	56-57	26766 - 26767	26709 - 27638	>>	1-56,57-65	1 1	4.84e-80	9.47e-295	[], []
242	63	['241_C|T', '670_T|G', '2790_C|T', '3037_C|T', '4184_G|A', '4321_C|T', '9344_C|T', '9424_A|G', '9534_C|T', '9866_C|T', '10029_C|T', '10198_C|T', '10447_G|A', '10449_C|A', '11288_TCTGGTTTT|.........', '12880_C|T', '14408_C|T', '15714_C|T', '17410_C|T', '18163_A|G', '19955_C|T', '20055_A|G', '21618_C|T', '21633_TACCCCCTG|.........', '21987_G|A', '22200_T|G', '22578_G|A', '22674_C|T', '22679_T|C', '…	('BA.2', 'AY.45')	1	((52, 53),)	((26060, 26767),)	0	()	()	BA.2 + AY.45	BA.2 + AY.45	OK	53-54	53-54	26059 - 26060	26060 - 26767	>>	1-53,54-63	1 1	7.18e-105	6.41e-270	[], []
243	56	['241_C|T', '670_T|G', '2790_C|T', '3037_C|T', '4184_G|A', '4321_C|T', '9344_C|T', '9424_A|G', '9534_C|T', '9866_C|T', '10029_C|T', '10198_C|T', '10447_G|A', '10449_C|A', '11288_TCTGGTTTT|.........', '12880_C|T', '14408_C|T', '15714_C|T', '17410_C|T', '18163_A|G', '19955_C|T', '20055_A|G', '21618_C|T', '21633_TACCCCCTG|.........', '21987_G|A', '22200_T|G', '22578_G|A', '22674_C|T', '22679_T|C', '…	('BA.2', 'AY.45')	1	((40, 41),)	((23063, 23403),)	0	()	()	BA.2 + AY.45	BA.2 + AY.45	OK	41-42	41-42	23063 - 23064	23063 - 23403	>>	1-41,42-56	1 1	1.68e-160	2.74e-214	[], []
244	51	['241_C|T', '670_T|G', '2790_C|T', '3037_C|T', '4184_G|A', '4321_C|T', '9344_C|T', '9424_A|G', '9534_C|T', '9866_C|T', '10029_C|T', '10198_C|T', '10447_G|A', '10449_C|A', '11288_TCTGGTTTT|.........', '12880_C|T', '14408_C|T', '15714_C|T', '17410_C|T', '18163_A|G', '19955_C|T', '20055_A|G', '21618_C|T', '21633_TACCCCCTG|.........', '21987_G|A', '22200_T|G', '22578_G|A', '22674_C|T', '22679_T|C', '…	('BA.2', 'AY.45')	1	((33, 34),)	((22813, 22917),)	0	()	()	BA.2 + AY.45	BA.2 + AY.45	OK	34-35	34-35	22842 - 22843	22813 - 22917	>>	1-34,35-51	1 1	1.61e-193	2.73e-181	[], []
245	39	['241_C|T', '670_T|G', '2790_C|T', '3037_C|T', '4184_G|A', '4321_C|T', '9344_C|T', '9424_A|G', '9534_C|T', '9866_C|T', '10029_C|T', '10198_C|T', '10447_G|A', '10449_C|A', '11288_TCTGGTTTT|.........', '12880_C|T', '14408_C|T', '15451_G|A', '16466_C|T', '19220_C|T', '21618_C|G', '22029_AGTTCA|......', '22917_T|G', '22995_C|A', '23403_A|G', '23604_C|G', '24410_G|A', '25413_C|T', '25469_C|T', '26767_…	('BA.2', 'AY.45')	1	((16, 17),)	((14408, 15451),)	0	()	()	BA.2 + AY.45	BA.2 + AY.45	OK	16-17	17-18	13826 - 13827	14408 - 15451	<<	1-16,17-39	1 1	7.96e-284	5.56e-91	[], []
246	66	['241_C|T', '670_T|G', '2790_C|T', '3037_C|T', '4184_G|A', '4321_C|T', '9344_C|T', '9424_A|G', '9534_C|T', '9866_C|T', '10029_C|T', '10198_C|T', '10447_G|A', '10449_C|A', '11288_TCTGGTTTT|.........', '12880_C|T', '14408_C|T', '15714_C|T', '17410_C|T', '18163_A|G', '19955_C|T', '20055_A|G', '21618_C|T', '21633_TACCCCCTG|.........', '21987_G|A', '22200_T|G', '22578_G|A', '22674_C|T', '22679_T|C', '…	('BA.2', 'AY.45')	1	((56, 57),)	((26858, 27638),)	0	()	()	BA.2 + AY.45	BA.2 + AY.45	OK	57-58	57-58	26866 - 26867	26858 - 27638	>>	1-57,58-66	1 1	3.98e-78	1.16e-296	[], []
247	63	['241_C|T', '670_T|G', '2790_C|T', '3037_C|T', '4184_G|A', '4321_C|T', '9344_C|T', '9424_A|G', '9534_C|T', '9866_C|T', '10029_C|T', '10198_C|T', '10447_G|A', '10449_C|A', '11288_TCTGGTTTT|.........', '12880_C|T', '14408_C|T', '15714_C|T', '17410_C|T', '18163_A|G', '19955_C|T', '20055_A|G', '21618_C|T', '21633_TACCCCCTG|.........', '21987_G|A', '22200_T|G', '22578_G|A', '22674_C|T', '22679_T|C', '…	('BA.2', 'AY.45')	1	((52, 53),)	((26060, 26767),)	0	()	()	BA.2 + AY.45	BA.2 + AY.45	OK	53-54	53-54	26059 - 26060	26060 - 26767	>>	1-53,54-63	1 1	7.18e-105	6.41e-270	[], []
248	35	['241_C|T', '670_T|G', '2790_C|T', '3037_C|T', '4184_G|A', '4321_C|T', '9344_C|T', '9424_A|G', '10029_C|T', '11201_A|G', '11332_A|G', '13812_G|T', '14408_C|T', '15451_G|A', '16466_C|T', '19220_C|T', '21618_C|G', '22029_AGTTCA|......', '22917_T|G', '22995_C|A', '23403_A|G', '23604_C|G', '24410_G|A', '25413_C|T', '25469_C|T', '26767_T|C', '27638_T|C', '27752_C|T', '27874_C|T', '28248_GATTTC|......'…	('BA.2', 'AY.45')	1	((7, 8),)	((9424, 10029),)	0	()	()	BA.2 + AY.45	BA.2 + AY.45	OK	8-9	8-9	9429 - 9430	9424 - 10029	<<	1-8,9-35	1 1	2.09e-320	2.11e-54	[], []
249	36	['241_C|T', '670_T|G', '2790_C|T', '3037_C|T', '4184_G|A', '4321_C|T', '7124_C|T', '8986_C|T', '9053_G|T', '10029_C|T', '11201_A|G', '11332_A|G', '13812_G|T', '14408_C|T', '15451_G|A', '16466_C|T', '19220_C|T', '21618_C|G', '22029_AGTTCA|......', '22917_T|G', '22995_C|A', '23403_A|G', '23604_C|G', '24410_G|A', '25413_C|T', '25469_C|T', '26767_T|C', '27638_T|C', '27752_C|T', '27874_C|T', '28248_GA…	('BA.2', 'AY.45')	1	((5, 6),)	((4321, 7124),)	0	()	()	BA.2 + AY.45	BA.2 + AY.45	OK	6-7	6-7	6403 - 6404	4321 - 7124	<<	1-6,7-36	1 1	0.00e+00	1.51e-25	[], []
250	65	['241_C|T', '670_T|G', '2790_C|T', '3037_C|T', '4184_G|A', '4321_C|T', '9344_C|T', '9424_A|G', '9534_C|T', '9866_C|T', '10029_C|T', '10198_C|T', '10447_G|A', '10449_C|A', '11288_TCTGGTTTT|.........', '12880_C|T', '14408_C|T', '15714_C|T', '17410_C|T', '18163_A|G', '19955_C|T', '20055_A|G', '21618_C|T', '21633_TACCCCCTG|.........', '21987_G|A', '22200_T|G', '22578_G|A', '22674_C|T', '22679_T|C', '…	('BA.2', 'AY.45')	1	((54, 55),)	((26577, 26767),)	0	()	()	BA.2 + AY.45	BA.2 + AY.45	OK	55-56	55-56	26578 - 26579	26577 - 26767	>>	1-55,56-65	1 1	7.69e-93	5.98e-282	[], []
251	67	['241_C|T', '670_T|G', '2790_C|T', '3037_C|T', '4184_G|A', '4321_C|T', '9344_C|T', '9424_A|G', '9534_C|T', '9866_C|T', '10029_C|T', '10198_C|T', '10447_G|A', '10449_C|A', '11288_TCTGGTTTT|.........', '12880_C|T', '14408_C|T', '15714_C|T', '17410_C|T', '18163_A|G', '19955_C|T', '20055_A|G', '21618_C|T', '21633_TACCCCCTG|.........', '21987_G|A', '22200_T|G', '22578_G|A', '22674_C|T', '22679_T|C', '…	('BA.2', 'AY.45')	1	((61, 62),)	((28311, 28461),)	0	()	()	BA.2 + AY.45	BA.2 + AY.45	OK	62-63	62-63	28311 - 28312	28311 - 28461	>>	1-62,63-67	1 1	2.19e-35	0.00e+00	[], []
252	39	['241_C|T', '670_T|G', '2790_C|T', '3037_C|T', '4184_G|A', '4321_C|T', '9344_C|T', '9424_A|G', '9534_C|T', '9866_C|T', '10029_C|T', '10198_C|T', '10447_G|A', '10449_C|A', '11288_TCTGGTTTT|.........', '12880_C|T', '14408_C|T', '15714_C|T', '17410_C|T', '18163_A|G', '21618_C|G', '22029_AGTTCA|......', '22917_T|G', '22995_C|A', '23403_A|G', '23604_C|G', '24410_G|A', '25413_C|T', '25469_C|T', '26767_…	('BA.2', 'AY.45')	1	((19, 20),)	((18163, 21618),)	0	()	()	BA.2 + AY.45	BA.2 + AY.45	OK	20-21	20-21	19223 - 19224	18163 - 21618	<<	1-20,21-39	1 1	1.87e-258	2.37e-116	[], []
253	35	['241_C|T', '670_T|G', '2790_C|T', '3037_C|T', '4184_G|A', '4321_C|T', '9344_C|T', '9424_A|G', '10029_C|T', '11201_A|G', '11332_A|G', '13812_G|T', '14408_C|T', '15451_G|A', '16466_C|T', '19220_C|T', '21618_C|G', '22029_AGTTCA|......', '22917_T|G', '22995_C|A', '23403_A|G', '23604_C|G', '24410_G|A', '25413_C|T', '25469_C|T', '26767_T|C', '27638_T|C', '27752_C|T', '27874_C|T', '28248_GATTTC|......'…	('BA.2', 'AY.45')	1	((7, 8),)	((9424, 10029),)	0	()	()	BA.2 + AY.45	BA.2 + AY.45	OK	8-9	8-9	9429 - 9430	9424 - 10029	<<	1-8,9-35	1 1	2.09e-320	2.11e-54	[], []
254	37	['241_C|T', '670_T|G', '2790_C|T', '3037_C|T', '4184_G|A', '4321_C|T', '6402_C|T', '7124_C|T', '8986_C|T', '9053_G|T', '10029_C|T', '11201_A|G', '11332_A|G', '13812_G|T', '14408_C|T', '15451_G|A', '16466_C|T', '19220_C|T', '21618_C|G', '22029_AGTTCA|......', '22917_T|G', '22995_C|A', '23403_A|G', '23604_C|G', '24410_G|A', '25413_C|T', '25469_C|T', '26767_T|C', '27638_T|C', '27752_C|T', '27874_C|T…	('BA.2', 'AY.45')	1	((5, 6),)	((4321, 6402),)	0	()	()	BA.2 + AY.45	BA.2 + AY.45	OK	6-7	6-7	4330 - 4331	4321 - 6402	<<	1-6,7-37	1 1	0.00e+00	1.24e-22	[], []
255	42	['241_C|T', '670_T|G', '2790_C|T', '3037_C|T', '4184_G|A', '4321_C|T', '9344_C|T', '9424_A|G', '9534_C|T', '9866_C|T', '10029_C|T', '10198_C|T', '10447_G|A', '10449_C|A', '11288_TCTGGTTTT|.........', '12880_C|T', '14408_C|T', '15714_C|T', '17410_C|T', '18163_A|G', '19955_C|T', '20055_A|G', '21618_C|T', '21633_TACCCCCTG|.........', '21987_G|A', '22917_T|G', '22995_C|A', '23403_A|G', '23604_C|G', '…	('BA.2', 'AY.45')	1	((24, 25),)	((21987, 22917),)	0	()	()	BA.2 + AY.45	BA.2 + AY.45	OK	25-26	25-26	22031 - 22032	21987 - 22917	>>	1-25,26-42	1 1	4.90e-230	8.98e-145	[], []
256	57	['241_C|T', '670_T|G', '2790_C|T', '3037_C|T', '4184_G|A', '4321_C|T', '9344_C|T', '9424_A|G', '9534_C|T', '9866_C|T', '10029_C|T', '10198_C|T', '10447_G|A', '10449_C|A', '11288_TCTGGTTTT|.........', '12880_C|T', '14408_C|T', '15714_C|T', '17410_C|T', '18163_A|G', '19955_C|T', '20055_A|G', '21618_C|T', '21633_TACCCCCTG|.........', '21987_G|A', '22200_T|G', '22578_G|A', '22674_C|T', '22679_T|C', '…	('BA.2', 'AY.45')	1	((42, 43),)	((23403, 23604),)	0	()	()	BA.2 + AY.45	BA.2 + AY.45	OK	43-44	43-44	23406 - 23407	23403 - 23604	>>	1-43,44-57	1 1	7.32e-157	6.29e-218	[], []
257	47	['241_C|T', '670_T|G', '2790_C|T', '3037_C|T', '4184_G|A', '4321_C|T', '9344_C|T', '9424_A|G', '9534_C|T', '9866_C|T', '10029_C|T', '10198_C|T', '10447_G|A', '10449_C|A', '11288_TCTGGTTTT|.........', '12880_C|T', '14408_C|T', '15714_C|T', '17410_C|T', '18163_A|G', '19955_C|T', '20055_A|G', '21618_C|T', '21633_TACCCCCTG|.........', '21987_G|A', '22200_T|G', '22578_G|A', '22674_C|T', '22679_T|C', '…	('BA.2', 'AY.45')	1	((29, 30),)	((22686, 22917),)	0	()	()	BA.2 + AY.45	BA.2 + AY.45	OK	30-31	30-31	22686 - 22687	22686 - 22917	>>	1-30,31-47	1 1	4.06e-213	1.08e-161	[], []
258	36	['241_C|T', '670_T|G', '2790_C|T', '3037_C|T', '4184_G|A', '4321_C|T', '7124_C|T', '8986_C|T', '9053_G|T', '10029_C|T', '11201_A|G', '11332_A|G', '13812_G|T', '14408_C|T', '15451_G|A', '16466_C|T', '19220_C|T', '21618_C|G', '22029_AGTTCA|......', '22917_T|G', '22995_C|A', '23403_A|G', '23604_C|G', '24410_G|A', '25413_C|T', '25469_C|T', '26767_T|C', '27638_T|C', '27752_C|T', '27874_C|T', '28248_GA…	('BA.2', 'AY.45')	1	((5, 6),)	((4321, 7124),)	0	()	()	BA.2 + AY.45	BA.2 + AY.45	OK	6-7	6-7	6403 - 6404	4321 - 7124	<<	1-6,7-36	1 1	0.00e+00	1.51e-25	[], []
259	50	['241_C|T', '670_T|G', '2790_C|T', '3037_C|T', '4184_G|A', '4321_C|T', '9344_C|T', '9424_A|G', '9534_C|T', '9866_C|T', '10029_C|T', '10198_C|T', '10447_G|A', '10449_C|A', '11288_TCTGGTTTT|.........', '12880_C|T', '14408_C|T', '15714_C|T', '17410_C|T', '18163_A|G', '19955_C|T', '20055_A|G', '21618_C|T', '21633_TACCCCCTG|.........', '21987_G|A', '22200_T|G', '22578_G|A', '22674_C|T', '22679_T|C', '…	('BA.2', 'AY.45')	1	((32, 33),)	((22786, 22917),)	0	()	()	BA.2 + AY.45	BA.2 + AY.45	OK	33-34	33-34	22785 - 22786	22786 - 22917	>>	1-33,34-50	1 1	3.76e-197	1.17e-177	[], []
260	41	['241_C|T', '670_T|G', '2790_C|T', '3037_C|T', '4184_G|A', '4321_C|T', '9344_C|T', '9424_A|G', '9534_C|T', '9866_C|T', '10029_C|T', '10198_C|T', '10447_G|A', '10449_C|A', '11288_TCTGGTTTT|.........', '12880_C|T', '14408_C|T', '15714_C|T', '17410_C|T', '18163_A|G', '19955_C|T', '20055_A|G', '21618_C|T', '22029_AGTTCA|......', '22917_T|G', '22995_C|A', '23403_A|G', '23604_C|G', '24410_G|A', '25413_…	('BA.2', 'AY.45')	1	((22, 23),)	((21618, 22029),)	0	()	()	BA.2 + AY.45	BA.2 + AY.45	OK	23-24	23-24	21620 - 21621	21618 - 22029	<<	1-23,24-41	1 1	6.89e-244	6.38e-131	[], []
261	46	['241_C|T', '670_T|G', '2790_C|T', '3037_C|T', '4184_G|A', '4321_C|T', '9344_C|T', '9424_A|G', '9534_C|T', '9866_C|T', '10029_C|T', '10198_C|T', '10447_G|A', '10449_C|A', '11288_TCTGGTTTT|.........', '12880_C|T', '14408_C|T', '15714_C|T', '17410_C|T', '18163_A|G', '19955_C|T', '20055_A|G', '21618_C|T', '21633_TACCCCCTG|.........', '21987_G|A', '22200_T|G', '22578_G|A', '22674_C|T', '22679_T|C', '…	('BA.2', 'AY.45')	1	((28, 29),)	((22679, 22917),)	0	()	()	BA.2 + AY.45	BA.2 + AY.45	OK	29-30	29-30	22685 - 22686	22679 - 22917	>>	1-29,30-46	1 1	2.66e-216	1.65e-158	[], []
262	39	['241_C|T', '670_T|G', '2790_C|T', '3037_C|T', '4184_G|A', '4321_C|T', '9344_C|T', '9424_A|G', '9534_C|T', '9866_C|T', '10029_C|T', '10198_C|T', '10447_G|A', '10449_C|A', '11288_TCTGGTTTT|.........', '12880_C|T', '14408_C|T', '15451_G|A', '16466_C|T', '19220_C|T', '21618_C|G', '22029_AGTTCA|......', '22917_T|G', '22995_C|A', '23403_A|G', '23604_C|G', '24410_G|A', '25413_C|T', '25469_C|T', '26767_…	('BA.2', 'AY.45')	1	((16, 17),)	((14408, 15451),)	0	()	()	BA.2 + AY.45	BA.2 + AY.45	OK	16-17	17-18	13826 - 13827	14408 - 15451	<<	1-16,17-39	1 1	7.96e-284	5.56e-91	[], []
263	66	['241_C|T', '670_T|G', '2790_C|T', '3037_C|T', '4184_G|A', '4321_C|T', '9344_C|T', '9424_A|G', '9534_C|T', '9866_C|T', '10029_C|T', '10198_C|T', '10447_G|A', '10449_C|A', '11288_TCTGGTTTT|.........', '12880_C|T', '14408_C|T', '15714_C|T', '17410_C|T', '18163_A|G', '19955_C|T', '20055_A|G', '21618_C|T', '21633_TACCCCCTG|.........', '21987_G|A', '22200_T|G', '22578_G|A', '22674_C|T', '22679_T|C', '…	('BA.2', 'AY.45')	1	((58, 59),)	((27382, 27874),)	0	()	()	BA.2 + AY.45	BA.2 + AY.45	OK	59-60	59-60	27754 - 27755	27382 - 27874	>>	1-59,60-66	1 1	3.94e-58	1.17e-316	[], []
264	54	['241_C|T', '670_T|G', '2790_C|T', '3037_C|T', '4184_G|A', '4321_C|T', '9344_C|T', '9424_A|G', '9534_C|T', '9866_C|T', '10029_C|T', '10198_C|T', '10447_G|A', '10449_C|A', '11288_TCTGGTTTT|.........', '12880_C|T', '14408_C|T', '15714_C|T', '17410_C|T', '18163_A|G', '19955_C|T', '20055_A|G', '21618_C|T', '21633_TACCCCCTG|.........', '21987_G|A', '22200_T|G', '22578_G|A', '22674_C|T', '22679_T|C', '…	('BA.2', 'AY.45')	1	((38, 39),)	((23040, 23403),)	0	()	()	BA.2 + AY.45	BA.2 + AY.45	OK	39-40	39-40	23039 - 23040	23040 - 23403	>>	1-39,40-54	1 1	2.68e-167	1.72e-207	[], []
265	51	['241_C|T', '670_T|G', '2790_C|T', '3037_C|T', '4184_G|A', '4321_C|T', '9344_C|T', '9424_A|G', '9534_C|T', '9866_C|T', '10029_C|T', '10198_C|T', '10447_G|A', '10449_C|A', '11288_TCTGGTTTT|.........', '12880_C|T', '14408_C|T', '15714_C|T', '17410_C|T', '18163_A|G', '19955_C|T', '20055_A|G', '21618_C|T', '21633_TACCCCCTG|.........', '21987_G|A', '22200_T|G', '22578_G|A', '22674_C|T', '22679_T|C', '…	('BA.2', 'AY.45')	1	((34, 35),)	((22882, 22995),)	0	()	()	BA.2 + AY.45	BA.2 + AY.45	OK	35-36	35-36	22917 - 22918	22882 - 22995	>>	1-35,36-51	1 1	5.06e-182	8.71e-193	[], []
266	34	['241_C|T', '670_T|G', '2790_C|T', '3037_C|T', '4184_G|A', '4321_C|T', '9053_G|T', '10029_C|T', '11201_A|G', '11332_A|G', '13812_G|T', '14408_C|T', '15451_G|A', '16466_C|T', '19220_C|T', '21618_C|G', '22029_AGTTCA|......', '22917_T|G', '22995_C|A', '23403_A|G', '23604_C|G', '24410_G|A', '25413_C|T', '25469_C|T', '26767_T|C', '27638_T|C', '27752_C|T', '27874_C|T', '28248_GATTTC|......', '28461_A|G…	('BA.2', 'AY.45')	1	((5, 6),)	((4321, 9053),)	0	()	()	BA.2 + AY.45	BA.2 + AY.45	OK	6-7	6-7	8990 - 8991	4321 - 9053	<<	1-6,7-34	1 1	0.00e+00	7.07e-33	[], []
267	40	['241_C|T', '670_T|G', '2790_C|T', '3037_C|T', '4184_G|A', '4321_C|T', '9344_C|T', '9424_A|G', '9534_C|T', '9866_C|T', '10029_C|T', '10198_C|T', '10447_G|A', '10449_C|A', '11288_TCTGGTTTT|.........', '12880_C|T', '13812_G|T', '14408_C|T', '15451_G|A', '16466_C|T', '19220_C|T', '21618_C|G', '22029_AGTTCA|......', '22917_T|G', '22995_C|A', '23403_A|G', '23604_C|G', '24410_G|A', '25413_C|T', '25469_…	('BA.2', 'AY.45')	1	((15, 16),)	((12880, 13812),)	0	()	()	BA.2 + AY.45	BA.2 + AY.45	OK	16-17	16-17	12882 - 12883	12880 - 13812	<<	1-16,17-40	1 1	1.21e-287	3.65e-87	[], []
268	49	['241_C|T', '670_T|G', '2790_C|T', '3037_C|T', '4184_G|A', '4321_C|T', '9344_C|T', '9424_A|G', '9534_C|T', '9866_C|T', '10029_C|T', '10198_C|T', '10447_G|A', '10449_C|A', '11288_TCTGGTTTT|.........', '12880_C|T', '14408_C|T', '15714_C|T', '17410_C|T', '18163_A|G', '19955_C|T', '20055_A|G', '21618_C|T', '21633_TACCCCCTG|.........', '21987_G|A', '22200_T|G', '22578_G|A', '22674_C|T', '22679_T|C', '…	('BA.2', 'AY.45')	1	((31, 32),)	((22775, 22917),)	0	()	()	BA.2 + AY.45	BA.2 + AY.45	OK	32-33	32-33	22782 - 22783	22775 - 22917	>>	1-32,33-49	1 1	8.52e-206	5.19e-169	[], []
269	54	['241_C|T', '670_T|G', '2790_C|T', '3037_C|T', '4184_G|A', '4321_C|T', '9344_C|T', '9424_A|G', '9534_C|T', '9866_C|T', '10029_C|T', '10198_C|T', '10447_G|A', '10449_C|A', '11288_TCTGGTTTT|.........', '12880_C|T', '14408_C|T', '15714_C|T', '17410_C|T', '18163_A|G', '19955_C|T', '20055_A|G', '21618_C|T', '21633_TACCCCCTG|.........', '21987_G|A', '22200_T|G', '22578_G|A', '22674_C|T', '22679_T|C', '…	('BA.2', 'AY.45')	1	((38, 39),)	((23040, 23403),)	0	()	()	BA.2 + AY.45	BA.2 + AY.45	OK	39-40	39-40	23039 - 23040	23040 - 23403	>>	1-39,40-54	1 1	2.68e-167	1.72e-207	[], []
270	63	['241_C|T', '670_T|G', '2790_C|T', '3037_C|T', '4184_G|A', '4321_C|T', '9344_C|T', '9424_A|G', '9534_C|T', '9866_C|T', '10029_C|T', '10198_C|T', '10447_G|A', '10449_C|A', '11288_TCTGGTTTT|.........', '12880_C|T', '14408_C|T', '15714_C|T', '17410_C|T', '18163_A|G', '19955_C|T', '20055_A|G', '21618_C|T', '21633_TACCCCCTG|.........', '21987_G|A', '22200_T|G', '22578_G|A', '22674_C|T', '22679_T|C', '…	('BA.2', 'AY.45')	1	((52, 53),)	((26060, 26767),)	0	()	()	BA.2 + AY.45	BA.2 + AY.45	OK	53-54	53-54	26059 - 26060	26060 - 26767	>>	1-53,54-63	1 1	7.18e-105	6.41e-270	[], []
271	52	['241_C|T', '670_T|G', '2790_C|T', '3037_C|T', '4184_G|A', '4321_C|T', '9344_C|T', '9424_A|G', '9534_C|T', '9866_C|T', '10029_C|T', '10198_C|T', '10447_G|A', '10449_C|A', '11288_TCTGGTTTT|.........', '12880_C|T', '14408_C|T', '15714_C|T', '17410_C|T', '18163_A|G', '19955_C|T', '20055_A|G', '21618_C|T', '21633_TACCCCCTG|.........', '21987_G|A', '22200_T|G', '22578_G|A', '22674_C|T', '22679_T|C', '…	('BA.2', 'AY.45')	1	((34, 35),)	((22882, 22917),)	0	()	()	BA.2 + AY.45	BA.2 + AY.45	OK	35-36	35-36	22891 - 22892	22882 - 22917	>>	1-35,36-52	1 1	6.61e-185	6.69e-190	[], []
272	34	['241_C|T', '670_T|G', '2790_C|T', '3037_C|T', '4184_G|A', '4321_C|T', '9344_C|T', '10029_C|T', '11201_A|G', '11332_A|G', '13812_G|T', '14408_C|T', '15451_G|A', '16466_C|T', '19220_C|T', '21618_C|G', '22029_AGTTCA|......', '22917_T|G', '22995_C|A', '23403_A|G', '23604_C|G', '24410_G|A', '25413_C|T', '25469_C|T', '26767_T|C', '27638_T|C', '27752_C|T', '27874_C|T', '28248_GATTTC|......', '28461_A|G…	('BA.2', 'AY.45')	1	((6, 7),)	((9344, 10029),)	0	()	()	BA.2 + AY.45	BA.2 + AY.45	OK	7-8	7-8	9359 - 9360	9344 - 10029	<<	1-7,8-34	1 1	0.00e+00	1.01e-45	[], []
273	40	['241_C|T', '670_T|G', '2790_C|T', '3037_C|T', '4184_G|A', '4321_C|T', '9344_C|T', '9424_A|G', '9534_C|T', '9866_C|T', '10029_C|T', '10198_C|T', '10447_G|A', '10449_C|A', '11288_TCTGGTTTT|.........', '12880_C|T', '14408_C|T', '15714_C|T', '17410_C|T', '18163_A|G', '19220_C|T', '21618_C|G', '22029_AGTTCA|......', '22917_T|G', '22995_C|A', '23403_A|G', '23604_C|G', '24410_G|A', '25413_C|T', '25469_…	('BA.2', 'AY.45')	1	((19, 20),)	((18163, 19220),)	0	()	()	BA.2 + AY.45	BA.2 + AY.45	OK	20-21	20-21	18165 - 18166	18163 - 19220	<<	1-20,21-40	1 1	2.48e-262	1.78e-112	[], []
274	50	['241_C|T', '670_T|G', '2790_C|T', '3037_C|T', '4184_G|A', '4321_C|T', '9344_C|T', '9424_A|G', '9534_C|T', '9866_C|T', '10029_C|T', '10198_C|T', '10447_G|A', '10449_C|A', '11288_TCTGGTTTT|.........', '12880_C|T', '14408_C|T', '15714_C|T', '17410_C|T', '18163_A|G', '19955_C|T', '20055_A|G', '21618_C|T', '21633_TACCCCCTG|.........', '21987_G|A', '22200_T|G', '22578_G|A', '22674_C|T', '22679_T|C', '…	('BA.2', 'AY.45')	1	((32, 33),)	((22786, 22917),)	0	()	()	BA.2 + AY.45	BA.2 + AY.45	OK	33-34	33-34	22785 - 22786	22786 - 22917	>>	1-33,34-50	1 1	3.76e-197	1.17e-177	[], []
275	62	['241_C|T', '670_T|G', '2790_C|T', '3037_C|T', '4184_G|A', '4321_C|T', '9344_C|T', '9424_A|G', '9534_C|T', '9866_C|T', '10029_C|T', '10198_C|T', '10447_G|A', '10449_C|A', '11288_TCTGGTTTT|.........', '12880_C|T', '14408_C|T', '15714_C|T', '17410_C|T', '18163_A|G', '19955_C|T', '20055_A|G', '21618_C|T', '21633_TACCCCCTG|.........', '21987_G|A', '22200_T|G', '22578_G|A', '22674_C|T', '22679_T|C', '…	('BA.2', 'AY.45')	1	((51, 52),)	((25584, 26767),)	0	()	()	BA.2 + AY.45	BA.2 + AY.45	OK	52-53	52-53	25584 - 25585	25584 - 26767	>>	1-52,53-62	1 1	1.48e-113	3.11e-261	[], []
276	52	['241_C|T', '670_T|G', '2790_C|T', '3037_C|T', '4184_G|A', '4321_C|T', '9344_C|T', '9424_A|G', '9534_C|T', '9866_C|T', '10029_C|T', '10198_C|T', '10447_G|A', '10449_C|A', '11288_TCTGGTTTT|.........', '12880_C|T', '14408_C|T', '15714_C|T', '17410_C|T', '18163_A|G', '19955_C|T', '20055_A|G', '21618_C|T', '21633_TACCCCCTG|.........', '21987_G|A', '22200_T|G', '22578_G|A', '22674_C|T', '22679_T|C', '…	('BA.2', 'AY.45')	1	((34, 35),)	((22882, 22917),)	0	()	()	BA.2 + AY.45	BA.2 + AY.45	OK	35-36	35-36	22891 - 22892	22882 - 22917	>>	1-35,36-52	1 1	6.61e-185	6.69e-190	[], []
277	41	['241_C|T', '670_T|G', '2790_C|T', '3037_C|T', '4184_G|A', '4321_C|T', '9344_C|T', '9424_A|G', '9534_C|T', '9866_C|T', '10029_C|T', '10198_C|T', '10447_G|A', '10449_C|A', '11288_TCTGGTTTT|.........', '12880_C|T', '14408_C|T', '15714_C|T', '17410_C|T', '18163_A|G', '19955_C|T', '20055_A|G', '21618_C|T', '22029_AGTTCA|......', '22917_T|G', '22995_C|A', '23403_A|G', '23604_C|G', '24410_G|A', '25413_…	('BA.2', 'AY.45')	1	((22, 23),)	((21618, 22029),)	0	()	()	BA.2 + AY.45	BA.2 + AY.45	OK	23-24	23-24	21620 - 21621	21618 - 22029	<<	1-23,24-41	1 1	6.89e-244	6.38e-131	[], []
278	61	['241_C|T', '670_T|G', '2790_C|T', '3037_C|T', '4184_G|A', '4321_C|T', '9344_C|T', '9424_A|G', '9534_C|T', '9866_C|T', '10029_C|T', '10198_C|T', '10447_G|A', '10449_C|A', '11288_TCTGGTTTT|.........', '12880_C|T', '14408_C|T', '15714_C|T', '17410_C|T', '18163_A|G', '19955_C|T', '20055_A|G', '21618_C|T', '21633_TACCCCCTG|.........', '21987_G|A', '22200_T|G', '22578_G|A', '22674_C|T', '22679_T|C', '…	('BA.2', 'AY.45')	1	((48, 49),)	((24424, 25413),)	0	()	()	BA.2 + AY.45	BA.2 + AY.45	OK	49-50	49-50	24431 - 24432	24424 - 25413	>>	1-49,50-61	1 1	4.82e-129	9.50e-246	[], []
279	39	['241_C|T', '670_T|G', '2790_C|T', '3037_C|T', '4184_G|A', '4321_C|T', '9344_C|T', '9424_A|G', '9534_C|T', '9866_C|T', '10029_C|T', '10198_C|T', '10447_G|A', '10449_C|A', '11288_TCTGGTTTT|.........', '13812_G|T', '14408_C|T', '15451_G|A', '16466_C|T', '19220_C|T', '21618_C|G', '22029_AGTTCA|......', '22917_T|G', '22995_C|A', '23403_A|G', '23604_C|G', '24410_G|A', '25413_C|T', '25469_C|T', '26767_…	('BA.2', 'AY.45')	1	((14, 15),)	((11288, 13812),)	0	()	()	BA.2 + AY.45	BA.2 + AY.45	OK	15-16	15-16	11336 - 11337	11288 - 13812	<<	1-15,16-39	1 1	7.71e-291	5.71e-84	[], []
280	55	['241_C|T', '670_T|G', '2790_C|T', '3037_C|T', '4184_G|A', '4321_C|T', '9344_C|T', '9424_A|G', '9534_C|T', '9866_C|T', '10029_C|T', '10198_C|T', '10447_G|A', '10449_C|A', '11288_TCTGGTTTT|.........', '12880_C|T', '14408_C|T', '15714_C|T', '17410_C|T', '18163_A|G', '19955_C|T', '20055_A|G', '21618_C|T', '21633_TACCCCCTG|.........', '21987_G|A', '22200_T|G', '22578_G|A', '22674_C|T', '22679_T|C', '…	('BA.2', 'AY.45')	1	((39, 40),)	((23055, 23403),)	0	()	()	BA.2 + AY.45	BA.2 + AY.45	OK	40-41	40-41	23057 - 23058	23055 - 23403	>>	1-40,41-55	1 1	1.16e-163	3.98e-211	[], []
281	62	['241_C|T', '670_T|G', '2790_C|T', '3037_C|T', '4184_G|A', '4321_C|T', '9344_C|T', '9424_A|G', '9534_C|T', '9866_C|T', '10029_C|T', '10198_C|T', '10447_G|A', '10449_C|A', '11288_TCTGGTTTT|.........', '12880_C|T', '14408_C|T', '15714_C|T', '17410_C|T', '18163_A|G', '19955_C|T', '20055_A|G', '21618_C|T', '21633_TACCCCCTG|.........', '21987_G|A', '22200_T|G', '22578_G|A', '22674_C|T', '22679_T|C', '…	('BA.2', 'AY.45')	1	((50, 51),)	((25000, 25469),)	0	()	()	BA.2 + AY.45	BA.2 + AY.45	OK	51-52	51-52	25415 - 25416	25000 - 25469	>>	1-51,52-62	1 1	2.09e-119	2.19e-255	[], []
282	65	['241_C|T', '670_T|G', '2790_C|T', '3037_C|T', '4184_G|A', '4321_C|T', '9344_C|T', '9424_A|G', '9534_C|T', '9866_C|T', '10029_C|T', '10198_C|T', '10447_G|A', '10449_C|A', '11288_TCTGGTTTT|.........', '12880_C|T', '14408_C|T', '15714_C|T', '17410_C|T', '18163_A|G', '19955_C|T', '20055_A|G', '21618_C|T', '21633_TACCCCCTG|.........', '21987_G|A', '22200_T|G', '22578_G|A', '22674_C|T', '22679_T|C', '…	('BA.2', 'AY.45')	1	((54, 55),)	((26577, 26767),)	0	()	()	BA.2 + AY.45	BA.2 + AY.45	OK	55-56	55-56	26578 - 26579	26577 - 26767	>>	1-55,56-65	1 1	7.69e-93	5.98e-282	[], []
283	54	['241_C|T', '670_T|G', '2790_C|T', '3037_C|T', '4184_G|A', '4321_C|T', '9344_C|T', '9424_A|G', '9534_C|T', '9866_C|T', '10029_C|T', '10198_C|T', '10447_G|A', '10449_C|A', '11288_TCTGGTTTT|.........', '12880_C|T', '14408_C|T', '15714_C|T', '17410_C|T', '18163_A|G', '19955_C|T', '20055_A|G', '21618_C|T', '21633_TACCCCCTG|.........', '21987_G|A', '22200_T|G', '22578_G|A', '22674_C|T', '22679_T|C', '…	('BA.2', 'AY.45')	1	((38, 39),)	((23040, 23403),)	0	()	()	BA.2 + AY.45	BA.2 + AY.45	OK	39-40	39-40	23039 - 23040	23040 - 23403	>>	1-39,40-54	1 1	2.68e-167	1.72e-207	[], []
284	52	['241_C|T', '670_T|G', '2790_C|T', '3037_C|T', '4184_G|A', '4321_C|T', '9344_C|T', '9424_A|G', '9534_C|T', '9866_C|T', '10029_C|T', '10198_C|T', '10447_G|A', '10449_C|A', '11288_TCTGGTTTT|.........', '12880_C|T', '14408_C|T', '15714_C|T', '17410_C|T', '18163_A|G', '19955_C|T', '20055_A|G', '21618_C|T', '21633_TACCCCCTG|.........', '21987_G|A', '22200_T|G', '22578_G|A', '22674_C|T', '22679_T|C', '…	('BA.2', 'AY.45')	1	((36, 37),)	((22995, 23403),)	0	()	()	BA.2 + AY.45	BA.2 + AY.45	OK	37-38	37-38	22996 - 22997	22995 - 23403	>>	1-37,38-52	1 1	1.16e-178	3.96e-196	[], []
285	39	['241_C|T', '670_T|G', '2790_C|T', '3037_C|T', '4184_G|A', '4321_C|T', '9344_C|T', '9424_A|G', '9534_C|T', '9866_C|T', '10029_C|T', '10198_C|T', '10447_G|A', '10449_C|A', '11288_TCTGGTTTT|.........', '12880_C|T', '14408_C|T', '15451_G|A', '16466_C|T', '19220_C|T', '21618_C|G', '22029_AGTTCA|......', '22917_T|G', '22995_C|A', '23403_A|G', '23604_C|G', '24410_G|A', '25413_C|T', '25469_C|T', '26767_…	('BA.2', 'AY.45')	1	((15, 16),)	((12880, 14408),)	0	()	()	BA.2 + AY.45	BA.2 + AY.45	OK	16-17	16-17	13826 - 13827	12880 - 14408	<<	1-16,17-39	1 1	7.96e-284	5.56e-91	[], []
286	63	['241_C|T', '670_T|G', '2790_C|T', '3037_C|T', '4184_G|A', '4321_C|T', '9344_C|T', '9424_A|G', '9534_C|T', '9866_C|T', '10029_C|T', '10198_C|T', '10447_G|A', '10449_C|A', '11288_TCTGGTTTT|.........', '12880_C|T', '14408_C|T', '15714_C|T', '17410_C|T', '18163_A|G', '19955_C|T', '20055_A|G', '21618_C|T', '21633_TACCCCCTG|.........', '21987_G|A', '22200_T|G', '22578_G|A', '22674_C|T', '22679_T|C', '…	('BA.2', 'AY.45')	1	((50, 51),)	((25000, 25413),)	0	()	()	BA.2 + AY.45	BA.2 + AY.45	OK	51-52	51-52	25002 - 25003	25000 - 25413	>>	1-51,52-63	1 1	1.05e-121	4.37e-253	[], []
287	61	['241_C|T', '670_T|G', '2790_C|T', '3037_C|T', '4184_G|A', '4321_C|T', '9344_C|T', '9424_A|G', '9534_C|T', '9866_C|T', '10029_C|T', '10198_C|T', '10447_G|A', '10449_C|A', '11288_TCTGGTTTT|.........', '12880_C|T', '14408_C|T', '15714_C|T', '17410_C|T', '18163_A|G', '19955_C|T', '20055_A|G', '21618_C|T', '21633_TACCCCCTG|.........', '21987_G|A', '22200_T|G', '22578_G|A', '22674_C|T', '22679_T|C', '…	('BA.2', 'AY.45')	1	((48, 49),)	((24424, 25413),)	0	()	()	BA.2 + AY.45	BA.2 + AY.45	OK	49-50	49-50	24431 - 24432	24424 - 25413	>>	1-49,50-61	1 1	4.82e-129	9.50e-246	[], []
288	50	['241_C|T', '670_T|G', '2790_C|T', '3037_C|T', '4184_G|A', '4321_C|T', '9344_C|T', '9424_A|G', '9534_C|T', '9866_C|T', '10029_C|T', '10198_C|T', '10447_G|A', '10449_C|A', '11288_TCTGGTTTT|.........', '12880_C|T', '14408_C|T', '15714_C|T', '17410_C|T', '18163_A|G', '19955_C|T', '20055_A|G', '21618_C|T', '21633_TACCCCCTG|.........', '21987_G|A', '22200_T|G', '22578_G|A', '22674_C|T', '22679_T|C', '…	('BA.2', 'AY.45')	1	((32, 33),)	((22786, 22917),)	0	()	()	BA.2 + AY.45	BA.2 + AY.45	OK	33-34	33-34	22785 - 22786	22786 - 22917	>>	1-33,34-50	1 1	3.76e-197	1.17e-177	[], []
289	42	['241_C|T', '670_T|G', '2790_C|T', '3037_C|T', '4184_G|A', '4321_C|T', '9344_C|T', '9424_A|G', '9534_C|T', '9866_C|T', '10029_C|T', '10198_C|T', '10447_G|A', '10449_C|A', '11288_TCTGGTTTT|.........', '12880_C|T', '14408_C|T', '15714_C|T', '17410_C|T', '18163_A|G', '19955_C|T', '20055_A|G', '21618_C|T', '21633_TACCCCCTG|.........', '21987_G|A', '22917_T|G', '22995_C|A', '23403_A|G', '23604_C|G', '…	('BA.2', 'AY.45')	1	((24, 25),)	((21987, 22917),)	0	()	()	BA.2 + AY.45	BA.2 + AY.45	OK	25-26	25-26	22031 - 22032	21987 - 22917	>>	1-25,26-42	1 1	4.90e-230	8.98e-145	[], []
290	38	['241_C|T', '670_T|G', '2790_C|T', '3037_C|T', '4184_G|A', '4321_C|T', '9344_C|T', '9424_A|G', '9534_C|T', '9866_C|T', '10029_C|T', '10198_C|T', '11201_A|G', '11332_A|G', '13812_G|T', '14408_C|T', '15451_G|A', '16466_C|T', '19220_C|T', '21618_C|G', '22029_AGTTCA|......', '22917_T|G', '22995_C|A', '23403_A|G', '23604_C|G', '24410_G|A', '25413_C|T', '25469_C|T', '26767_T|C', '27638_T|C', '27752_C|T…	('BA.2', 'AY.45')	1	((11, 12),)	((10198, 11201),)	0	()	()	BA.2 + AY.45	BA.2 + AY.45	OK	12-13	12-13	10199 - 10200	10198 - 11201	<<	1-12,13-38	1 1	3.96e-310	1.11e-64	[], []
291	57	['241_C|T', '670_T|G', '2790_C|T', '3037_C|T', '4184_G|A', '4321_C|T', '9344_C|T', '9424_A|G', '9534_C|T', '9866_C|T', '10029_C|T', '10198_C|T', '10447_G|A', '10449_C|A', '11288_TCTGGTTTT|.........', '12880_C|T', '14408_C|T', '15714_C|T', '17410_C|T', '18163_A|G', '19955_C|T', '20055_A|G', '21618_C|T', '21633_TACCCCCTG|.........', '21987_G|A', '22200_T|G', '22578_G|A', '22674_C|T', '22679_T|C', '…	('BA.2', 'AY.45')	1	((42, 43),)	((23403, 23604),)	0	()	()	BA.2 + AY.45	BA.2 + AY.45	OK	43-44	43-44	23406 - 23407	23403 - 23604	>>	1-43,44-57	1 1	7.32e-157	6.29e-218	[], []
292	39	['241_C|T', '670_T|G', '2790_C|T', '3037_C|T', '4184_G|A', '4321_C|T', '9344_C|T', '9424_A|G', '9534_C|T', '9866_C|T', '10029_C|T', '10198_C|T', '10447_G|A', '10449_C|A', '11288_TCTGGTTTT|.........', '12880_C|T', '14408_C|T', '15714_C|T', '17410_C|T', '18163_A|G', '21618_C|G', '22029_AGTTCA|......', '22917_T|G', '22995_C|A', '23403_A|G', '23604_C|G', '24410_G|A', '25413_C|T', '25469_C|T', '26767_…	('BA.2', 'AY.45')	1	((19, 20),)	((18163, 21618),)	0	()	()	BA.2 + AY.45	BA.2 + AY.45	OK	20-21	20-21	19223 - 19224	18163 - 21618	<<	1-20,21-39	1 1	1.87e-258	2.37e-116	[], []
293	52	['241_C|T', '670_T|G', '2790_C|T', '3037_C|T', '4184_G|A', '4321_C|T', '9344_C|T', '9424_A|G', '9534_C|T', '9866_C|T', '10029_C|T', '10198_C|T', '10447_G|A', '10449_C|A', '11288_TCTGGTTTT|.........', '12880_C|T', '14408_C|T', '15714_C|T', '17410_C|T', '18163_A|G', '19955_C|T', '20055_A|G', '21618_C|T', '21633_TACCCCCTG|.........', '21987_G|A', '22200_T|G', '22578_G|A', '22674_C|T', '22679_T|C', '…	('BA.2', 'AY.45')	1	((34, 35),)	((22882, 22917),)	0	()	()	BA.2 + AY.45	BA.2 + AY.45	OK	35-36	35-36	22891 - 22892	22882 - 22917	>>	1-35,36-52	1 1	6.61e-185	6.69e-190	[], []
294	68	['241_C|T', '670_T|G', '2790_C|T', '3037_C|T', '4184_G|A', '4321_C|T', '9344_C|T', '9424_A|G', '9534_C|T', '9866_C|T', '10029_C|T', '10198_C|T', '10447_G|A', '10449_C|A', '11288_TCTGGTTTT|.........', '12880_C|T', '14408_C|T', '15714_C|T', '17410_C|T', '18163_A|G', '19955_C|T', '20055_A|G', '21618_C|T', '21633_TACCCCCTG|.........', '21987_G|A', '22200_T|G', '22578_G|A', '22674_C|T', '22679_T|C', '…	('BA.2', 'AY.45')	1	((62, 63),)	((28362, 28461),)	0	()	()	BA.2 + AY.45	BA.2 + AY.45	OK	63-64	63-64	28361 - 28362	28362 - 28461	>>	1-63,64-68	1 1	4.87e-32	0.00e+00	[], []
295	42	['241_C|T', '670_T|G', '2790_C|T', '3037_C|T', '4184_G|A', '4321_C|T', '9344_C|T', '9424_A|G', '9534_C|T', '9866_C|T', '10029_C|T', '10198_C|T', '10447_G|A', '10449_C|A', '11288_TCTGGTTTT|.........', '12880_C|T', '14408_C|T', '15714_C|T', '17410_C|T', '18163_A|G', '19955_C|T', '20055_A|G', '21618_C|T', '21633_TACCCCCTG|.........', '22029_AGTTCA|......', '22917_T|G', '22995_C|A', '23403_A|G', '236…	('BA.2', 'AY.45')	1	((23, 24),)	((21633, 22029),)	0	()	()	BA.2 + AY.45	BA.2 + AY.45	OK	24-25	24-25	21634 - 21635	21633 - 22029	<<	1-24,25-42	1 1	3.20e-235	1.38e-139	[], []
296	52	['241_C|T', '670_T|G', '2790_C|T', '3037_C|T', '4184_G|A', '4321_C|T', '9344_C|T', '9424_A|G', '9534_C|T', '9866_C|T', '10029_C|T', '10198_C|T', '10447_G|A', '10449_C|A', '11288_TCTGGTTTT|.........', '12880_C|T', '14408_C|T', '15714_C|T', '17410_C|T', '18163_A|G', '19955_C|T', '20055_A|G', '21618_C|T', '21633_TACCCCCTG|.........', '21987_G|A', '22200_T|G', '22578_G|A', '22674_C|T', '22679_T|C', '…	('BA.2', 'AY.45')	1	((36, 37),)	((22995, 23403),)	0	()	()	BA.2 + AY.45	BA.2 + AY.45	OK	37-38	37-38	22996 - 22997	22995 - 23403	>>	1-37,38-52	1 1	1.16e-178	3.96e-196	[], []
297	39	['241_C|T', '670_T|G', '2790_C|T', '3037_C|T', '4184_G|A', '4321_C|T', '9344_C|T', '9424_A|G', '9534_C|T', '9866_C|T', '10029_C|T', '10198_C|T', '10447_G|A', '10449_C|A', '11288_TCTGGTTTT|.........', '12880_C|T', '14408_C|T', '15714_C|T', '17410_C|T', '19220_C|T', '21618_C|G', '22029_AGTTCA|......', '22917_T|G', '22995_C|A', '23403_A|G', '23604_C|G', '24410_G|A', '25413_C|T', '25469_C|T', '26767_…	('BA.2', 'AY.45')	1	((18, 19),)	((17410, 19220),)	0	()	()	BA.2 + AY.45	BA.2 + AY.45	OK	19-20	19-20	17420 - 17421	17410 - 19220	<<	1-19,20-39	1 1	5.16e-271	8.57e-104	[], []
298	46	['241_C|T', '670_T|G', '2790_C|T', '3037_C|T', '4184_G|A', '4321_C|T', '9344_C|T', '9424_A|G', '9534_C|T', '9866_C|T', '10029_C|T', '10198_C|T', '10447_G|A', '10449_C|A', '11288_TCTGGTTTT|.........', '12880_C|T', '14408_C|T', '15714_C|T', '17410_C|T', '18163_A|G', '19955_C|T', '20055_A|G', '21618_C|T', '21633_TACCCCCTG|.........', '21987_G|A', '22200_T|G', '22578_G|A', '22674_C|T', '22679_T|C', '…	('BA.2', 'AY.45')	1	((28, 29),)	((22679, 22917),)	0	()	()	BA.2 + AY.45	BA.2 + AY.45	OK	29-30	29-30	22685 - 22686	22679 - 22917	>>	1-29,30-46	1 1	2.66e-216	1.65e-158	[], []
299	63	['241_C|T', '670_T|G', '2790_C|T', '3037_C|T', '4184_G|A', '4321_C|T', '9344_C|T', '9424_A|G', '9534_C|T', '9866_C|T', '10029_C|T', '10198_C|T', '10447_G|A', '10449_C|A', '11288_TCTGGTTTT|.........', '12880_C|T', '14408_C|T', '15714_C|T', '17410_C|T', '18163_A|G', '19955_C|T', '20055_A|G', '21618_C|T', '21633_TACCCCCTG|.........', '21987_G|A', '22200_T|G', '22578_G|A', '22674_C|T', '22679_T|C', '…	('BA.2', 'AY.45')	1	((52, 53),)	((26060, 26767),)	0	()	()	BA.2 + AY.45	BA.2 + AY.45	OK	53-54	53-54	26059 - 26060	26060 - 26767	>>	1-53,54-63	1 1	7.18e-105	6.41e-270	[], []
300	59	['241_C|T', '670_T|G', '2790_C|T', '3037_C|T', '4184_G|A', '4321_C|T', '9344_C|T', '9424_A|G', '9534_C|T', '9866_C|T', '10029_C|T', '10198_C|T', '10447_G|A', '10449_C|A', '11288_TCTGGTTTT|.........', '12880_C|T', '14408_C|T', '15714_C|T', '17410_C|T', '18163_A|G', '19955_C|T', '20055_A|G', '21618_C|T', '21633_TACCCCCTG|.........', '21987_G|A', '22200_T|G', '22578_G|A', '22674_C|T', '22679_T|C', '…	('BA.2', 'AY.45')	1	((45, 46),)	((23604, 24410),)	0	()	()	BA.2 + AY.45	BA.2 + AY.45	OK	46-47	46-47	23603 - 23604	23604 - 24410	>>	1-46,47-59	1 1	1.78e-143	2.57e-231	[], []
301	47	['241_C|T', '670_T|G', '2790_C|T', '3037_C|T', '4184_G|A', '4321_C|T', '9344_C|T', '9424_A|G', '9534_C|T', '9866_C|T', '10029_C|T', '10198_C|T', '10447_G|A', '10449_C|A', '11288_TCTGGTTTT|.........', '12880_C|T', '14408_C|T', '15714_C|T', '17410_C|T', '18163_A|G', '19955_C|T', '20055_A|G', '21618_C|T', '21633_TACCCCCTG|.........', '21987_G|A', '22200_T|G', '22578_G|A', '22674_C|T', '22679_T|C', '…	('BA.2', 'AY.45')	1	((29, 30),)	((22686, 22917),)	0	()	()	BA.2 + AY.45	BA.2 + AY.45	OK	30-31	30-31	22686 - 22687	22686 - 22917	>>	1-30,31-47	1 1	4.06e-213	1.08e-161	[], []
302	67	['241_C|T', '670_T|G', '2790_C|T', '3037_C|T', '4184_G|A', '4321_C|T', '9344_C|T', '9424_A|G', '9534_C|T', '9866_C|T', '10029_C|T', '10198_C|T', '10447_G|A', '10449_C|A', '11288_TCTGGTTTT|.........', '12880_C|T', '14408_C|T', '15714_C|T', '17410_C|T', '18163_A|G', '19955_C|T', '20055_A|G', '21618_C|T', '21633_TACCCCCTG|.........', '21987_G|A', '22200_T|G', '22578_G|A', '22674_C|T', '22679_T|C', '…	('BA.2', 'AY.45')	1	((57, 58),)	((27259, 27638),)	0	()	()	BA.2 + AY.45	BA.2 + AY.45	OK	58-59	58-59	27258 - 27259	27259 - 27638	>>	1-58,59-67	1 1	1.91e-69	2.40e-305	[], []
303	62	['241_C|T', '670_T|G', '2790_C|T', '3037_C|T', '4184_G|A', '4321_C|T', '9344_C|T', '9424_A|G', '9534_C|T', '9866_C|T', '10029_C|T', '10198_C|T', '10447_G|A', '10449_C|A', '11288_TCTGGTTTT|.........', '12880_C|T', '14408_C|T', '15714_C|T', '17410_C|T', '18163_A|G', '19955_C|T', '20055_A|G', '21618_C|T', '21633_TACCCCCTG|.........', '21987_G|A', '22200_T|G', '22578_G|A', '22674_C|T', '22679_T|C', '…	('BA.2', 'AY.45')	1	((50, 51),)	((25000, 25469),)	0	()	()	BA.2 + AY.45	BA.2 + AY.45	OK	51-52	51-52	25415 - 25416	25000 - 25469	>>	1-51,52-62	1 1	2.09e-119	2.19e-255	[], []
304	34	['241_C|T', '670_T|G', '2790_C|T', '3037_C|T', '4184_G|A', '4321_C|T', '9344_C|T', '10029_C|T', '11201_A|G', '11332_A|G', '13812_G|T', '14408_C|T', '15451_G|A', '16466_C|T', '19220_C|T', '21618_C|G', '22029_AGTTCA|......', '22917_T|G', '22995_C|A', '23403_A|G', '23604_C|G', '24410_G|A', '25413_C|T', '25469_C|T', '26767_T|C', '27638_T|C', '27752_C|T', '27874_C|T', '28248_GATTTC|......', '28461_A|G…	('BA.2', 'AY.45')	1	((6, 7),)	((9344, 10029),)	0	()	()	BA.2 + AY.45	BA.2 + AY.45	OK	7-8	7-8	9359 - 9360	9344 - 10029	<<	1-7,8-34	1 1	0.00e+00	1.01e-45	[], []
305	67	['241_C|T', '670_T|G', '2790_C|T', '3037_C|T', '4184_G|A', '4321_C|T', '9344_C|T', '9424_A|G', '9534_C|T', '9866_C|T', '10029_C|T', '10198_C|T', '10447_G|A', '10449_C|A', '11288_TCTGGTTTT|.........', '12880_C|T', '14408_C|T', '15714_C|T', '17410_C|T', '18163_A|G', '19955_C|T', '20055_A|G', '21618_C|T', '21633_TACCCCCTG|.........', '21987_G|A', '22200_T|G', '22578_G|A', '22674_C|T', '22679_T|C', '…	('BA.2', 'AY.45')	1	((63, 64),)	((28881, 28916),)	0	()	()	BA.2 + AY.45	BA.2 + AY.45	OK	64-65	64-65	28882 - 28883	28881 - 28916	>>	1-64,65-67	1 1	3.75e-20	0.00e+00	[], []
306	45	['241_C|T', '670_T|G', '2790_C|T', '3037_C|T', '4184_G|A', '4321_C|T', '9344_C|T', '9424_A|G', '9534_C|T', '9866_C|T', '10029_C|T', '10198_C|T', '10447_G|A', '10449_C|A', '11288_TCTGGTTTT|.........', '12880_C|T', '14408_C|T', '15714_C|T', '17410_C|T', '18163_A|G', '19955_C|T', '20055_A|G', '21618_C|T', '21633_TACCCCCTG|.........', '21987_G|A', '22200_T|G', '22578_G|A', '22674_C|T', '22917_T|G', '…	('BA.2', 'AY.45')	1	((27, 28),)	((22674, 22917),)	0	()	()	BA.2 + AY.45	BA.2 + AY.45	OK	28-29	28-29	22674 - 22675	22674 - 22917	>>	1-28,29-45	1 1	1.16e-219	3.80e-155	[], []
307	67	['241_C|T', '670_T|G', '2790_C|T', '3037_C|T', '4184_G|A', '4321_C|T', '9344_C|T', '9424_A|G', '9534_C|T', '9866_C|T', '10029_C|T', '10198_C|T', '10447_G|A', '10449_C|A', '11288_TCTGGTTTT|.........', '12880_C|T', '14408_C|T', '15714_C|T', '17410_C|T', '18163_A|G', '19955_C|T', '20055_A|G', '21618_C|T', '21633_TACCCCCTG|.........', '21987_G|A', '22200_T|G', '22578_G|A', '22674_C|T', '22679_T|C', '…	('BA.2', 'AY.45')	1	((61, 62),)	((28311, 28461),)	0	()	()	BA.2 + AY.45	BA.2 + AY.45	OK	62-63	62-63	28311 - 28312	28311 - 28461	>>	1-62,63-67	1 1	2.19e-35	0.00e+00	[], []
308	63	['241_C|T', '670_T|G', '2790_C|T', '3037_C|T', '4184_G|A', '4321_C|T', '9344_C|T', '9424_A|G', '9534_C|T', '9866_C|T', '10029_C|T', '10198_C|T', '10447_G|A', '10449_C|A', '11288_TCTGGTTTT|.........', '12880_C|T', '14408_C|T', '15714_C|T', '17410_C|T', '18163_A|G', '19955_C|T', '20055_A|G', '21618_C|T', '21633_TACCCCCTG|.........', '21987_G|A', '22200_T|G', '22578_G|A', '22674_C|T', '22679_T|C', '…	('BA.2', 'AY.45')	1	((50, 51),)	((25000, 25413),)	0	()	()	BA.2 + AY.45	BA.2 + AY.45	OK	51-52	51-52	25002 - 25003	25000 - 25413	>>	1-51,52-63	1 1	1.05e-121	4.37e-253	[], []
309	59	['241_C|T', '670_T|G', '2790_C|T', '3037_C|T', '4184_G|A', '4321_C|T', '9344_C|T', '9424_A|G', '9534_C|T', '9866_C|T', '10029_C|T', '10198_C|T', '10447_G|A', '10449_C|A', '11288_TCTGGTTTT|.........', '12880_C|T', '14408_C|T', '15714_C|T', '17410_C|T', '18163_A|G', '19955_C|T', '20055_A|G', '21618_C|T', '21633_TACCCCCTG|.........', '21987_G|A', '22200_T|G', '22578_G|A', '22674_C|T', '22679_T|C', '…	('BA.2', 'AY.45')	1	((44, 45),)	((23599, 23604),)	0	()	()	BA.2 + AY.45	BA.2 + AY.45	OK	45-46	45-46	23600 - 23601	23599 - 23604	>>	1-45,46-59	1 1	1.92e-151	2.39e-223	[], []
310	39	['241_C|T', '670_T|G', '2790_C|T', '3037_C|T', '4184_G|A', '4321_C|T', '9344_C|T', '9424_A|G', '9534_C|T', '9866_C|T', '10029_C|T', '10198_C|T', '10447_G|A', '10449_C|A', '11288_TCTGGTTTT|.........', '12880_C|T', '14408_C|T', '15451_G|A', '16466_C|T', '19220_C|T', '21618_C|G', '22029_AGTTCA|......', '22917_T|G', '22995_C|A', '23403_A|G', '23604_C|G', '24410_G|A', '25413_C|T', '25469_C|T', '26767_…	('BA.2', 'AY.45')	1	((16, 17),)	((14408, 15451),)	0	()	()	BA.2 + AY.45	BA.2 + AY.45	OK	16-17	17-18	13826 - 13827	14408 - 15451	<<	1-16,17-39	1 1	7.96e-284	5.56e-91	[], []
311	40	['241_C|T', '670_T|G', '2790_C|T', '3037_C|T', '4184_G|A', '4321_C|T', '9344_C|T', '9424_A|G', '9534_C|T', '9866_C|T', '10029_C|T', '10198_C|T', '10447_G|A', '10449_C|A', '11288_TCTGGTTTT|.........', '11332_A|G', '13812_G|T', '14408_C|T', '15451_G|A', '16466_C|T', '19220_C|T', '21618_C|G', '22029_AGTTCA|......', '22917_T|G', '22995_C|A', '23403_A|G', '23604_C|G', '24410_G|A', '25413_C|T', '25469_…	('BA.2', 'AY.45')	1	((14, 15),)	((11288, 11332),)	0	()	()	BA.2 + AY.45	BA.2 + AY.45	OK	15-16	15-16	11290 - 11291	11288 - 11332	<<	1-15,16-40	1 1	7.19e-295	6.18e-80	[], []
312	66	['241_C|T', '670_T|G', '2790_C|T', '3037_C|T', '4184_G|A', '4321_C|T', '9344_C|T', '9424_A|G', '9534_C|T', '9866_C|T', '10029_C|T', '10198_C|T', '10447_G|A', '10449_C|A', '11288_TCTGGTTTT|.........', '12880_C|T', '14408_C|T', '15714_C|T', '17410_C|T', '18163_A|G', '19955_C|T', '20055_A|G', '21618_C|T', '21633_TACCCCCTG|.........', '21987_G|A', '22200_T|G', '22578_G|A', '22674_C|T', '22679_T|C', '…	('BA.2', 'AY.45')	1	((60, 61),)	((28271, 28461),)	0	()	()	BA.2 + AY.45	BA.2 + AY.45	OK	61-62	61-62	28270 - 28271	28271 - 28461	>>	1-61,62-66	1 1	9.45e-39	0.00e+00	[], []
313	35	['241_C|T', '670_T|G', '2790_C|T', '3037_C|T', '4184_G|A', '4321_C|T', '8986_C|T', '9053_G|T', '10029_C|T', '11201_A|G', '11332_A|G', '13812_G|T', '14408_C|T', '15451_G|A', '16466_C|T', '19220_C|T', '21618_C|G', '22029_AGTTCA|......', '22917_T|G', '22995_C|A', '23403_A|G', '23604_C|G', '24410_G|A', '25413_C|T', '25469_C|T', '26767_T|C', '27638_T|C', '27752_C|T', '27874_C|T', '28248_GATTTC|......'…	('BA.2', 'AY.45')	1	((5, 6),)	((4321, 8986),)	0	()	()	BA.2 + AY.45	BA.2 + AY.45	OK	6-7	6-7	7141 - 7142	4321 - 8986	<<	1-6,7-35	1 1	0.00e+00	2.40e-29	[], []
314	39	['241_C|T', '670_T|G', '2790_C|T', '3037_C|T', '4184_G|A', '4321_C|T', '9344_C|T', '9424_A|G', '9534_C|T', '9866_C|T', '10029_C|T', '10198_C|T', '10447_G|A', '10449_C|A', '11288_TCTGGTTTT|.........', '12880_C|T', '14408_C|T', '15714_C|T', '17410_C|T', '19220_C|T', '21618_C|G', '22029_AGTTCA|......', '22917_T|G', '22995_C|A', '23403_A|G', '23604_C|G', '24410_G|A', '25413_C|T', '25469_C|T', '26767_…	('BA.2', 'AY.45')	1	((18, 19),)	((17410, 19220),)	0	()	()	BA.2 + AY.45	BA.2 + AY.45	OK	19-20	19-20	17420 - 17421	17410 - 19220	<<	1-19,20-39	1 1	5.16e-271	8.57e-104	[], []
315	61	['241_C|T', '670_T|G', '2790_C|T', '3037_C|T', '4184_G|A', '4321_C|T', '9344_C|T', '9424_A|G', '9534_C|T', '9866_C|T', '10029_C|T', '10198_C|T', '10447_G|A', '10449_C|A', '11288_TCTGGTTTT|.........', '12880_C|T', '14408_C|T', '15714_C|T', '17410_C|T', '18163_A|G', '19955_C|T', '20055_A|G', '21618_C|T', '21633_TACCCCCTG|.........', '21987_G|A', '22200_T|G', '22578_G|A', '22674_C|T', '22679_T|C', '…	('BA.2', 'AY.45')	1	((47, 48),)	((23948, 24410),)	0	()	()	BA.2 + AY.45	BA.2 + AY.45	OK	48-49	48-49	23954 - 23955	23948 - 24410	>>	1-48,49-61	1 1	3.14e-137	1.45e-237	[], []
316	34	['241_C|T', '670_T|G', '2790_C|T', '3037_C|T', '4184_G|A', '4321_C|T', '9053_G|T', '10029_C|T', '11201_A|G', '11332_A|G', '13812_G|T', '14408_C|T', '15451_G|A', '16466_C|T', '19220_C|T', '21618_C|G', '22029_AGTTCA|......', '22917_T|G', '22995_C|A', '23403_A|G', '23604_C|G', '24410_G|A', '25413_C|T', '25469_C|T', '26767_T|C', '27638_T|C', '27752_C|T', '27874_C|T', '28248_GATTTC|......', '28461_A|G…	('BA.2', 'AY.45')	1	((5, 6),)	((4321, 9053),)	0	()	()	BA.2 + AY.45	BA.2 + AY.45	OK	6-7	6-7	8990 - 8991	4321 - 9053	<<	1-6,7-34	1 1	0.00e+00	7.07e-33	[], []
317	58	['241_C|T', '670_T|G', '2790_C|T', '3037_C|T', '4184_G|A', '4321_C|T', '9344_C|T', '9424_A|G', '9534_C|T', '9866_C|T', '10029_C|T', '10198_C|T', '10447_G|A', '10449_C|A', '11288_TCTGGTTTT|.........', '12880_C|T', '14408_C|T', '15714_C|T', '17410_C|T', '18163_A|G', '19955_C|T', '20055_A|G', '21618_C|T', '21633_TACCCCCTG|.........', '21987_G|A', '22200_T|G', '22578_G|A', '22674_C|T', '22679_T|C', '…	('BA.2', 'AY.45')	1	((43, 44),)	((23525, 23604),)	0	()	()	BA.2 + AY.45	BA.2 + AY.45	OK	44-45	44-45	23534 - 23535	23525 - 23604	>>	1-44,45-58	1 1	4.10e-155	1.12e-219	[], []
318	33	['241_C|T', '670_T|G', '2790_C|T', '3037_C|T', '4184_G|A', '4321_C|T', '10029_C|T', '11201_A|G', '11332_A|G', '13812_G|T', '14408_C|T', '15451_G|A', '16466_C|T', '19220_C|T', '21618_C|G', '22029_AGTTCA|......', '22917_T|G', '22995_C|A', '23403_A|G', '23604_C|G', '24410_G|A', '25413_C|T', '25469_C|T', '26767_T|C', '27638_T|C', '27752_C|T', '27874_C|T', '28248_GATTTC|......', '28461_A|G', '28881_G|…	('BA.2', 'AY.45')	1	((5, 6),)	((4321, 10029),)	0	()	()	BA.2 + AY.45	BA.2 + AY.45	OK	6-7	6-7	9069 - 9070	4321 - 10029	<<	1-6,7-33	1 1	0.00e+00	4.86e-37	[], []
319	68	['241_C|T', '670_T|G', '2790_C|T', '3037_C|T', '4184_G|A', '4321_C|T', '9344_C|T', '9424_A|G', '9534_C|T', '9866_C|T', '10029_C|T', '10198_C|T', '10447_G|A', '10449_C|A', '11288_TCTGGTTTT|.........', '12880_C|T', '14408_C|T', '15714_C|T', '17410_C|T', '18163_A|G', '19955_C|T', '20055_A|G', '21618_C|T', '21633_TACCCCCTG|.........', '21987_G|A', '22200_T|G', '22578_G|A', '22674_C|T', '22679_T|C', '…	('BA.2', 'AY.45')	1	((58, 59),)	((27382, 27638),)	0	()	()	BA.2 + AY.45	BA.2 + AY.45	OK	59-60	59-60	27381 - 27382	27382 - 27638	>>	1-59,60-68	1 1	4.22e-66	1.08e-308	[], []
320	57	['241_C|T', '670_T|G', '2790_C|T', '3037_C|T', '4184_G|A', '4321_C|T', '9344_C|T', '9424_A|G', '9534_C|T', '9866_C|T', '10029_C|T', '10198_C|T', '10447_G|A', '10449_C|A', '11288_TCTGGTTTT|.........', '12880_C|T', '14408_C|T', '15714_C|T', '17410_C|T', '18163_A|G', '19955_C|T', '20055_A|G', '21618_C|T', '21633_TACCCCCTG|.........', '21987_G|A', '22200_T|G', '22578_G|A', '22674_C|T', '22679_T|C', '…	('BA.2', 'AY.45')	1	((41, 42),)	((23075, 23403),)	0	()	()	BA.2 + AY.45	BA.2 + AY.45	OK	43-44	42-43	23406 - 23407	23075 - 23403	>>	1-43,44-57	1 1	7.32e-157	6.29e-218	[], []
321	61	['241_C|T', '670_T|G', '2790_C|T', '3037_C|T', '4184_G|A', '4321_C|T', '9344_C|T', '9424_A|G', '9534_C|T', '9866_C|T', '10029_C|T', '10198_C|T', '10447_G|A', '10449_C|A', '11288_TCTGGTTTT|.........', '12880_C|T', '14408_C|T', '15714_C|T', '17410_C|T', '18163_A|G', '19955_C|T', '20055_A|G', '21618_C|T', '21633_TACCCCCTG|.........', '21987_G|A', '22200_T|G', '22578_G|A', '22674_C|T', '22679_T|C', '…	('BA.2', 'AY.45')	1	((48, 49),)	((24424, 25413),)	0	()	()	BA.2 + AY.45	BA.2 + AY.45	OK	49-50	49-50	24431 - 24432	24424 - 25413	>>	1-49,50-61	1 1	4.82e-129	9.50e-246	[], []
322	41	['241_C|T', '670_T|G', '2790_C|T', '3037_C|T', '4184_G|A', '4321_C|T', '9344_C|T', '9424_A|G', '9534_C|T', '9866_C|T', '10029_C|T', '10198_C|T', '10447_G|A', '10449_C|A', '11288_TCTGGTTTT|.........', '12880_C|T', '14408_C|T', '15714_C|T', '17410_C|T', '18163_A|G', '19955_C|T', '20055_A|G', '21618_C|G', '22029_AGTTCA|......', '22917_T|G', '22995_C|A', '23403_A|G', '23604_C|G', '24410_G|A', '25413_…	('BA.2', 'AY.45')	1	((21, 22),)	((20055, 21618),)	0	()	()	BA.2 + AY.45	BA.2 + AY.45	OK	22-23	22-23	20059 - 20060	20055 - 21618	<<	1-22,23-41	1 1	8.73e-252	5.07e-123	[], []
323	56	['241_C|T', '670_T|G', '2790_C|T', '3037_C|T', '4184_G|A', '4321_C|T', '9344_C|T', '9424_A|G', '9534_C|T', '9866_C|T', '10029_C|T', '10198_C|T', '10447_G|A', '10449_C|A', '11288_TCTGGTTTT|.........', '12880_C|T', '14408_C|T', '15714_C|T', '17410_C|T', '18163_A|G', '19955_C|T', '20055_A|G', '21618_C|T', '21633_TACCCCCTG|.........', '21987_G|A', '22200_T|G', '22578_G|A', '22674_C|T', '22679_T|C', '…	('BA.2', 'AY.45')	1	((40, 41),)	((23063, 23403),)	0	()	()	BA.2 + AY.45	BA.2 + AY.45	OK	41-42	41-42	23063 - 23064	23063 - 23403	>>	1-41,42-56	1 1	1.68e-160	2.74e-214	[], []
324	41	['241_C|T', '670_T|G', '2790_C|T', '3037_C|T', '4184_G|A', '4321_C|T', '9344_C|T', '9424_A|G', '9534_C|T', '9866_C|T', '10029_C|T', '10198_C|T', '10447_G|A', '10449_C|A', '11288_TCTGGTTTT|.........', '12880_C|T', '14408_C|T', '15714_C|T', '17410_C|T', '18163_A|G', '19955_C|T', '20055_A|G', '21618_C|T', '22029_AGTTCA|......', '22917_T|G', '22995_C|A', '23403_A|G', '23604_C|G', '24410_G|A', '25413_…	('BA.2', 'AY.45')	1	((22, 23),)	((21618, 22029),)	0	()	()	BA.2 + AY.45	BA.2 + AY.45	OK	23-24	23-24	21620 - 21621	21618 - 22029	<<	1-23,24-41	1 1	6.89e-244	6.38e-131	[], []
325	52	['241_C|T', '670_T|G', '2790_C|T', '3037_C|T', '4184_G|A', '4321_C|T', '9344_C|T', '9424_A|G', '9534_C|T', '9866_C|T', '10029_C|T', '10198_C|T', '10447_G|A', '10449_C|A', '11288_TCTGGTTTT|.........', '12880_C|T', '14408_C|T', '15714_C|T', '17410_C|T', '18163_A|G', '19955_C|T', '20055_A|G', '21618_C|T', '21633_TACCCCCTG|.........', '21987_G|A', '22200_T|G', '22578_G|A', '22674_C|T', '22679_T|C', '…	('BA.2', 'AY.45')	1	((34, 35),)	((22882, 22917),)	0	()	()	BA.2 + AY.45	BA.2 + AY.45	OK	35-36	35-36	22891 - 22892	22882 - 22917	>>	1-35,36-52	1 1	6.61e-185	6.69e-190	[], []
326	33	['241_C|T', '670_T|G', '2790_C|T', '3037_C|T', '4184_G|A', '4321_C|T', '10029_C|T', '11201_A|G', '11332_A|G', '13812_G|T', '14408_C|T', '15451_G|A', '16466_C|T', '19220_C|T', '21618_C|G', '22029_AGTTCA|......', '22917_T|G', '22995_C|A', '23403_A|G', '23604_C|G', '24410_G|A', '25413_C|T', '25469_C|T', '26767_T|C', '27638_T|C', '27752_C|T', '27874_C|T', '28248_GATTTC|......', '28461_A|G', '28881_G|…	('BA.2', 'AY.45')	1	((5, 6),)	((4321, 10029),)	0	()	()	BA.2 + AY.45	BA.2 + AY.45	OK	6-7	6-7	9069 - 9070	4321 - 10029	<<	1-6,7-33	1 1	0.00e+00	4.86e-37	[], []
327	68	['241_C|T', '670_T|G', '2790_C|T', '3037_C|T', '4184_G|A', '4321_C|T', '9344_C|T', '9424_A|G', '9534_C|T', '9866_C|T', '10029_C|T', '10198_C|T', '10447_G|A', '10449_C|A', '11288_TCTGGTTTT|.........', '12880_C|T', '14408_C|T', '15714_C|T', '17410_C|T', '18163_A|G', '19955_C|T', '20055_A|G', '21618_C|T', '21633_TACCCCCTG|.........', '21987_G|A', '22200_T|G', '22578_G|A', '22674_C|T', '22679_T|C', '…	('BA.2', 'AY.45')	1	((62, 63),)	((28362, 28461),)	0	()	()	BA.2 + AY.45	BA.2 + AY.45	OK	63-64	63-64	28361 - 28362	28362 - 28461	>>	1-63,64-68	1 1	4.87e-32	0.00e+00	[], []
328	40	['241_C|T', '670_T|G', '2790_C|T', '3037_C|T', '4184_G|A', '4321_C|T', '9344_C|T', '9424_A|G', '9534_C|T', '9866_C|T', '10029_C|T', '10198_C|T', '10447_G|A', '10449_C|A', '11201_A|G', '11332_A|G', '13812_G|T', '14408_C|T', '15451_G|A', '16466_C|T', '19220_C|T', '21618_C|G', '22029_AGTTCA|......', '22917_T|G', '22995_C|A', '23403_A|G', '23604_C|G', '24410_G|A', '25413_C|T', '25469_C|T', '26767_T|C…	('BA.2', 'AY.45')	1	((13, 14),)	((10449, 11201),)	0	()	()	BA.2 + AY.45	BA.2 + AY.45	OK	14-15	14-15	10448 - 10449	10449 - 11201	<<	1-14,15-40	1 1	8.74e-303	5.06e-72	[], []
329	41	['241_C|T', '670_T|G', '2790_C|T', '3037_C|T', '4184_G|A', '4321_C|T', '9344_C|T', '9424_A|G', '9534_C|T', '9866_C|T', '10029_C|T', '10198_C|T', '10447_G|A', '10449_C|A', '11288_TCTGGTTTT|.........', '12880_C|T', '14408_C|T', '15714_C|T', '17410_C|T', '18163_A|G', '19955_C|T', '20055_A|G', '21618_C|T', '22029_AGTTCA|......', '22917_T|G', '22995_C|A', '23403_A|G', '23604_C|G', '24410_G|A', '25413_…	('BA.2', 'AY.45')	1	((22, 23),)	((21618, 22029),)	0	()	()	BA.2 + AY.45	BA.2 + AY.45	OK	23-24	23-24	21620 - 21621	21618 - 22029	<<	1-23,24-41	1 1	6.89e-244	6.38e-131	[], []
330	40	['241_C|T', '670_T|G', '2790_C|T', '3037_C|T', '4184_G|A', '4321_C|T', '9344_C|T', '9424_A|G', '9534_C|T', '9866_C|T', '10029_C|T', '10198_C|T', '10447_G|A', '10449_C|A', '11201_A|G', '11332_A|G', '13812_G|T', '14408_C|T', '15451_G|A', '16466_C|T', '19220_C|T', '21618_C|G', '22029_AGTTCA|......', '22917_T|G', '22995_C|A', '23403_A|G', '23604_C|G', '24410_G|A', '25413_C|T', '25469_C|T', '26767_T|C…	('BA.2', 'AY.45')	1	((13, 14),)	((10449, 11201),)	0	()	()	BA.2 + AY.45	BA.2 + AY.45	OK	14-15	14-15	10448 - 10449	10449 - 11201	<<	1-14,15-40	1 1	8.74e-303	5.06e-72	[], []
331	36	['241_C|T', '670_T|G', '2790_C|T', '3037_C|T', '4184_G|A', '4321_C|T', '9344_C|T', '9424_A|G', '9534_C|T', '10029_C|T', '11201_A|G', '11332_A|G', '13812_G|T', '14408_C|T', '15451_G|A', '16466_C|T', '19220_C|T', '21618_C|G', '22029_AGTTCA|......', '22917_T|G', '22995_C|A', '23403_A|G', '23604_C|G', '24410_G|A', '25413_C|T', '25469_C|T', '26767_T|C', '27638_T|C', '27752_C|T', '27874_C|T', '28248_GA…	('BA.2', 'AY.45')	1	((8, 9),)	((9534, 10029),)	0	()	()	BA.2 + AY.45	BA.2 + AY.45	OK	9-10	9-10	9540 - 9541	9534 - 10029	<<	1-9,10-36	1 1	9.67e-317	4.55e-58	[], []
332	62	['241_C|T', '670_T|G', '2790_C|T', '3037_C|T', '4184_G|A', '4321_C|T', '9344_C|T', '9424_A|G', '9534_C|T', '9866_C|T', '10029_C|T', '10198_C|T', '10447_G|A', '10449_C|A', '11288_TCTGGTTTT|.........', '12880_C|T', '14408_C|T', '15714_C|T', '17410_C|T', '18163_A|G', '19955_C|T', '20055_A|G', '21618_C|T', '21633_TACCCCCTG|.........', '21987_G|A', '22200_T|G', '22578_G|A', '22674_C|T', '22679_T|C', '…	('BA.2', 'AY.45')	1	((50, 51),)	((25000, 25469),)	0	()	()	BA.2 + AY.45	BA.2 + AY.45	OK	51-52	51-52	25415 - 25416	25000 - 25469	>>	1-51,52-62	1 1	2.09e-119	2.19e-255	[], []
333	54	['241_C|T', '670_T|G', '2790_C|T', '3037_C|T', '4184_G|A', '4321_C|T', '9344_C|T', '9424_A|G', '9534_C|T', '9866_C|T', '10029_C|T', '10198_C|T', '10447_G|A', '10449_C|A', '11288_TCTGGTTTT|.........', '12880_C|T', '14408_C|T', '15714_C|T', '17410_C|T', '18163_A|G', '19955_C|T', '20055_A|G', '21618_C|T', '21633_TACCCCCTG|.........', '21987_G|A', '22200_T|G', '22578_G|A', '22674_C|T', '22679_T|C', '…	('BA.2', 'AY.45')	1	((38, 39),)	((23040, 23403),)	0	()	()	BA.2 + AY.45	BA.2 + AY.45	OK	39-40	39-40	23039 - 23040	23040 - 23403	>>	1-39,40-54	1 1	2.68e-167	1.72e-207	[], []
334	33	['241_C|T', '670_T|G', '2790_C|T', '3037_C|T', '4184_G|A', '4321_C|T', '10029_C|T', '11201_A|G', '11332_A|G', '13812_G|T', '14408_C|T', '15451_G|A', '16466_C|T', '19220_C|T', '21618_C|G', '22029_AGTTCA|......', '22917_T|G', '22995_C|A', '23403_A|G', '23604_C|G', '24410_G|A', '25413_C|T', '25469_C|T', '26767_T|C', '27638_T|C', '27752_C|T', '27874_C|T', '28248_GATTTC|......', '28461_A|G', '28881_G|…	('BA.2', 'AY.45')	1	((5, 6),)	((4321, 10029),)	0	()	()	BA.2 + AY.45	BA.2 + AY.45	OK	6-7	6-7	9069 - 9070	4321 - 10029	<<	1-6,7-33	1 1	0.00e+00	4.86e-37	[], []
335	46	['241_C|T', '670_T|G', '2790_C|T', '3037_C|T', '4184_G|A', '4321_C|T', '9344_C|T', '9424_A|G', '9534_C|T', '9866_C|T', '10029_C|T', '10198_C|T', '10447_G|A', '10449_C|A', '11288_TCTGGTTTT|.........', '12880_C|T', '14408_C|T', '15714_C|T', '17410_C|T', '18163_A|G', '19955_C|T', '20055_A|G', '21618_C|T', '21633_TACCCCCTG|.........', '21987_G|A', '22200_T|G', '22578_G|A', '22674_C|T', '22679_T|C', '…	('BA.2', 'AY.45')	1	((28, 29),)	((22679, 22917),)	0	()	()	BA.2 + AY.45	BA.2 + AY.45	OK	29-30	29-30	22685 - 22686	22679 - 22917	>>	1-29,30-46	1 1	2.66e-216	1.65e-158	[], []
336	65	['241_C|T', '670_T|G', '2790_C|T', '3037_C|T', '4184_G|A', '4321_C|T', '9344_C|T', '9424_A|G', '9534_C|T', '9866_C|T', '10029_C|T', '10198_C|T', '10447_G|A', '10449_C|A', '11288_TCTGGTTTT|.........', '12880_C|T', '14408_C|T', '15714_C|T', '17410_C|T', '18163_A|G', '19955_C|T', '20055_A|G', '21618_C|T', '21633_TACCCCCTG|.........', '21987_G|A', '22200_T|G', '22578_G|A', '22674_C|T', '22679_T|C', '…	('BA.2', 'AY.45')	1	((54, 55),)	((26577, 26767),)	0	()	()	BA.2 + AY.45	BA.2 + AY.45	OK	55-56	55-56	26578 - 26579	26577 - 26767	>>	1-55,56-65	1 1	7.69e-93	5.98e-282	[], []
337	37	['241_C|T', '670_T|G', '2790_C|T', '3037_C|T', '4184_G|A', '4321_C|T', '6402_C|T', '7124_C|T', '8986_C|T', '9053_G|T', '10029_C|T', '11201_A|G', '11332_A|G', '13812_G|T', '14408_C|T', '15451_G|A', '16466_C|T', '19220_C|T', '21618_C|G', '22029_AGTTCA|......', '22917_T|G', '22995_C|A', '23403_A|G', '23604_C|G', '24410_G|A', '25413_C|T', '25469_C|T', '26767_T|C', '27638_T|C', '27752_C|T', '27874_C|T…	('BA.2', 'AY.45')	1	((5, 6),)	((4321, 6402),)	0	()	()	BA.2 + AY.45	BA.2 + AY.45	OK	6-7	6-7	4330 - 4331	4321 - 6402	<<	1-6,7-37	1 1	0.00e+00	1.24e-22	[], []
338	39	['241_C|T', '670_T|G', '2790_C|T', '3037_C|T', '4184_G|A', '4321_C|T', '9344_C|T', '9424_A|G', '9534_C|T', '9866_C|T', '10029_C|T', '10198_C|T', '10447_G|A', '11201_A|G', '11332_A|G', '13812_G|T', '14408_C|T', '15451_G|A', '16466_C|T', '19220_C|T', '21618_C|G', '22029_AGTTCA|......', '22917_T|G', '22995_C|A', '23403_A|G', '23604_C|G', '24410_G|A', '25413_C|T', '25469_C|T', '26767_T|C', '27638_T|C…	('BA.2', 'AY.45')	1	((12, 13),)	((10447, 11201),)	0	()	()	BA.2 + AY.45	BA.2 + AY.45	OK	13-14	13-14	10447 - 10448	10447 - 11201	<<	1-13,14-39	1 1	1.86e-306	2.38e-68	[], []
339	58	['241_C|T', '670_T|G', '2790_C|T', '3037_C|T', '4184_G|A', '4321_C|T', '9344_C|T', '9424_A|G', '9534_C|T', '9866_C|T', '10029_C|T', '10198_C|T', '10447_G|A', '10449_C|A', '11288_TCTGGTTTT|.........', '12880_C|T', '14408_C|T', '15714_C|T', '17410_C|T', '18163_A|G', '19955_C|T', '20055_A|G', '21618_C|T', '21633_TACCCCCTG|.........', '21987_G|A', '22200_T|G', '22578_G|A', '22674_C|T', '22679_T|C', '…	('BA.2', 'AY.45')	1	((43, 44),)	((23525, 23604),)	0	()	()	BA.2 + AY.45	BA.2 + AY.45	OK	44-45	44-45	23534 - 23535	23525 - 23604	>>	1-44,45-58	1 1	4.10e-155	1.12e-219	[], []
340	54	['241_C|T', '670_T|G', '2790_C|T', '3037_C|T', '4184_G|A', '4321_C|T', '9344_C|T', '9424_A|G', '9534_C|T', '9866_C|T', '10029_C|T', '10198_C|T', '10447_G|A', '10449_C|A', '11288_TCTGGTTTT|.........', '12880_C|T', '14408_C|T', '15714_C|T', '17410_C|T', '18163_A|G', '19955_C|T', '20055_A|G', '21618_C|T', '21633_TACCCCCTG|.........', '21987_G|A', '22200_T|G', '22578_G|A', '22674_C|T', '22679_T|C', '…	('BA.2', 'AY.45')	1	((38, 39),)	((23040, 23403),)	0	()	()	BA.2 + AY.45	BA.2 + AY.45	OK	39-40	39-40	23039 - 23040	23040 - 23403	>>	1-39,40-54	1 1	2.68e-167	1.72e-207	[], []
341	41	['241_C|T', '670_T|G', '2790_C|T', '3037_C|T', '4184_G|A', '4321_C|T', '9344_C|T', '9424_A|G', '9534_C|T', '9866_C|T', '10029_C|T', '10198_C|T', '10447_G|A', '10449_C|A', '11288_TCTGGTTTT|.........', '12880_C|T', '14408_C|T', '15714_C|T', '17410_C|T', '18163_A|G', '19955_C|T', '20055_A|G', '21618_C|T', '22029_AGTTCA|......', '22917_T|G', '22995_C|A', '23403_A|G', '23604_C|G', '24410_G|A', '25413_…	('BA.2', 'AY.45')	1	((22, 23),)	((21618, 22029),)	0	()	()	BA.2 + AY.45	BA.2 + AY.45	OK	23-24	23-24	21620 - 21621	21618 - 22029	<<	1-23,24-41	1 1	6.89e-244	6.38e-131	[], []
342	53	['241_C|T', '670_T|G', '2790_C|T', '3037_C|T', '4184_G|A', '4321_C|T', '9344_C|T', '9424_A|G', '9534_C|T', '9866_C|T', '10029_C|T', '10198_C|T', '10447_G|A', '10449_C|A', '11288_TCTGGTTTT|.........', '12880_C|T', '14408_C|T', '15714_C|T', '17410_C|T', '18163_A|G', '19955_C|T', '20055_A|G', '21618_C|T', '21633_TACCCCCTG|.........', '21987_G|A', '22200_T|G', '22578_G|A', '22674_C|T', '22679_T|C', '…	('BA.2', 'AY.45')	1	((37, 38),)	((23013, 23403),)	0	()	()	BA.2 + AY.45	BA.2 + AY.45	OK	38-39	38-39	23015 - 23016	23013 - 23403	>>	1-38,39-53	1 1	5.81e-176	7.88e-199	[], []
343	52	['241_C|T', '670_T|G', '2790_C|T', '3037_C|T', '4184_G|A', '4321_C|T', '9344_C|T', '9424_A|G', '9534_C|T', '9866_C|T', '10029_C|T', '10198_C|T', '10447_G|A', '10449_C|A', '11288_TCTGGTTTT|.........', '12880_C|T', '14408_C|T', '15714_C|T', '17410_C|T', '18163_A|G', '19955_C|T', '20055_A|G', '21618_C|T', '21633_TACCCCCTG|.........', '21987_G|A', '22200_T|G', '22578_G|A', '22674_C|T', '22679_T|C', '…	('BA.2', 'AY.45')	1	((36, 37),)	((22995, 23403),)	0	()	()	BA.2 + AY.45	BA.2 + AY.45	OK	37-38	37-38	22996 - 22997	22995 - 23403	>>	1-37,38-52	1 1	1.16e-178	3.96e-196	[], []
344	39	['241_C|T', '670_T|G', '2790_C|T', '3037_C|T', '4184_G|A', '4321_C|T', '9344_C|T', '9424_A|G', '9534_C|T', '9866_C|T', '10029_C|T', '10198_C|T', '10447_G|A', '10449_C|A', '11288_TCTGGTTTT|.........', '12880_C|T', '14408_C|T', '15451_G|A', '16466_C|T', '19220_C|T', '21618_C|G', '22029_AGTTCA|......', '22917_T|G', '22995_C|A', '23403_A|G', '23604_C|G', '24410_G|A', '25413_C|T', '25469_C|T', '26767_…	('BA.2', 'AY.45')	1	((16, 17),)	((14408, 15451),)	0	()	()	BA.2 + AY.45	BA.2 + AY.45	OK	16-17	17-18	13826 - 13827	14408 - 15451	<<	1-16,17-39	1 1	7.96e-284	5.56e-91	[], []
345	35	['241_C|T', '670_T|G', '2790_C|T', '3037_C|T', '4184_G|A', '4321_C|T', '8986_C|T', '9053_G|T', '10029_C|T', '11201_A|G', '11332_A|G', '13812_G|T', '14408_C|T', '15451_G|A', '16466_C|T', '19220_C|T', '21618_C|G', '22029_AGTTCA|......', '22917_T|G', '22995_C|A', '23403_A|G', '23604_C|G', '24410_G|A', '25413_C|T', '25469_C|T', '26767_T|C', '27638_T|C', '27752_C|T', '27874_C|T', '28248_GATTTC|......'…	('BA.2', 'AY.45')	1	((5, 6),)	((4321, 8986),)	0	()	()	BA.2 + AY.45	BA.2 + AY.45	OK	6-7	6-7	7141 - 7142	4321 - 8986	<<	1-6,7-35	1 1	0.00e+00	2.40e-29	[], []
346	35	['241_C|T', '670_T|G', '2790_C|T', '3037_C|T', '4184_G|A', '4321_C|T', '9344_C|T', '9424_A|G', '10029_C|T', '11201_A|G', '11332_A|G', '13812_G|T', '14408_C|T', '15451_G|A', '16466_C|T', '19220_C|T', '21618_C|G', '22029_AGTTCA|......', '22917_T|G', '22995_C|A', '23403_A|G', '23604_C|G', '24410_G|A', '25413_C|T', '25469_C|T', '26767_T|C', '27638_T|C', '27752_C|T', '27874_C|T', '28248_GATTTC|......'…	('BA.2', 'AY.45')	1	((7, 8),)	((9424, 10029),)	0	()	()	BA.2 + AY.45	BA.2 + AY.45	OK	8-9	8-9	9429 - 9430	9424 - 10029	<<	1-8,9-35	1 1	2.09e-320	2.11e-54	[], []
347	64	['241_C|T', '670_T|G', '2790_C|T', '3037_C|T', '4184_G|A', '4321_C|T', '9344_C|T', '9424_A|G', '9534_C|T', '9866_C|T', '10029_C|T', '10198_C|T', '10447_G|A', '10449_C|A', '11288_TCTGGTTTT|.........', '12880_C|T', '14408_C|T', '15714_C|T', '17410_C|T', '18163_A|G', '19955_C|T', '20055_A|G', '21618_C|T', '21633_TACCCCCTG|.........', '21987_G|A', '22200_T|G', '22578_G|A', '22674_C|T', '22679_T|C', '…	('BA.2', 'AY.45')	1	((53, 54),)	((26270, 26767),)	0	()	()	BA.2 + AY.45	BA.2 + AY.45	OK	54-55	54-55	26274 - 26275	26270 - 26767	>>	1-54,55-64	1 1	1.66e-101	2.76e-273	[], []
348	57	['241_C|T', '670_T|G', '2790_C|T', '3037_C|T', '4184_G|A', '4321_C|T', '9344_C|T', '9424_A|G', '9534_C|T', '9866_C|T', '10029_C|T', '10198_C|T', '10447_G|A', '10449_C|A', '11288_TCTGGTTTT|.........', '12880_C|T', '14408_C|T', '15714_C|T', '17410_C|T', '18163_A|G', '19955_C|T', '20055_A|G', '21618_C|T', '21633_TACCCCCTG|.........', '21987_G|A', '22200_T|G', '22578_G|A', '22674_C|T', '22679_T|C', '…	('BA.2', 'AY.45')	1	((41, 42),)	((23075, 23403),)	0	()	()	BA.2 + AY.45	BA.2 + AY.45	OK	43-44	42-43	23406 - 23407	23075 - 23403	>>	1-43,44-57	1 1	7.32e-157	6.29e-218	[], []
349	42	['241_C|T', '670_T|G', '2790_C|T', '3037_C|T', '4184_G|A', '4321_C|T', '9344_C|T', '9424_A|G', '9534_C|T', '9866_C|T', '10029_C|T', '10198_C|T', '10447_G|A', '10449_C|A', '11288_TCTGGTTTT|.........', '12880_C|T', '14408_C|T', '15714_C|T', '17410_C|T', '18163_A|G', '19955_C|T', '20055_A|G', '21618_C|T', '21633_TACCCCCTG|.........', '21987_G|A', '22917_T|G', '22995_C|A', '23403_A|G', '23604_C|G', '…	('BA.2', 'AY.45')	1	((24, 25),)	((21987, 22917),)	0	()	()	BA.2 + AY.45	BA.2 + AY.45	OK	25-26	25-26	22031 - 22032	21987 - 22917	>>	1-25,26-42	1 1	4.90e-230	8.98e-145	[], []
350	49	['241_C|T', '670_T|G', '2790_C|T', '3037_C|T', '4184_G|A', '4321_C|T', '9344_C|T', '9424_A|G', '9534_C|T', '9866_C|T', '10029_C|T', '10198_C|T', '10447_G|A', '10449_C|A', '11288_TCTGGTTTT|.........', '12880_C|T', '14408_C|T', '15714_C|T', '17410_C|T', '18163_A|G', '19955_C|T', '20055_A|G', '21618_C|T', '21633_TACCCCCTG|.........', '21987_G|A', '22200_T|G', '22578_G|A', '22674_C|T', '22679_T|C', '…	('BA.2', 'AY.45')	1	((31, 32),)	((22775, 22917),)	0	()	()	BA.2 + AY.45	BA.2 + AY.45	OK	32-33	32-33	22782 - 22783	22775 - 22917	>>	1-32,33-49	1 1	8.52e-206	5.19e-169	[], []
351	43	['241_C|T', '670_T|G', '2790_C|T', '3037_C|T', '4184_G|A', '4321_C|T', '9344_C|T', '9424_A|G', '9534_C|T', '9866_C|T', '10029_C|T', '10198_C|T', '10447_G|A', '10449_C|A', '11288_TCTGGTTTT|.........', '12880_C|T', '14408_C|T', '15714_C|T', '17410_C|T', '18163_A|G', '19955_C|T', '20055_A|G', '21618_C|T', '21633_TACCCCCTG|.........', '21987_G|A', '22200_T|G', '22917_T|G', '22995_C|A', '23403_A|G', '…	('BA.2', 'AY.45')	1	((25, 26),)	((22200, 22917),)	0	()	()	BA.2 + AY.45	BA.2 + AY.45	OK	26-27	26-27	22200 - 22201	22200 - 22917	>>	1-26,27-43	1 1	1.14e-226	3.87e-148	[], []
352	37	['241_C|T', '670_T|G', '2790_C|T', '3037_C|T', '4184_G|A', '4321_C|T', '6402_C|T', '7124_C|T', '8986_C|T', '9053_G|T', '10029_C|T', '11201_A|G', '11332_A|G', '13812_G|T', '14408_C|T', '15451_G|A', '16466_C|T', '19220_C|T', '21618_C|G', '22029_AGTTCA|......', '22917_T|G', '22995_C|A', '23403_A|G', '23604_C|G', '24410_G|A', '25413_C|T', '25469_C|T', '26767_T|C', '27638_T|C', '27752_C|T', '27874_C|T…	('BA.2', 'AY.45')	1	((5, 6),)	((4321, 6402),)	0	()	()	BA.2 + AY.45	BA.2 + AY.45	OK	6-7	6-7	4330 - 4331	4321 - 6402	<<	1-6,7-37	1 1	0.00e+00	1.24e-22	[], []
353	60	['241_C|T', '670_T|G', '2790_C|T', '3037_C|T', '4184_G|A', '4321_C|T', '9344_C|T', '9424_A|G', '9534_C|T', '9866_C|T', '10029_C|T', '10198_C|T', '10447_G|A', '10449_C|A', '11288_TCTGGTTTT|.........', '12880_C|T', '14408_C|T', '15714_C|T', '17410_C|T', '18163_A|G', '19955_C|T', '20055_A|G', '21618_C|T', '21633_TACCCCCTG|.........', '21987_G|A', '22200_T|G', '22578_G|A', '22674_C|T', '22679_T|C', '…	('BA.2', 'AY.45')	1	((46, 47),)	((23854, 24410),)	0	()	()	BA.2 + AY.45	BA.2 + AY.45	OK	47-48	47-48	23853 - 23854	23854 - 24410	>>	1-47,48-60	1 1	4.04e-140	1.13e-234	[], []
354	37	['241_C|T', '670_T|G', '2790_C|T', '3037_C|T', '4184_G|A', '4321_C|T', '9344_C|T', '9424_A|G', '9534_C|T', '9866_C|T', '10029_C|T', '11201_A|G', '11332_A|G', '13812_G|T', '14408_C|T', '15451_G|A', '16466_C|T', '19220_C|T', '21618_C|G', '22029_AGTTCA|......', '22917_T|G', '22995_C|A', '23403_A|G', '23604_C|G', '24410_G|A', '25413_C|T', '25469_C|T', '26767_T|C', '27638_T|C', '27752_C|T', '27874_C|T…	('BA.2', 'AY.45')	1	((9, 10),)	((9866, 10029),)	0	()	()	BA.2 + AY.45	BA.2 + AY.45	OK	10-11	10-11	9866 - 9867	9866 - 10029	<<	1-10,11-37	1 1	4.37e-313	1.01e-61	[], []
355	48	['241_C|T', '670_T|G', '2790_C|T', '3037_C|T', '4184_G|A', '4321_C|T', '9344_C|T', '9424_A|G', '9534_C|T', '9866_C|T', '10029_C|T', '10198_C|T', '10447_G|A', '10449_C|A', '11288_TCTGGTTTT|.........', '12880_C|T', '14408_C|T', '15714_C|T', '17410_C|T', '18163_A|G', '19955_C|T', '20055_A|G', '21618_C|T', '21633_TACCCCCTG|.........', '21987_G|A', '22200_T|G', '22578_G|A', '22674_C|T', '22679_T|C', '…	('BA.2', 'AY.45')	1	((30, 31),)	((22688, 22917),)	0	()	()	BA.2 + AY.45	BA.2 + AY.45	OK	31-32	31-32	22719 - 22720	22688 - 22917	>>	1-31,32-48	1 1	1.85e-209	2.39e-165	[], []
356	67	['241_C|T', '670_T|G', '2790_C|T', '3037_C|T', '4184_G|A', '4321_C|T', '9344_C|T', '9424_A|G', '9534_C|T', '9866_C|T', '10029_C|T', '10198_C|T', '10447_G|A', '10449_C|A', '11288_TCTGGTTTT|.........', '12880_C|T', '14408_C|T', '15714_C|T', '17410_C|T', '18163_A|G', '19955_C|T', '20055_A|G', '21618_C|T', '21633_TACCCCCTG|.........', '21987_G|A', '22200_T|G', '22578_G|A', '22674_C|T', '22679_T|C', '…	('BA.2', 'AY.45')	1	((62, 63),)	((28362, 28881),)	0	()	()	BA.2 + AY.45	BA.2 + AY.45	OK	63-64	63-64	28461 - 28462	28362 - 28881	>>	1-63,64-67	1 1	5.63e-28	0.00e+00	[], []
357	34	['241_C|T', '670_T|G', '2790_C|T', '3037_C|T', '4184_G|A', '4321_C|T', '9344_C|T', '10029_C|T', '11201_A|G', '11332_A|G', '13812_G|T', '14408_C|T', '15451_G|A', '16466_C|T', '19220_C|T', '21618_C|G', '22029_AGTTCA|......', '22917_T|G', '22995_C|A', '23403_A|G', '23604_C|G', '24410_G|A', '25413_C|T', '25469_C|T', '26767_T|C', '27638_T|C', '27752_C|T', '27874_C|T', '28248_GATTTC|......', '28461_A|G…	('BA.2', 'AY.45')	1	((6, 7),)	((9344, 10029),)	0	()	()	BA.2 + AY.45	BA.2 + AY.45	OK	7-8	7-8	9359 - 9360	9344 - 10029	<<	1-7,8-34	1 1	0.00e+00	1.01e-45	[], []
358	62	['241_C|T', '670_T|G', '2790_C|T', '3037_C|T', '4184_G|A', '4321_C|T', '9344_C|T', '9424_A|G', '9534_C|T', '9866_C|T', '10029_C|T', '10198_C|T', '10447_G|A', '10449_C|A', '11288_TCTGGTTTT|.........', '12880_C|T', '14408_C|T', '15714_C|T', '17410_C|T', '18163_A|G', '19955_C|T', '20055_A|G', '21618_C|T', '21633_TACCCCCTG|.........', '21987_G|A', '22200_T|G', '22578_G|A', '22674_C|T', '22679_T|C', '…	('BA.2', 'AY.45')	1	((49, 50),)	((24469, 25413),)	0	()	()	BA.2 + AY.45	BA.2 + AY.45	OK	50-51	50-51	24494 - 24495	24469 - 25413	>>	1-50,51-62	1 1	2.27e-125	2.03e-249	[], []
359	61	['241_C|T', '670_T|G', '2790_C|T', '3037_C|T', '4184_G|A', '4321_C|T', '9344_C|T', '9424_A|G', '9534_C|T', '9866_C|T', '10029_C|T', '10198_C|T', '10447_G|A', '10449_C|A', '11288_TCTGGTTTT|.........', '12880_C|T', '14408_C|T', '15714_C|T', '17410_C|T', '18163_A|G', '19955_C|T', '20055_A|G', '21618_C|T', '21633_TACCCCCTG|.........', '21987_G|A', '22200_T|G', '22578_G|A', '22674_C|T', '22679_T|C', '…	('BA.2', 'AY.45')	1	((47, 48),)	((23948, 24410),)	0	()	()	BA.2 + AY.45	BA.2 + AY.45	OK	48-49	48-49	23954 - 23955	23948 - 24410	>>	1-48,49-61	1 1	3.14e-137	1.45e-237	[], []
360	65	['241_C|T', '670_T|G', '2790_C|T', '3037_C|T', '4184_G|A', '4321_C|T', '9344_C|T', '9424_A|G', '9534_C|T', '9866_C|T', '10029_C|T', '10198_C|T', '10447_G|A', '10449_C|A', '11288_TCTGGTTTT|.........', '12880_C|T', '14408_C|T', '15714_C|T', '17410_C|T', '18163_A|G', '19955_C|T', '20055_A|G', '21618_C|T', '21633_TACCCCCTG|.........', '21987_G|A', '22200_T|G', '22578_G|A', '22674_C|T', '22679_T|C', '…	('BA.2', 'AY.45')	1	((54, 55),)	((26577, 26767),)	0	()	()	BA.2 + AY.45	BA.2 + AY.45	OK	55-56	55-56	26578 - 26579	26577 - 26767	>>	1-55,56-65	1 1	7.69e-93	5.98e-282	[], []
361	37	['241_C|T', '670_T|G', '2790_C|T', '3037_C|T', '4184_G|A', '4321_C|T', '6402_C|T', '7124_C|T', '8986_C|T', '9053_G|T', '10029_C|T', '11201_A|G', '11332_A|G', '13812_G|T', '14408_C|T', '15451_G|A', '16466_C|T', '19220_C|T', '21618_C|G', '22029_AGTTCA|......', '22917_T|G', '22995_C|A', '23403_A|G', '23604_C|G', '24410_G|A', '25413_C|T', '25469_C|T', '26767_T|C', '27638_T|C', '27752_C|T', '27874_C|T…	('BA.2', 'AY.45')	1	((5, 6),)	((4321, 6402),)	0	()	()	BA.2 + AY.45	BA.2 + AY.45	OK	6-7	6-7	4330 - 4331	4321 - 6402	<<	1-6,7-37	1 1	0.00e+00	1.24e-22	[], []
362	67	['241_C|T', '670_T|G', '2790_C|T', '3037_C|T', '4184_G|A', '4321_C|T', '9344_C|T', '9424_A|G', '9534_C|T', '9866_C|T', '10029_C|T', '10198_C|T', '10447_G|A', '10449_C|A', '11288_TCTGGTTTT|.........', '12880_C|T', '14408_C|T', '15714_C|T', '17410_C|T', '18163_A|G', '19955_C|T', '20055_A|G', '21618_C|T', '21633_TACCCCCTG|.........', '21987_G|A', '22200_T|G', '22578_G|A', '22674_C|T', '22679_T|C', '…	('BA.2', 'AY.45')	1	((57, 58),)	((27259, 27638),)	0	()	()	BA.2 + AY.45	BA.2 + AY.45	OK	58-59	58-59	27258 - 27259	27259 - 27638	>>	1-58,59-67	1 1	1.91e-69	2.40e-305	[], []
363	60	['241_C|T', '670_T|G', '2790_C|T', '3037_C|T', '4184_G|A', '4321_C|T', '9344_C|T', '9424_A|G', '9534_C|T', '9866_C|T', '10029_C|T', '10198_C|T', '10447_G|A', '10449_C|A', '11288_TCTGGTTTT|.........', '12880_C|T', '14408_C|T', '15714_C|T', '17410_C|T', '18163_A|G', '19955_C|T', '20055_A|G', '21618_C|T', '21633_TACCCCCTG|.........', '21987_G|A', '22200_T|G', '22578_G|A', '22674_C|T', '22679_T|C', '…	('BA.2', 'AY.45')	1	((46, 47),)	((23854, 24410),)	0	()	()	BA.2 + AY.45	BA.2 + AY.45	OK	47-48	47-48	23853 - 23854	23854 - 24410	>>	1-47,48-60	1 1	4.04e-140	1.13e-234	[], []
364	44	['241_C|T', '670_T|G', '2790_C|T', '3037_C|T', '4184_G|A', '4321_C|T', '9344_C|T', '9424_A|G', '9534_C|T', '9866_C|T', '10029_C|T', '10198_C|T', '10447_G|A', '10449_C|A', '11288_TCTGGTTTT|.........', '12880_C|T', '14408_C|T', '15714_C|T', '17410_C|T', '18163_A|G', '19955_C|T', '20055_A|G', '21618_C|T', '21633_TACCCCCTG|.........', '21987_G|A', '22200_T|G', '22578_G|A', '22917_T|G', '22995_C|A', '…	('BA.2', 'AY.45')	1	((26, 27),)	((22578, 22917),)	0	()	()	BA.2 + AY.45	BA.2 + AY.45	OK	27-28	27-28	22579 - 22580	22578 - 22917	>>	1-27,28-44	1 1	2.62e-223	1.68e-151	[], []
365	61	['241_C|T', '670_T|G', '2790_C|T', '3037_C|T', '4184_G|A', '4321_C|T', '9344_C|T', '9424_A|G', '9534_C|T', '9866_C|T', '10029_C|T', '10198_C|T', '10447_G|A', '10449_C|A', '11288_TCTGGTTTT|.........', '12880_C|T', '14408_C|T', '15714_C|T', '17410_C|T', '18163_A|G', '19955_C|T', '20055_A|G', '21618_C|T', '21633_TACCCCCTG|.........', '21987_G|A', '22200_T|G', '22578_G|A', '22674_C|T', '22679_T|C', '…	('BA.2', 'AY.45')	1	((47, 48),)	((23948, 24410),)	0	()	()	BA.2 + AY.45	BA.2 + AY.45	OK	48-49	48-49	23954 - 23955	23948 - 24410	>>	1-48,49-61	1 1	3.14e-137	1.45e-237	[], []
366	59	['241_C|T', '670_T|G', '2790_C|T', '3037_C|T', '4184_G|A', '4321_C|T', '9344_C|T', '9424_A|G', '9534_C|T', '9866_C|T', '10029_C|T', '10198_C|T', '10447_G|A', '10449_C|A', '11288_TCTGGTTTT|.........', '12880_C|T', '14408_C|T', '15714_C|T', '17410_C|T', '18163_A|G', '19955_C|T', '20055_A|G', '21618_C|T', '21633_TACCCCCTG|.........', '21987_G|A', '22200_T|G', '22578_G|A', '22674_C|T', '22679_T|C', '…	('BA.2', 'AY.45')	1	((44, 45),)	((23599, 23604),)	0	()	()	BA.2 + AY.45	BA.2 + AY.45	OK	45-46	45-46	23600 - 23601	23599 - 23604	>>	1-45,46-59	1 1	1.92e-151	2.39e-223	[], []
367	37	['241_C|T', '670_T|G', '2790_C|T', '3037_C|T', '4184_G|A', '4321_C|T', '6402_C|T', '7124_C|T', '8986_C|T', '9053_G|T', '10029_C|T', '11201_A|G', '11332_A|G', '13812_G|T', '14408_C|T', '15451_G|A', '16466_C|T', '19220_C|T', '21618_C|G', '22029_AGTTCA|......', '22917_T|G', '22995_C|A', '23403_A|G', '23604_C|G', '24410_G|A', '25413_C|T', '25469_C|T', '26767_T|C', '27638_T|C', '27752_C|T', '27874_C|T…	('BA.2', 'AY.45')	1	((5, 6),)	((4321, 6402),)	0	()	()	BA.2 + AY.45	BA.2 + AY.45	OK	6-7	6-7	4330 - 4331	4321 - 6402	<<	1-6,7-37	1 1	0.00e+00	1.24e-22	[], []
368	60	['241_C|T', '670_T|G', '2790_C|T', '3037_C|T', '4184_G|A', '4321_C|T', '9344_C|T', '9424_A|G', '9534_C|T', '9866_C|T', '10029_C|T', '10198_C|T', '10447_G|A', '10449_C|A', '11288_TCTGGTTTT|.........', '12880_C|T', '14408_C|T', '15714_C|T', '17410_C|T', '18163_A|G', '19955_C|T', '20055_A|G', '21618_C|T', '21633_TACCCCCTG|.........', '21987_G|A', '22200_T|G', '22578_G|A', '22674_C|T', '22679_T|C', '…	('BA.2', 'AY.45')	1	((47, 48),)	((23948, 25413),)	0	()	()	BA.2 + AY.45	BA.2 + AY.45	OK	48-49	48-49	24409 - 24410	23948 - 25413	>>	1-48,49-60	1 1	1.03e-132	4.46e-242	[], []
369	43	['241_C|T', '670_T|G', '2790_C|T', '3037_C|T', '4184_G|A', '4321_C|T', '9344_C|T', '9424_A|G', '9534_C|T', '9866_C|T', '10029_C|T', '10198_C|T', '10447_G|A', '10449_C|A', '11288_TCTGGTTTT|.........', '12880_C|T', '14408_C|T', '15714_C|T', '17410_C|T', '18163_A|G', '19955_C|T', '20055_A|G', '21618_C|T', '21633_TACCCCCTG|.........', '21987_G|A', '22029_AGTTCA|......', '22917_T|G', '22995_C|A', '234…	('BA.2', 'AY.45')	1	((24, 25),)	((21987, 22029),)	0	()	()	BA.2 + AY.45	BA.2 + AY.45	OK	25-26	25-26	21988 - 21989	21987 - 22029	<<	1-25,26-43	1 1	9.61e-235	4.63e-140	[], []
370	66	['241_C|T', '670_T|G', '2790_C|T', '3037_C|T', '4184_G|A', '4321_C|T', '9344_C|T', '9424_A|G', '9534_C|T', '9866_C|T', '10029_C|T', '10198_C|T', '10447_G|A', '10449_C|A', '11288_TCTGGTTTT|.........', '12880_C|T', '14408_C|T', '15714_C|T', '17410_C|T', '18163_A|G', '19955_C|T', '20055_A|G', '21618_C|T', '21633_TACCCCCTG|.........', '21987_G|A', '22200_T|G', '22578_G|A', '22674_C|T', '22679_T|C', '…	('BA.2', 'AY.45')	1	((55, 56),)	((26709, 26767),)	0	()	()	BA.2 + AY.45	BA.2 + AY.45	OK	56-57	56-57	26719 - 26720	26709 - 26767	>>	1-56,57-66	1 1	3.71e-84	1.23e-290	[], []
371	67	['241_C|T', '670_T|G', '2790_C|T', '3037_C|T', '4184_G|A', '4321_C|T', '9344_C|T', '9424_A|G', '9534_C|T', '9866_C|T', '10029_C|T', '10198_C|T', '10447_G|A', '10449_C|A', '11288_TCTGGTTTT|.........', '12880_C|T', '14408_C|T', '15714_C|T', '17410_C|T', '18163_A|G', '19955_C|T', '20055_A|G', '21618_C|T', '21633_TACCCCCTG|.........', '21987_G|A', '22200_T|G', '22578_G|A', '22674_C|T', '22679_T|C', '…	('BA.2', 'AY.45')	1	((58, 59),)	((27382, 27752),)	0	()	()	BA.2 + AY.45	BA.2 + AY.45	OK	59-60	59-60	27642 - 27643	27382 - 27752	>>	1-59,60-67	1 1	3.15e-61	1.45e-313	[], []
372	46	['241_C|T', '670_T|G', '2790_C|T', '3037_C|T', '4184_G|A', '4321_C|T', '9344_C|T', '9424_A|G', '9534_C|T', '9866_C|T', '10029_C|T', '10198_C|T', '10447_G|A', '10449_C|A', '11288_TCTGGTTTT|.........', '12880_C|T', '14408_C|T', '15714_C|T', '17410_C|T', '18163_A|G', '19955_C|T', '20055_A|G', '21618_C|T', '21633_TACCCCCTG|.........', '21987_G|A', '22200_T|G', '22578_G|A', '22674_C|T', '22679_T|C', '…	('BA.2', 'AY.45')	1	((28, 29),)	((22679, 22917),)	0	()	()	BA.2 + AY.45	BA.2 + AY.45	OK	29-30	29-30	22685 - 22686	22679 - 22917	>>	1-29,30-46	1 1	2.66e-216	1.65e-158	[], []
373	45	['241_C|T', '670_T|G', '2790_C|T', '3037_C|T', '4184_G|A', '4321_C|T', '9344_C|T', '9424_A|G', '9534_C|T', '9866_C|T', '10029_C|T', '10198_C|T', '10447_G|A', '10449_C|A', '11288_TCTGGTTTT|.........', '12880_C|T', '14408_C|T', '15714_C|T', '17410_C|T', '18163_A|G', '19955_C|T', '20055_A|G', '21618_C|T', '21633_TACCCCCTG|.........', '21987_G|A', '22200_T|G', '22578_G|A', '22674_C|T', '22917_T|G', '…	('BA.2', 'AY.45')	1	((27, 28),)	((22674, 22917),)	0	()	()	BA.2 + AY.45	BA.2 + AY.45	OK	28-29	28-29	22674 - 22675	22674 - 22917	>>	1-28,29-45	1 1	1.16e-219	3.80e-155	[], []
374	35	['241_C|T', '670_T|G', '2790_C|T', '3037_C|T', '4184_G|A', '4321_C|T', '8986_C|T', '9053_G|T', '10029_C|T', '11201_A|G', '11332_A|G', '13812_G|T', '14408_C|T', '15451_G|A', '16466_C|T', '19220_C|T', '21618_C|G', '22029_AGTTCA|......', '22917_T|G', '22995_C|A', '23403_A|G', '23604_C|G', '24410_G|A', '25413_C|T', '25469_C|T', '26767_T|C', '27638_T|C', '27752_C|T', '27874_C|T', '28248_GATTTC|......'…	('BA.2', 'AY.45')	1	((5, 6),)	((4321, 8986),)	0	()	()	BA.2 + AY.45	BA.2 + AY.45	OK	6-7	6-7	7141 - 7142	4321 - 8986	<<	1-6,7-35	1 1	0.00e+00	2.40e-29	[], []
375	58	['241_C|T', '670_T|G', '2790_C|T', '3037_C|T', '4184_G|A', '4321_C|T', '9344_C|T', '9424_A|G', '9534_C|T', '9866_C|T', '10029_C|T', '10198_C|T', '10447_G|A', '10449_C|A', '11288_TCTGGTTTT|.........', '12880_C|T', '14408_C|T', '15714_C|T', '17410_C|T', '18163_A|G', '19955_C|T', '20055_A|G', '21618_C|T', '21633_TACCCCCTG|.........', '21987_G|A', '22200_T|G', '22578_G|A', '22674_C|T', '22679_T|C', '…	('BA.2', 'AY.45')	1	((43, 44),)	((23525, 23604),)	0	()	()	BA.2 + AY.45	BA.2 + AY.45	OK	44-45	44-45	23534 - 23535	23525 - 23604	>>	1-44,45-58	1 1	4.10e-155	1.12e-219	[], []
376	67	['241_C|T', '670_T|G', '2790_C|T', '3037_C|T', '4184_G|A', '4321_C|T', '9344_C|T', '9424_A|G', '9534_C|T', '9866_C|T', '10029_C|T', '10198_C|T', '10447_G|A', '10449_C|A', '11288_TCTGGTTTT|.........', '12880_C|T', '14408_C|T', '15714_C|T', '17410_C|T', '18163_A|G', '19955_C|T', '20055_A|G', '21618_C|T', '21633_TACCCCCTG|.........', '21987_G|A', '22200_T|G', '22578_G|A', '22674_C|T', '22679_T|C', '…	('BA.2', 'AY.45')	1	((58, 59),)	((27382, 27752),)	0	()	()	BA.2 + AY.45	BA.2 + AY.45	OK	59-60	59-60	27642 - 27643	27382 - 27752	>>	1-59,60-67	1 1	3.15e-61	1.45e-313	[], []
377	59	['241_C|T', '670_T|G', '2790_C|T', '3037_C|T', '4184_G|A', '4321_C|T', '9344_C|T', '9424_A|G', '9534_C|T', '9866_C|T', '10029_C|T', '10198_C|T', '10447_G|A', '10449_C|A', '11288_TCTGGTTTT|.........', '12880_C|T', '14408_C|T', '15714_C|T', '17410_C|T', '18163_A|G', '19955_C|T', '20055_A|G', '21618_C|T', '21633_TACCCCCTG|.........', '21987_G|A', '22200_T|G', '22578_G|A', '22674_C|T', '22679_T|C', '…	('BA.2', 'AY.45')	1	((44, 45),)	((23599, 23604),)	0	()	()	BA.2 + AY.45	BA.2 + AY.45	OK	45-46	45-46	23600 - 23601	23599 - 23604	>>	1-45,46-59	1 1	1.92e-151	2.39e-223	[], []
378	67	['241_C|T', '670_T|G', '2790_C|T', '3037_C|T', '4184_G|A', '4321_C|T', '9344_C|T', '9424_A|G', '9534_C|T', '9866_C|T', '10029_C|T', '10198_C|T', '10447_G|A', '10449_C|A', '11288_TCTGGTTTT|.........', '12880_C|T', '14408_C|T', '15714_C|T', '17410_C|T', '18163_A|G', '19955_C|T', '20055_A|G', '21618_C|T', '21633_TACCCCCTG|.........', '21987_G|A', '22200_T|G', '22578_G|A', '22674_C|T', '22679_T|C', '…	('BA.2', 'AY.45')	1	((59, 60),)	((27807, 27874),)	0	()	()	BA.2 + AY.45	BA.2 + AY.45	OK	60-61	60-61	27811 - 27812	27807 - 27874	>>	1-60,61-67	1 1	1.89e-49	0.00e+00	[], []
379	58	['241_C|T', '670_T|G', '2790_C|T', '3037_C|T', '4184_G|A', '4321_C|T', '9344_C|T', '9424_A|G', '9534_C|T', '9866_C|T', '10029_C|T', '10198_C|T', '10447_G|A', '10449_C|A', '11288_TCTGGTTTT|.........', '12880_C|T', '14408_C|T', '15714_C|T', '17410_C|T', '18163_A|G', '19955_C|T', '20055_A|G', '21618_C|T', '21633_TACCCCCTG|.........', '21987_G|A', '22200_T|G', '22578_G|A', '22674_C|T', '22679_T|C', '…	('BA.2', 'AY.45')	1	((43, 44),)	((23525, 23604),)	0	()	()	BA.2 + AY.45	BA.2 + AY.45	OK	44-45	44-45	23534 - 23535	23525 - 23604	>>	1-44,45-58	1 1	4.10e-155	1.12e-219	[], []
380	57	['241_C|T', '670_T|G', '2790_C|T', '3037_C|T', '4184_G|A', '4321_C|T', '9344_C|T', '9424_A|G', '9534_C|T', '9866_C|T', '10029_C|T', '10198_C|T', '10447_G|A', '10449_C|A', '11288_TCTGGTTTT|.........', '12880_C|T', '14408_C|T', '15714_C|T', '17410_C|T', '18163_A|G', '19955_C|T', '20055_A|G', '21618_C|T', '21633_TACCCCCTG|.........', '21987_G|A', '22200_T|G', '22578_G|A', '22674_C|T', '22679_T|C', '…	('BA.2', 'AY.45')	1	((42, 43),)	((23403, 23604),)	0	()	()	BA.2 + AY.45	BA.2 + AY.45	OK	43-44	43-44	23406 - 23407	23403 - 23604	>>	1-43,44-57	1 1	7.32e-157	6.29e-218	[], []
381	57	['241_C|T', '670_T|G', '2790_C|T', '3037_C|T', '4184_G|A', '4321_C|T', '9344_C|T', '9424_A|G', '9534_C|T', '9866_C|T', '10029_C|T', '10198_C|T', '10447_G|A', '10449_C|A', '11288_TCTGGTTTT|.........', '12880_C|T', '14408_C|T', '15714_C|T', '17410_C|T', '18163_A|G', '19955_C|T', '20055_A|G', '21618_C|T', '21633_TACCCCCTG|.........', '21987_G|A', '22200_T|G', '22578_G|A', '22674_C|T', '22679_T|C', '…	('BA.2', 'AY.45')	1	((41, 42),)	((23075, 23403),)	0	()	()	BA.2 + AY.45	BA.2 + AY.45	OK	43-44	42-43	23406 - 23407	23075 - 23403	>>	1-43,44-57	1 1	7.32e-157	6.29e-218	[], []
382	40	['241_C|T', '670_T|G', '2790_C|T', '3037_C|T', '4184_G|A', '4321_C|T', '9344_C|T', '9424_A|G', '9534_C|T', '9866_C|T', '10029_C|T', '10198_C|T', '10447_G|A', '10449_C|A', '11288_TCTGGTTTT|.........', '12880_C|T', '14408_C|T', '15714_C|T', '17410_C|T', '18163_A|G', '19220_C|T', '21618_C|G', '22029_AGTTCA|......', '22917_T|G', '22995_C|A', '23403_A|G', '23604_C|G', '24410_G|A', '25413_C|T', '25469_…	('BA.2', 'AY.45')	1	((19, 20),)	((18163, 19220),)	0	()	()	BA.2 + AY.45	BA.2 + AY.45	OK	20-21	20-21	18165 - 18166	18163 - 19220	<<	1-20,21-40	1 1	2.48e-262	1.78e-112	[], []
383	39	['241_C|T', '670_T|G', '2790_C|T', '3037_C|T', '4184_G|A', '4321_C|T', '9344_C|T', '9424_A|G', '9534_C|T', '9866_C|T', '10029_C|T', '10198_C|T', '10447_G|A', '10449_C|A', '11288_TCTGGTTTT|.........', '12880_C|T', '14408_C|T', '15714_C|T', '16466_C|T', '19220_C|T', '21618_C|G', '22029_AGTTCA|......', '22917_T|G', '22995_C|A', '23403_A|G', '23604_C|G', '24410_G|A', '25413_C|T', '25469_C|T', '26767_…	('BA.2', 'AY.45')	1	((17, 18),)	((15714, 16466),)	0	()	()	BA.2 + AY.45	BA.2 + AY.45	OK	18-19	18-19	15719 - 15720	15714 - 16466	<<	1-18,19-39	1 1	3.32e-278	1.33e-96	[], []
384	52	['241_C|T', '670_T|G', '2790_C|T', '3037_C|T', '4184_G|A', '4321_C|T', '9344_C|T', '9424_A|G', '9534_C|T', '9866_C|T', '10029_C|T', '10198_C|T', '10447_G|A', '10449_C|A', '11288_TCTGGTTTT|.........', '12880_C|T', '14408_C|T', '15714_C|T', '17410_C|T', '18163_A|G', '19955_C|T', '20055_A|G', '21618_C|T', '21633_TACCCCCTG|.........', '21987_G|A', '22200_T|G', '22578_G|A', '22674_C|T', '22679_T|C', '…	('BA.2', 'AY.45')	1	((36, 37),)	((22995, 23403),)	0	()	()	BA.2 + AY.45	BA.2 + AY.45	OK	37-38	37-38	22996 - 22997	22995 - 23403	>>	1-37,38-52	1 1	1.16e-178	3.96e-196	[], []
385	68	['241_C|T', '670_T|G', '2790_C|T', '3037_C|T', '4184_G|A', '4321_C|T', '9344_C|T', '9424_A|G', '9534_C|T', '9866_C|T', '10029_C|T', '10198_C|T', '10447_G|A', '10449_C|A', '11288_TCTGGTTTT|.........', '12880_C|T', '14408_C|T', '15714_C|T', '17410_C|T', '18163_A|G', '19955_C|T', '20055_A|G', '21618_C|T', '21633_TACCCCCTG|.........', '21987_G|A', '22200_T|G', '22578_G|A', '22674_C|T', '22679_T|C', '…	('BA.2', 'AY.45')	1	((58, 59),)	((27382, 27638),)	0	()	()	BA.2 + AY.45	BA.2 + AY.45	OK	59-60	59-60	27381 - 27382	27382 - 27638	>>	1-59,60-68	1 1	4.22e-66	1.08e-308	[], []
386	38	['241_C|T', '670_T|G', '2790_C|T', '3037_C|T', '4184_G|A', '4321_C|T', '9344_C|T', '9424_A|G', '9534_C|T', '9866_C|T', '10029_C|T', '10198_C|T', '10447_G|A', '10449_C|A', '11288_TCTGGTTTT|.........', '12880_C|T', '14408_C|T', '15714_C|T', '19220_C|T', '21618_C|G', '22029_AGTTCA|......', '22917_T|G', '22995_C|A', '23403_A|G', '23604_C|G', '24410_G|A', '25413_C|T', '25469_C|T', '26767_T|C', '27638_…	('BA.2', 'AY.45')	1	((17, 18),)	((15714, 19220),)	0	()	()	BA.2 + AY.45	BA.2 + AY.45	OK	18-19	18-19	16465 - 16466	15714 - 19220	<<	1-18,19-38	1 1	6.58e-274	6.69e-101	[], []
387	38	['241_C|T', '670_T|G', '2790_C|T', '3037_C|T', '4184_G|A', '4321_C|T', '9344_C|T', '9424_A|G', '9534_C|T', '9866_C|T', '10029_C|T', '10198_C|T', '10447_G|A', '10449_C|A', '11288_TCTGGTTTT|.........', '12880_C|T', '14408_C|T', '15714_C|T', '19220_C|T', '21618_C|G', '22029_AGTTCA|......', '22917_T|G', '22995_C|A', '23403_A|G', '23604_C|G', '24410_G|A', '25413_C|T', '25469_C|T', '26767_T|C', '27638_…	('BA.2', 'AY.45')	1	((17, 18),)	((15714, 19220),)	0	()	()	BA.2 + AY.45	BA.2 + AY.45	OK	18-19	18-19	16465 - 16466	15714 - 19220	<<	1-18,19-38	1 1	6.58e-274	6.69e-101	[], []
388	39	['241_C|T', '670_T|G', '2790_C|T', '3037_C|T', '4184_G|A', '4321_C|T', '9344_C|T', '9424_A|G', '9534_C|T', '9866_C|T', '10029_C|T', '10198_C|T', '10447_G|A', '10449_C|A', '11288_TCTGGTTTT|.........', '12880_C|T', '14408_C|T', '15451_G|A', '16466_C|T', '19220_C|T', '21618_C|G', '22029_AGTTCA|......', '22917_T|G', '22995_C|A', '23403_A|G', '23604_C|G', '24410_G|A', '25413_C|T', '25469_C|T', '26767_…	('BA.2', 'AY.45')	1	((15, 16),)	((12880, 14408),)	0	()	()	BA.2 + AY.45	BA.2 + AY.45	OK	16-17	16-17	13826 - 13827	12880 - 14408	<<	1-16,17-39	1 1	7.96e-284	5.56e-91	[], []
389	68	['241_C|T', '670_T|G', '2790_C|T', '3037_C|T', '4184_G|A', '4321_C|T', '9344_C|T', '9424_A|G', '9534_C|T', '9866_C|T', '10029_C|T', '10198_C|T', '10447_G|A', '10449_C|A', '11288_TCTGGTTTT|.........', '12880_C|T', '14408_C|T', '15714_C|T', '17410_C|T', '18163_A|G', '19955_C|T', '20055_A|G', '21618_C|T', '21633_TACCCCCTG|.........', '21987_G|A', '22200_T|G', '22578_G|A', '22674_C|T', '22679_T|C', '…	('BA.2', 'AY.45')	1	((58, 59),)	((27382, 27638),)	0	()	()	BA.2 + AY.45	BA.2 + AY.45	OK	59-60	59-60	27381 - 27382	27382 - 27638	>>	1-59,60-68	1 1	4.22e-66	1.08e-308	[], []
390	39	['241_C|T', '670_T|G', '2790_C|T', '3037_C|T', '4184_G|A', '4321_C|T', '9344_C|T', '9424_A|G', '9534_C|T', '9866_C|T', '10029_C|T', '10198_C|T', '10447_G|A', '10449_C|A', '11288_TCTGGTTTT|.........', '12880_C|T', '14408_C|T', '15714_C|T', '17410_C|T', '18163_A|G', '21618_C|G', '22029_AGTTCA|......', '22917_T|G', '22995_C|A', '23403_A|G', '23604_C|G', '24410_G|A', '25413_C|T', '25469_C|T', '26767_…	('BA.2', 'AY.45')	1	((19, 20),)	((18163, 21618),)	0	()	()	BA.2 + AY.45	BA.2 + AY.45	OK	20-21	20-21	19223 - 19224	18163 - 21618	<<	1-20,21-39	1 1	1.87e-258	2.37e-116	[], []
391	59	['241_C|T', '670_T|G', '2790_C|T', '3037_C|T', '4184_G|A', '4321_C|T', '9344_C|T', '9424_A|G', '9534_C|T', '9866_C|T', '10029_C|T', '10198_C|T', '10447_G|A', '10449_C|A', '11288_TCTGGTTTT|.........', '12880_C|T', '14408_C|T', '15714_C|T', '17410_C|T', '18163_A|G', '19955_C|T', '20055_A|G', '21618_C|T', '21633_TACCCCCTG|.........', '21987_G|A', '22200_T|G', '22578_G|A', '22674_C|T', '22679_T|C', '…	('BA.2', 'AY.45')	1	((45, 46),)	((23604, 24410),)	0	()	()	BA.2 + AY.45	BA.2 + AY.45	OK	46-47	46-47	23603 - 23604	23604 - 24410	>>	1-46,47-59	1 1	1.78e-143	2.57e-231	[], []
392	57	['241_C|T', '670_T|G', '2790_C|T', '3037_C|T', '4184_G|A', '4321_C|T', '9344_C|T', '9424_A|G', '9534_C|T', '9866_C|T', '10029_C|T', '10198_C|T', '10447_G|A', '10449_C|A', '11288_TCTGGTTTT|.........', '12880_C|T', '14408_C|T', '15714_C|T', '17410_C|T', '18163_A|G', '19955_C|T', '20055_A|G', '21618_C|T', '21633_TACCCCCTG|.........', '21987_G|A', '22200_T|G', '22578_G|A', '22674_C|T', '22679_T|C', '…	('BA.2', 'AY.45')	1	((41, 42),)	((23075, 23403),)	0	()	()	BA.2 + AY.45	BA.2 + AY.45	OK	43-44	42-43	23406 - 23407	23075 - 23403	>>	1-43,44-57	1 1	7.32e-157	6.29e-218	[], []
393	57	['241_C|T', '670_T|G', '2790_C|T', '3037_C|T', '4184_G|A', '4321_C|T', '9344_C|T', '9424_A|G', '9534_C|T', '9866_C|T', '10029_C|T', '10198_C|T', '10447_G|A', '10449_C|A', '11288_TCTGGTTTT|.........', '12880_C|T', '14408_C|T', '15714_C|T', '17410_C|T', '18163_A|G', '19955_C|T', '20055_A|G', '21618_C|T', '21633_TACCCCCTG|.........', '21987_G|A', '22200_T|G', '22578_G|A', '22674_C|T', '22679_T|C', '…	('BA.2', 'AY.45')	1	((42, 43),)	((23403, 23604),)	0	()	()	BA.2 + AY.45	BA.2 + AY.45	OK	43-44	43-44	23406 - 23407	23403 - 23604	>>	1-43,44-57	1 1	7.32e-157	6.29e-218	[], []
394	40	['241_C|T', '670_T|G', '2790_C|T', '3037_C|T', '4184_G|A', '4321_C|T', '9344_C|T', '9424_A|G', '9534_C|T', '9866_C|T', '10029_C|T', '10198_C|T', '10447_G|A', '10449_C|A', '11201_A|G', '11332_A|G', '13812_G|T', '14408_C|T', '15451_G|A', '16466_C|T', '19220_C|T', '21618_C|G', '22029_AGTTCA|......', '22917_T|G', '22995_C|A', '23403_A|G', '23604_C|G', '24410_G|A', '25413_C|T', '25469_C|T', '26767_T|C…	('BA.2', 'AY.45')	1	((13, 14),)	((10449, 11201),)	0	()	()	BA.2 + AY.45	BA.2 + AY.45	OK	14-15	14-15	10448 - 10449	10449 - 11201	<<	1-14,15-40	1 1	8.74e-303	5.06e-72	[], []
395	61	['241_C|T', '670_T|G', '2790_C|T', '3037_C|T', '4184_G|A', '4321_C|T', '9344_C|T', '9424_A|G', '9534_C|T', '9866_C|T', '10029_C|T', '10198_C|T', '10447_G|A', '10449_C|A', '11288_TCTGGTTTT|.........', '12880_C|T', '14408_C|T', '15714_C|T', '17410_C|T', '18163_A|G', '19955_C|T', '20055_A|G', '21618_C|T', '21633_TACCCCCTG|.........', '21987_G|A', '22200_T|G', '22578_G|A', '22674_C|T', '22679_T|C', '…	('BA.2', 'AY.45')	1	((47, 48),)	((23948, 24410),)	0	()	()	BA.2 + AY.45	BA.2 + AY.45	OK	48-49	48-49	23954 - 23955	23948 - 24410	>>	1-48,49-61	1 1	3.14e-137	1.45e-237	[], []
396	39	['241_C|T', '670_T|G', '2790_C|T', '3037_C|T', '4184_G|A', '4321_C|T', '9344_C|T', '9424_A|G', '9534_C|T', '9866_C|T', '10029_C|T', '10198_C|T', '10447_G|A', '10449_C|A', '11332_A|G', '13812_G|T', '14408_C|T', '15451_G|A', '16466_C|T', '19220_C|T', '21618_C|G', '22029_AGTTCA|......', '22917_T|G', '22995_C|A', '23403_A|G', '23604_C|G', '24410_G|A', '25413_C|T', '25469_C|T', '26767_T|C', '27638_T|C…	('BA.2', 'AY.45')	1	((13, 14),)	((10449, 11332),)	0	()	()	BA.2 + AY.45	BA.2 + AY.45	OK	14-15	14-15	11210 - 11211	10449 - 11332	<<	1-14,15-39	1 1	4.69e-298	9.43e-77	[], []
397	36	['241_C|T', '670_T|G', '2790_C|T', '3037_C|T', '4184_G|A', '4321_C|T', '7124_C|T', '8986_C|T', '9053_G|T', '10029_C|T', '11201_A|G', '11332_A|G', '13812_G|T', '14408_C|T', '15451_G|A', '16466_C|T', '19220_C|T', '21618_C|G', '22029_AGTTCA|......', '22917_T|G', '22995_C|A', '23403_A|G', '23604_C|G', '24410_G|A', '25413_C|T', '25469_C|T', '26767_T|C', '27638_T|C', '27752_C|T', '27874_C|T', '28248_GA…	('BA.2', 'AY.45')	1	((5, 6),)	((4321, 7124),)	0	()	()	BA.2 + AY.45	BA.2 + AY.45	OK	6-7	6-7	6403 - 6404	4321 - 7124	<<	1-6,7-36	1 1	0.00e+00	1.51e-25	[], []
398	40	['241_C|T', '670_T|G', '2790_C|T', '3037_C|T', '4184_G|A', '4321_C|T', '9344_C|T', '9424_A|G', '9534_C|T', '9866_C|T', '10029_C|T', '10198_C|T', '10447_G|A', '10449_C|A', '11201_A|G', '11332_A|G', '13812_G|T', '14408_C|T', '15451_G|A', '16466_C|T', '19220_C|T', '21618_C|G', '22029_AGTTCA|......', '22917_T|G', '22995_C|A', '23403_A|G', '23604_C|G', '24410_G|A', '25413_C|T', '25469_C|T', '26767_T|C…	('BA.2', 'AY.45')	1	((13, 14),)	((10449, 11201),)	0	()	()	BA.2 + AY.45	BA.2 + AY.45	OK	14-15	14-15	10448 - 10449	10449 - 11201	<<	1-14,15-40	1 1	8.74e-303	5.06e-72	[], []
399	40	['241_C|T', '670_T|G', '2790_C|T', '3037_C|T', '4184_G|A', '4321_C|T', '9344_C|T', '9424_A|G', '9534_C|T', '9866_C|T', '10029_C|T', '10198_C|T', '10447_G|A', '10449_C|A', '11201_A|G', '11332_A|G', '13812_G|T', '14408_C|T', '15451_G|A', '16466_C|T', '19220_C|T', '21618_C|G', '22029_AGTTCA|......', '22917_T|G', '22995_C|A', '23403_A|G', '23604_C|G', '24410_G|A', '25413_C|T', '25469_C|T', '26767_T|C…	('BA.2', 'AY.45')	1	((13, 14),)	((10449, 11201),)	0	()	()	BA.2 + AY.45	BA.2 + AY.45	OK	14-15	14-15	10448 - 10449	10449 - 11201	<<	1-14,15-40	1 1	8.74e-303	5.06e-72	[], []
400	39	['241_C|T', '670_T|G', '2790_C|T', '3037_C|T', '4184_G|A', '4321_C|T', '9344_C|T', '9424_A|G', '9534_C|T', '9866_C|T', '10029_C|T', '10198_C|T', '10447_G|A', '10449_C|A', '11288_TCTGGTTTT|.........', '12880_C|T', '14408_C|T', '15714_C|T', '17410_C|T', '18163_A|G', '21618_C|G', '22029_AGTTCA|......', '22917_T|G', '22995_C|A', '23403_A|G', '23604_C|G', '24410_G|A', '25413_C|T', '25469_C|T', '26767_…	('BA.2', 'AY.45')	1	((19, 20),)	((18163, 21618),)	0	()	()	BA.2 + AY.45	BA.2 + AY.45	OK	20-21	20-21	19223 - 19224	18163 - 21618	<<	1-20,21-39	1 1	1.87e-258	2.37e-116	[], []
401	62	['241_C|T', '670_T|G', '2790_C|T', '3037_C|T', '4184_G|A', '4321_C|T', '9344_C|T', '9424_A|G', '9534_C|T', '9866_C|T', '10029_C|T', '10198_C|T', '10447_G|A', '10449_C|A', '11288_TCTGGTTTT|.........', '12880_C|T', '14408_C|T', '15714_C|T', '17410_C|T', '18163_A|G', '19955_C|T', '20055_A|G', '21618_C|T', '21633_TACCCCCTG|.........', '21987_G|A', '22200_T|G', '22578_G|A', '22674_C|T', '22679_T|C', '…	('BA.2', 'AY.45')	1	((51, 52),)	((25584, 26767),)	0	()	()	BA.2 + AY.45	BA.2 + AY.45	OK	52-53	52-53	25584 - 25585	25584 - 26767	>>	1-52,53-62	1 1	1.48e-113	3.11e-261	[], []
402	39	['241_C|T', '670_T|G', '2790_C|T', '3037_C|T', '4184_G|A', '4321_C|T', '9344_C|T', '9424_A|G', '9534_C|T', '9866_C|T', '10029_C|T', '10198_C|T', '10447_G|A', '10449_C|A', '11288_TCTGGTTTT|.........', '12880_C|T', '14408_C|T', '15451_G|A', '16466_C|T', '19220_C|T', '21618_C|G', '22029_AGTTCA|......', '22917_T|G', '22995_C|A', '23403_A|G', '23604_C|G', '24410_G|A', '25413_C|T', '25469_C|T', '26767_…	('BA.2', 'AY.45')	1	((15, 16),)	((12880, 14408),)	0	()	()	BA.2 + AY.45	BA.2 + AY.45	OK	16-17	16-17	13826 - 13827	12880 - 14408	<<	1-16,17-39	1 1	7.96e-284	5.56e-91	[], []
403	57	['241_C|T', '670_T|G', '2790_C|T', '3037_C|T', '4184_G|A', '4321_C|T', '9344_C|T', '9424_A|G', '9534_C|T', '9866_C|T', '10029_C|T', '10198_C|T', '10447_G|A', '10449_C|A', '11288_TCTGGTTTT|.........', '12880_C|T', '14408_C|T', '15714_C|T', '17410_C|T', '18163_A|G', '19955_C|T', '20055_A|G', '21618_C|T', '21633_TACCCCCTG|.........', '21987_G|A', '22200_T|G', '22578_G|A', '22674_C|T', '22679_T|C', '…	('BA.2', 'AY.45')	1	((42, 43),)	((23403, 23604),)	0	()	()	BA.2 + AY.45	BA.2 + AY.45	OK	43-44	43-44	23406 - 23407	23403 - 23604	>>	1-43,44-57	1 1	7.32e-157	6.29e-218	[], []
404	53	['241_C|T', '670_T|G', '2790_C|T', '3037_C|T', '4184_G|A', '4321_C|T', '9344_C|T', '9424_A|G', '9534_C|T', '9866_C|T', '10029_C|T', '10198_C|T', '10447_G|A', '10449_C|A', '11288_TCTGGTTTT|.........', '12880_C|T', '14408_C|T', '15714_C|T', '17410_C|T', '18163_A|G', '19955_C|T', '20055_A|G', '21618_C|T', '21633_TACCCCCTG|.........', '21987_G|A', '22200_T|G', '22578_G|A', '22674_C|T', '22679_T|C', '…	('BA.2', 'AY.45')	1	((37, 38),)	((23013, 23403),)	0	()	()	BA.2 + AY.45	BA.2 + AY.45	OK	38-39	38-39	23015 - 23016	23013 - 23403	>>	1-38,39-53	1 1	5.81e-176	7.88e-199	[], []
405	55	['241_C|T', '670_T|G', '2790_C|T', '3037_C|T', '4184_G|A', '4321_C|T', '9344_C|T', '9424_A|G', '9534_C|T', '9866_C|T', '10029_C|T', '10198_C|T', '10447_G|A', '10449_C|A', '11288_TCTGGTTTT|.........', '12880_C|T', '14408_C|T', '15714_C|T', '17410_C|T', '18163_A|G', '19955_C|T', '20055_A|G', '21618_C|T', '21633_TACCCCCTG|.........', '21987_G|A', '22200_T|G', '22578_G|A', '22674_C|T', '22679_T|C', '…	('BA.2', 'AY.45')	1	((39, 40),)	((23055, 23403),)	0	()	()	BA.2 + AY.45	BA.2 + AY.45	OK	40-41	40-41	23057 - 23058	23055 - 23403	>>	1-40,41-55	1 1	1.16e-163	3.98e-211	[], []
406	39	['241_C|T', '670_T|G', '2790_C|T', '3037_C|T', '4184_G|A', '4321_C|T', '9344_C|T', '9424_A|G', '9534_C|T', '9866_C|T', '10029_C|T', '10198_C|T', '10447_G|A', '10449_C|A', '11288_TCTGGTTTT|.........', '12880_C|T', '14408_C|T', '15451_G|A', '16466_C|T', '19220_C|T', '21618_C|G', '22029_AGTTCA|......', '22917_T|G', '22995_C|A', '23403_A|G', '23604_C|G', '24410_G|A', '25413_C|T', '25469_C|T', '26767_…	('BA.2', 'AY.45')	1	((15, 16),)	((12880, 14408),)	0	()	()	BA.2 + AY.45	BA.2 + AY.45	OK	16-17	16-17	13826 - 13827	12880 - 14408	<<	1-16,17-39	1 1	7.96e-284	5.56e-91	[], []
407	57	['241_C|T', '670_T|G', '2790_C|T', '3037_C|T', '4184_G|A', '4321_C|T', '9344_C|T', '9424_A|G', '9534_C|T', '9866_C|T', '10029_C|T', '10198_C|T', '10447_G|A', '10449_C|A', '11288_TCTGGTTTT|.........', '12880_C|T', '14408_C|T', '15714_C|T', '17410_C|T', '18163_A|G', '19955_C|T', '20055_A|G', '21618_C|T', '21633_TACCCCCTG|.........', '21987_G|A', '22200_T|G', '22578_G|A', '22674_C|T', '22679_T|C', '…	('BA.2', 'AY.45')	1	((42, 43),)	((23403, 23604),)	0	()	()	BA.2 + AY.45	BA.2 + AY.45	OK	43-44	43-44	23406 - 23407	23403 - 23604	>>	1-43,44-57	1 1	7.32e-157	6.29e-218	[], []
408	57	['241_C|T', '670_T|G', '2790_C|T', '3037_C|T', '4184_G|A', '4321_C|T', '9344_C|T', '9424_A|G', '9534_C|T', '9866_C|T', '10029_C|T', '10198_C|T', '10447_G|A', '10449_C|A', '11288_TCTGGTTTT|.........', '12880_C|T', '14408_C|T', '15714_C|T', '17410_C|T', '18163_A|G', '19955_C|T', '20055_A|G', '21618_C|T', '21633_TACCCCCTG|.........', '21987_G|A', '22200_T|G', '22578_G|A', '22674_C|T', '22679_T|C', '…	('BA.2', 'AY.45')	1	((41, 42),)	((23075, 23403),)	0	()	()	BA.2 + AY.45	BA.2 + AY.45	OK	43-44	42-43	23406 - 23407	23075 - 23403	>>	1-43,44-57	1 1	7.32e-157	6.29e-218	[], []
409	39	['241_C|T', '670_T|G', '2790_C|T', '3037_C|T', '4184_G|A', '4321_C|T', '9344_C|T', '9424_A|G', '9534_C|T', '9866_C|T', '10029_C|T', '10198_C|T', '10447_G|A', '10449_C|A', '11332_A|G', '13812_G|T', '14408_C|T', '15451_G|A', '16466_C|T', '19220_C|T', '21618_C|G', '22029_AGTTCA|......', '22917_T|G', '22995_C|A', '23403_A|G', '23604_C|G', '24410_G|A', '25413_C|T', '25469_C|T', '26767_T|C', '27638_T|C…	('BA.2', 'AY.45')	1	((13, 14),)	((10449, 11332),)	0	()	()	BA.2 + AY.45	BA.2 + AY.45	OK	14-15	14-15	11210 - 11211	10449 - 11332	<<	1-14,15-39	1 1	4.69e-298	9.43e-77	[], []
410	37	['241_C|T', '670_T|G', '2790_C|T', '3037_C|T', '4184_G|A', '4321_C|T', '9344_C|T', '9424_A|G', '9534_C|T', '9866_C|T', '10029_C|T', '11201_A|G', '11332_A|G', '13812_G|T', '14408_C|T', '15451_G|A', '16466_C|T', '19220_C|T', '21618_C|G', '22029_AGTTCA|......', '22917_T|G', '22995_C|A', '23403_A|G', '23604_C|G', '24410_G|A', '25413_C|T', '25469_C|T', '26767_T|C', '27638_T|C', '27752_C|T', '27874_C|T…	('BA.2', 'AY.45')	1	((10, 11),)	((10029, 11201),)	0	()	()	BA.2 + AY.45	BA.2 + AY.45	OK	10-11	11-12	9866 - 9867	10029 - 11201	<<	1-10,11-37	1 1	4.37e-313	1.01e-61	[], []
411	65	['241_C|T', '670_T|G', '2790_C|T', '3037_C|T', '4184_G|A', '4321_C|T', '9344_C|T', '9424_A|G', '9534_C|T', '9866_C|T', '10029_C|T', '10198_C|T', '10447_G|A', '10449_C|A', '11288_TCTGGTTTT|.........', '12880_C|T', '14408_C|T', '15714_C|T', '17410_C|T', '18163_A|G', '19955_C|T', '20055_A|G', '21618_C|T', '21633_TACCCCCTG|.........', '21987_G|A', '22200_T|G', '22578_G|A', '22674_C|T', '22679_T|C', '…	('BA.2', 'AY.45')	1	((54, 55),)	((26577, 26767),)	0	()	()	BA.2 + AY.45	BA.2 + AY.45	OK	55-56	55-56	26578 - 26579	26577 - 26767	>>	1-55,56-65	1 1	7.69e-93	5.98e-282	[], []
412	33	['241_C|T', '670_T|G', '2790_C|T', '3037_C|T', '4184_G|A', '4321_C|T', '10029_C|T', '11201_A|G', '11332_A|G', '13812_G|T', '14408_C|T', '15451_G|A', '16466_C|T', '19220_C|T', '21618_C|G', '22029_AGTTCA|......', '22917_T|G', '22995_C|A', '23403_A|G', '23604_C|G', '24410_G|A', '25413_C|T', '25469_C|T', '26767_T|C', '27638_T|C', '27752_C|T', '27874_C|T', '28248_GATTTC|......', '28461_A|G', '28881_G|…	('BA.2', 'AY.45')	1	((5, 6),)	((4321, 10029),)	0	()	()	BA.2 + AY.45	BA.2 + AY.45	OK	6-7	6-7	9069 - 9070	4321 - 10029	<<	1-6,7-33	1 1	0.00e+00	4.86e-37	[], []
413	46	['241_C|T', '670_T|G', '2790_C|T', '3037_C|T', '4184_G|A', '4321_C|T', '9344_C|T', '9424_A|G', '9534_C|T', '9866_C|T', '10029_C|T', '10198_C|T', '10447_G|A', '10449_C|A', '11288_TCTGGTTTT|.........', '12880_C|T', '14408_C|T', '15714_C|T', '17410_C|T', '18163_A|G', '19955_C|T', '20055_A|G', '21618_C|T', '21633_TACCCCCTG|.........', '21987_G|A', '22200_T|G', '22578_G|A', '22674_C|T', '22679_T|C', '…	('BA.2', 'AY.45')	1	((28, 29),)	((22679, 22917),)	0	()	()	BA.2 + AY.45	BA.2 + AY.45	OK	29-30	29-30	22685 - 22686	22679 - 22917	>>	1-29,30-46	1 1	2.66e-216	1.65e-158	[], []
414	52	['241_C|T', '670_T|G', '2790_C|T', '3037_C|T', '4184_G|A', '4321_C|T', '9344_C|T', '9424_A|G', '9534_C|T', '9866_C|T', '10029_C|T', '10198_C|T', '10447_G|A', '10449_C|A', '11288_TCTGGTTTT|.........', '12880_C|T', '14408_C|T', '15714_C|T', '17410_C|T', '18163_A|G', '19955_C|T', '20055_A|G', '21618_C|T', '21633_TACCCCCTG|.........', '21987_G|A', '22200_T|G', '22578_G|A', '22674_C|T', '22679_T|C', '…	('BA.2', 'AY.45')	1	((34, 35),)	((22882, 22917),)	0	()	()	BA.2 + AY.45	BA.2 + AY.45	OK	35-36	35-36	22891 - 22892	22882 - 22917	>>	1-35,36-52	1 1	6.61e-185	6.69e-190	[], []
415	64	['241_C|T', '670_T|G', '2790_C|T', '3037_C|T', '4184_G|A', '4321_C|T', '9344_C|T', '9424_A|G', '9534_C|T', '9866_C|T', '10029_C|T', '10198_C|T', '10447_G|A', '10449_C|A', '11288_TCTGGTTTT|.........', '12880_C|T', '14408_C|T', '15714_C|T', '17410_C|T', '18163_A|G', '19955_C|T', '20055_A|G', '21618_C|T', '21633_TACCCCCTG|.........', '21987_G|A', '22200_T|G', '22578_G|A', '22674_C|T', '22679_T|C', '…	('BA.2', 'AY.45')	1	((53, 54),)	((26270, 26767),)	0	()	()	BA.2 + AY.45	BA.2 + AY.45	OK	54-55	54-55	26274 - 26275	26270 - 26767	>>	1-54,55-64	1 1	1.66e-101	2.76e-273	[], []
416	40	['241_C|T', '670_T|G', '2790_C|T', '3037_C|T', '4184_G|A', '4321_C|T', '9344_C|T', '9424_A|G', '9534_C|T', '9866_C|T', '10029_C|T', '10198_C|T', '10447_G|A', '10449_C|A', '11288_TCTGGTTTT|.........', '12880_C|T', '14408_C|T', '15714_C|T', '17410_C|T', '18163_A|G', '19955_C|T', '21618_C|G', '22029_AGTTCA|......', '22917_T|G', '22995_C|A', '23403_A|G', '23604_C|G', '24410_G|A', '25413_C|T', '25469_…	('BA.2', 'AY.45')	1	((20, 21),)	((19955, 21618),)	0	()	()	BA.2 + AY.45	BA.2 + AY.45	OK	21-22	21-22	19959 - 19960	19955 - 21618	<<	1-21,22-40	1 1	4.11e-255	1.08e-119	[], []
417	57	['241_C|T', '670_T|G', '2790_C|T', '3037_C|T', '4184_G|A', '4321_C|T', '9344_C|T', '9424_A|G', '9534_C|T', '9866_C|T', '10029_C|T', '10198_C|T', '10447_G|A', '10449_C|A', '11288_TCTGGTTTT|.........', '12880_C|T', '14408_C|T', '15714_C|T', '17410_C|T', '18163_A|G', '19955_C|T', '20055_A|G', '21618_C|T', '21633_TACCCCCTG|.........', '21987_G|A', '22200_T|G', '22578_G|A', '22674_C|T', '22679_T|C', '…	('BA.2', 'AY.45')	1	((41, 42),)	((23075, 23403),)	0	()	()	BA.2 + AY.45	BA.2 + AY.45	OK	43-44	42-43	23406 - 23407	23075 - 23403	>>	1-43,44-57	1 1	7.32e-157	6.29e-218	[], []
418	39	['241_C|T', '670_T|G', '2790_C|T', '3037_C|T', '4184_G|A', '4321_C|T', '9344_C|T', '9424_A|G', '9534_C|T', '9866_C|T', '10029_C|T', '10198_C|T', '10447_G|A', '10449_C|A', '11288_TCTGGTTTT|.........', '12880_C|T', '14408_C|T', '15714_C|T', '17410_C|T', '18163_A|G', '21618_C|G', '22029_AGTTCA|......', '22917_T|G', '22995_C|A', '23403_A|G', '23604_C|G', '24410_G|A', '25413_C|T', '25469_C|T', '26767_…	('BA.2', 'AY.45')	1	((19, 20),)	((18163, 21618),)	0	()	()	BA.2 + AY.45	BA.2 + AY.45	OK	20-21	20-21	19223 - 19224	18163 - 21618	<<	1-20,21-39	1 1	1.87e-258	2.37e-116	[], []
419	41	['241_C|T', '670_T|G', '2790_C|T', '3037_C|T', '4184_G|A', '4321_C|T', '9344_C|T', '9424_A|G', '9534_C|T', '9866_C|T', '10029_C|T', '10198_C|T', '10447_G|A', '10449_C|A', '11288_TCTGGTTTT|.........', '12880_C|T', '14408_C|T', '15714_C|T', '17410_C|T', '18163_A|G', '19955_C|T', '20055_A|G', '21618_C|T', '22029_AGTTCA|......', '22917_T|G', '22995_C|A', '23403_A|G', '23604_C|G', '24410_G|A', '25413_…	('BA.2', 'AY.45')	1	((22, 23),)	((21618, 22029),)	0	()	()	BA.2 + AY.45	BA.2 + AY.45	OK	23-24	23-24	21620 - 21621	21618 - 22029	<<	1-23,24-41	1 1	6.89e-244	6.38e-131	[], []
420	59	['241_C|T', '670_T|G', '2790_C|T', '3037_C|T', '4184_G|A', '4321_C|T', '9344_C|T', '9424_A|G', '9534_C|T', '9866_C|T', '10029_C|T', '10198_C|T', '10447_G|A', '10449_C|A', '11288_TCTGGTTTT|.........', '12880_C|T', '14408_C|T', '15714_C|T', '17410_C|T', '18163_A|G', '19955_C|T', '20055_A|G', '21618_C|T', '21633_TACCCCCTG|.........', '21987_G|A', '22200_T|G', '22578_G|A', '22674_C|T', '22679_T|C', '…	('BA.2', 'AY.45')	1	((44, 45),)	((23599, 23604),)	0	()	()	BA.2 + AY.45	BA.2 + AY.45	OK	45-46	45-46	23600 - 23601	23599 - 23604	>>	1-45,46-59	1 1	1.92e-151	2.39e-223	[], []
421	65	['241_C|T', '670_T|G', '2790_C|T', '3037_C|T', '4184_G|A', '4321_C|T', '9344_C|T', '9424_A|G', '9534_C|T', '9866_C|T', '10029_C|T', '10198_C|T', '10447_G|A', '10449_C|A', '11288_TCTGGTTTT|.........', '12880_C|T', '14408_C|T', '15714_C|T', '17410_C|T', '18163_A|G', '19955_C|T', '20055_A|G', '21618_C|T', '21633_TACCCCCTG|.........', '21987_G|A', '22200_T|G', '22578_G|A', '22674_C|T', '22679_T|C', '…	('BA.2', 'AY.45')	1	((55, 56),)	((26709, 27638),)	0	()	()	BA.2 + AY.45	BA.2 + AY.45	OK	56-57	56-57	26766 - 26767	26709 - 27638	>>	1-56,57-65	1 1	4.84e-80	9.47e-295	[], []
422	68	['241_C|T', '670_T|G', '2790_C|T', '3037_C|T', '4184_G|A', '4321_C|T', '9344_C|T', '9424_A|G', '9534_C|T', '9866_C|T', '10029_C|T', '10198_C|T', '10447_G|A', '10449_C|A', '11288_TCTGGTTTT|.........', '12880_C|T', '14408_C|T', '15714_C|T', '17410_C|T', '18163_A|G', '19955_C|T', '20055_A|G', '21618_C|T', '21633_TACCCCCTG|.........', '21987_G|A', '22200_T|G', '22578_G|A', '22674_C|T', '22679_T|C', '…	('BA.2', 'AY.45')	1	((62, 63),)	((28362, 28461),)	0	()	()	BA.2 + AY.45	BA.2 + AY.45	OK	63-64	63-64	28361 - 28362	28362 - 28461	>>	1-63,64-68	1 1	4.87e-32	0.00e+00	[], []
423	63	['241_C|T', '670_T|G', '2790_C|T', '3037_C|T', '4184_G|A', '4321_C|T', '9344_C|T', '9424_A|G', '9534_C|T', '9866_C|T', '10029_C|T', '10198_C|T', '10447_G|A', '10449_C|A', '11288_TCTGGTTTT|.........', '12880_C|T', '14408_C|T', '15714_C|T', '17410_C|T', '18163_A|G', '19955_C|T', '20055_A|G', '21618_C|T', '21633_TACCCCCTG|.........', '21987_G|A', '22200_T|G', '22578_G|A', '22674_C|T', '22679_T|C', '…	('BA.2', 'AY.45')	1	((50, 51),)	((25000, 25413),)	0	()	()	BA.2 + AY.45	BA.2 + AY.45	OK	51-52	51-52	25002 - 25003	25000 - 25413	>>	1-51,52-63	1 1	1.05e-121	4.37e-253	[], []
424	40	['241_C|T', '670_T|G', '2790_C|T', '3037_C|T', '4184_G|A', '4321_C|T', '9344_C|T', '9424_A|G', '9534_C|T', '9866_C|T', '10029_C|T', '10198_C|T', '10447_G|A', '10449_C|A', '11288_TCTGGTTTT|.........', '11332_A|G', '13812_G|T', '14408_C|T', '15451_G|A', '16466_C|T', '19220_C|T', '21618_C|G', '22029_AGTTCA|......', '22917_T|G', '22995_C|A', '23403_A|G', '23604_C|G', '24410_G|A', '25413_C|T', '25469_…	('BA.2', 'AY.45')	1	((14, 15),)	((11288, 11332),)	0	()	()	BA.2 + AY.45	BA.2 + AY.45	OK	15-16	15-16	11290 - 11291	11288 - 11332	<<	1-15,16-40	1 1	7.19e-295	6.18e-80	[], []
425	41	['241_C|T', '670_T|G', '2790_C|T', '3037_C|T', '4184_G|A', '4321_C|T', '9344_C|T', '9424_A|G', '9534_C|T', '9866_C|T', '10029_C|T', '10198_C|T', '10447_G|A', '10449_C|A', '11288_TCTGGTTTT|.........', '12880_C|T', '14408_C|T', '15714_C|T', '17410_C|T', '18163_A|G', '19955_C|T', '20055_A|G', '21618_C|G', '22029_AGTTCA|......', '22917_T|G', '22995_C|A', '23403_A|G', '23604_C|G', '24410_G|A', '25413_…	('BA.2', 'AY.45')	1	((21, 22),)	((20055, 21618),)	0	()	()	BA.2 + AY.45	BA.2 + AY.45	OK	22-23	22-23	20059 - 20060	20055 - 21618	<<	1-22,23-41	1 1	8.73e-252	5.07e-123	[], []
426	42	['241_C|T', '670_T|G', '2790_C|T', '3037_C|T', '4184_G|A', '4321_C|T', '9344_C|T', '9424_A|G', '9534_C|T', '9866_C|T', '10029_C|T', '10198_C|T', '10447_G|A', '10449_C|A', '11288_TCTGGTTTT|.........', '12880_C|T', '14408_C|T', '15714_C|T', '17410_C|T', '18163_A|G', '19955_C|T', '20055_A|G', '21618_C|T', '21633_TACCCCCTG|.........', '21987_G|A', '22917_T|G', '22995_C|A', '23403_A|G', '23604_C|G', '…	('BA.2', 'AY.45')	1	((24, 25),)	((21987, 22917),)	0	()	()	BA.2 + AY.45	BA.2 + AY.45	OK	25-26	25-26	22031 - 22032	21987 - 22917	>>	1-25,26-42	1 1	4.90e-230	8.98e-145	[], []
427	51	['241_C|T', '670_T|G', '2790_C|T', '3037_C|T', '4184_G|A', '4321_C|T', '9344_C|T', '9424_A|G', '9534_C|T', '9866_C|T', '10029_C|T', '10198_C|T', '10447_G|A', '10449_C|A', '11288_TCTGGTTTT|.........', '12880_C|T', '14408_C|T', '15714_C|T', '17410_C|T', '18163_A|G', '19955_C|T', '20055_A|G', '21618_C|T', '21633_TACCCCCTG|.........', '21987_G|A', '22200_T|G', '22578_G|A', '22674_C|T', '22679_T|C', '…	('BA.2', 'AY.45')	1	((33, 34),)	((22813, 22917),)	0	()	()	BA.2 + AY.45	BA.2 + AY.45	OK	34-35	34-35	22842 - 22843	22813 - 22917	>>	1-34,35-51	1 1	1.61e-193	2.73e-181	[], []
428	42	['241_C|T', '670_T|G', '2790_C|T', '3037_C|T', '4184_G|A', '4321_C|T', '9344_C|T', '9424_A|G', '9534_C|T', '9866_C|T', '10029_C|T', '10198_C|T', '10447_G|A', '10449_C|A', '11288_TCTGGTTTT|.........', '12880_C|T', '14408_C|T', '15714_C|T', '17410_C|T', '18163_A|G', '19955_C|T', '20055_A|G', '21618_C|T', '21633_TACCCCCTG|.........', '21987_G|A', '22917_T|G', '22995_C|A', '23403_A|G', '23604_C|G', '…	('BA.2', 'AY.45')	1	((24, 25),)	((21987, 22917),)	0	()	()	BA.2 + AY.45	BA.2 + AY.45	OK	25-26	25-26	22031 - 22032	21987 - 22917	>>	1-25,26-42	1 1	4.90e-230	8.98e-145	[], []
429	39	['241_C|T', '670_T|G', '2790_C|T', '3037_C|T', '4184_G|A', '4321_C|T', '9344_C|T', '9424_A|G', '9534_C|T', '9866_C|T', '10029_C|T', '10198_C|T', '10447_G|A', '10449_C|A', '11288_TCTGGTTTT|.........', '12880_C|T', '14408_C|T', '15714_C|T', '16466_C|T', '19220_C|T', '21618_C|G', '22029_AGTTCA|......', '22917_T|G', '22995_C|A', '23403_A|G', '23604_C|G', '24410_G|A', '25413_C|T', '25469_C|T', '26767_…	('BA.2', 'AY.45')	1	((17, 18),)	((15714, 16466),)	0	()	()	BA.2 + AY.45	BA.2 + AY.45	OK	18-19	18-19	15719 - 15720	15714 - 16466	<<	1-18,19-39	1 1	3.32e-278	1.33e-96	[], []
430	50	['241_C|T', '670_T|G', '2790_C|T', '3037_C|T', '4184_G|A', '4321_C|T', '9344_C|T', '9424_A|G', '9534_C|T', '9866_C|T', '10029_C|T', '10198_C|T', '10447_G|A', '10449_C|A', '11288_TCTGGTTTT|.........', '12880_C|T', '14408_C|T', '15714_C|T', '17410_C|T', '18163_A|G', '19955_C|T', '20055_A|G', '21618_C|T', '21633_TACCCCCTG|.........', '21987_G|A', '22200_T|G', '22578_G|A', '22674_C|T', '22679_T|C', '…	('BA.2', 'AY.45')	1	((32, 33),)	((22786, 22917),)	0	()	()	BA.2 + AY.45	BA.2 + AY.45	OK	33-34	33-34	22785 - 22786	22786 - 22917	>>	1-33,34-50	1 1	3.76e-197	1.17e-177	[], []
431	36	['241_C|T', '670_T|G', '2790_C|T', '3037_C|T', '4184_G|A', '6402_C|T', '7124_C|T', '8986_C|T', '9053_G|T', '10029_C|T', '11201_A|G', '11332_A|G', '13812_G|T', '14408_C|T', '15451_G|A', '16466_C|T', '19220_C|T', '21618_C|G', '22029_AGTTCA|......', '22917_T|G', '22995_C|A', '23403_A|G', '23604_C|G', '24410_G|A', '25413_C|T', '25469_C|T', '26767_T|C', '27638_T|C', '27752_C|T', '27874_C|T', '28248_GA…	('BA.2', 'AY.45')	1	((4, 5),)	((4184, 6402),)	0	()	()	BA.2 + AY.45	BA.2 + AY.45	OK	5-6	5-6	4194 - 4195	4184 - 6402	<<	1-5,6-36	1 1	0.00e+00	5.75e-19	[], []
432	61	['241_C|T', '670_T|G', '2790_C|T', '3037_C|T', '4184_G|A', '4321_C|T', '9344_C|T', '9424_A|G', '9534_C|T', '9866_C|T', '10029_C|T', '10198_C|T', '10447_G|A', '10449_C|A', '11288_TCTGGTTTT|.........', '12880_C|T', '14408_C|T', '15714_C|T', '17410_C|T', '18163_A|G', '19955_C|T', '20055_A|G', '21618_C|T', '21633_TACCCCCTG|.........', '21987_G|A', '22200_T|G', '22578_G|A', '22674_C|T', '22679_T|C', '…	('BA.2', 'AY.45')	1	((47, 48),)	((23948, 24410),)	0	()	()	BA.2 + AY.45	BA.2 + AY.45	OK	48-49	48-49	23954 - 23955	23948 - 24410	>>	1-48,49-61	1 1	3.14e-137	1.45e-237	[], []
433	37	['241_C|T', '670_T|G', '2790_C|T', '3037_C|T', '4184_G|A', '4321_C|T', '6402_C|T', '7124_C|T', '8986_C|T', '9053_G|T', '10029_C|T', '11201_A|G', '11332_A|G', '13812_G|T', '14408_C|T', '15451_G|A', '16466_C|T', '19220_C|T', '21618_C|G', '22029_AGTTCA|......', '22917_T|G', '22995_C|A', '23403_A|G', '23604_C|G', '24410_G|A', '25413_C|T', '25469_C|T', '26767_T|C', '27638_T|C', '27752_C|T', '27874_C|T…	('BA.2', 'AY.45')	1	((5, 6),)	((4321, 6402),)	0	()	()	BA.2 + AY.45	BA.2 + AY.45	OK	6-7	6-7	4330 - 4331	4321 - 6402	<<	1-6,7-37	1 1	0.00e+00	1.24e-22	[], []
434	68	['241_C|T', '670_T|G', '2790_C|T', '3037_C|T', '4184_G|A', '4321_C|T', '9344_C|T', '9424_A|G', '9534_C|T', '9866_C|T', '10029_C|T', '10198_C|T', '10447_G|A', '10449_C|A', '11288_TCTGGTTTT|.........', '12880_C|T', '14408_C|T', '15714_C|T', '17410_C|T', '18163_A|G', '19955_C|T', '20055_A|G', '21618_C|T', '21633_TACCCCCTG|.........', '21987_G|A', '22200_T|G', '22578_G|A', '22674_C|T', '22679_T|C', '…	('BA.2', 'AY.45')	1	((58, 59),)	((27382, 27638),)	0	()	()	BA.2 + AY.45	BA.2 + AY.45	OK	59-60	59-60	27381 - 27382	27382 - 27638	>>	1-59,60-68	1 1	4.22e-66	1.08e-308	[], []
435	67	['241_C|T', '670_T|G', '2790_C|T', '3037_C|T', '4184_G|A', '4321_C|T', '9344_C|T', '9424_A|G', '9534_C|T', '9866_C|T', '10029_C|T', '10198_C|T', '10447_G|A', '10449_C|A', '11288_TCTGGTTTT|.........', '12880_C|T', '14408_C|T', '15714_C|T', '17410_C|T', '18163_A|G', '19955_C|T', '20055_A|G', '21618_C|T', '21633_TACCCCCTG|.........', '21987_G|A', '22200_T|G', '22578_G|A', '22674_C|T', '22679_T|C', '…	('BA.2', 'AY.45')	1	((57, 58),)	((27259, 27638),)	0	()	()	BA.2 + AY.45	BA.2 + AY.45	OK	58-59	58-59	27258 - 27259	27259 - 27638	>>	1-58,59-67	1 1	1.91e-69	2.40e-305	[], []
436	66	['241_C|T', '670_T|G', '2790_C|T', '3037_C|T', '4184_G|A', '4321_C|T', '9344_C|T', '9424_A|G', '9534_C|T', '9866_C|T', '10029_C|T', '10198_C|T', '10447_G|A', '10449_C|A', '11288_TCTGGTTTT|.........', '12880_C|T', '14408_C|T', '15714_C|T', '17410_C|T', '18163_A|G', '19955_C|T', '20055_A|G', '21618_C|T', '21633_TACCCCCTG|.........', '21987_G|A', '22200_T|G', '22578_G|A', '22674_C|T', '22679_T|C', '…	('BA.2', 'AY.45')	1	((56, 57),)	((26858, 27638),)	0	()	()	BA.2 + AY.45	BA.2 + AY.45	OK	57-58	57-58	26866 - 26867	26858 - 27638	>>	1-57,58-66	1 1	3.98e-78	1.16e-296	[], []
437	41	['241_C|T', '670_T|G', '2790_C|T', '3037_C|T', '4184_G|A', '4321_C|T', '9344_C|T', '9424_A|G', '9534_C|T', '9866_C|T', '10029_C|T', '10198_C|T', '10447_G|A', '10449_C|A', '11288_TCTGGTTTT|.........', '12880_C|T', '14408_C|T', '15714_C|T', '17410_C|T', '18163_A|G', '19955_C|T', '20055_A|G', '21618_C|G', '22029_AGTTCA|......', '22917_T|G', '22995_C|A', '23403_A|G', '23604_C|G', '24410_G|A', '25413_…	('BA.2', 'AY.45')	1	((21, 22),)	((20055, 21618),)	0	()	()	BA.2 + AY.45	BA.2 + AY.45	OK	22-23	22-23	20059 - 20060	20055 - 21618	<<	1-22,23-41	1 1	8.73e-252	5.07e-123	[], []
438	39	['241_C|T', '670_T|G', '2790_C|T', '3037_C|T', '4184_G|A', '4321_C|T', '9344_C|T', '9424_A|G', '9534_C|T', '9866_C|T', '10029_C|T', '10198_C|T', '10447_G|A', '10449_C|A', '11288_TCTGGTTTT|.........', '12880_C|T', '14408_C|T', '15451_G|A', '16466_C|T', '19220_C|T', '21618_C|G', '22029_AGTTCA|......', '22917_T|G', '22995_C|A', '23403_A|G', '23604_C|G', '24410_G|A', '25413_C|T', '25469_C|T', '26767_…	('BA.2', 'AY.45')	1	((16, 17),)	((14408, 15451),)	0	()	()	BA.2 + AY.45	BA.2 + AY.45	OK	16-17	17-18	13826 - 13827	14408 - 15451	<<	1-16,17-39	1 1	7.96e-284	5.56e-91	[], []
439	51	['241_C|T', '670_T|G', '2790_C|T', '3037_C|T', '4184_G|A', '4321_C|T', '9344_C|T', '9424_A|G', '9534_C|T', '9866_C|T', '10029_C|T', '10198_C|T', '10447_G|A', '10449_C|A', '11288_TCTGGTTTT|.........', '12880_C|T', '14408_C|T', '15714_C|T', '17410_C|T', '18163_A|G', '19955_C|T', '20055_A|G', '21618_C|T', '21633_TACCCCCTG|.........', '21987_G|A', '22200_T|G', '22578_G|A', '22674_C|T', '22679_T|C', '…	('BA.2', 'AY.45')	1	((34, 35),)	((22882, 22995),)	0	()	()	BA.2 + AY.45	BA.2 + AY.45	OK	35-36	35-36	22917 - 22918	22882 - 22995	>>	1-35,36-51	1 1	5.06e-182	8.71e-193	[], []
440	40	['241_C|T', '670_T|G', '2790_C|T', '3037_C|T', '4184_G|A', '4321_C|T', '9344_C|T', '9424_A|G', '9534_C|T', '9866_C|T', '10029_C|T', '10198_C|T', '10447_G|A', '10449_C|A', '11288_TCTGGTTTT|.........', '12880_C|T', '13812_G|T', '14408_C|T', '15451_G|A', '16466_C|T', '19220_C|T', '21618_C|G', '22029_AGTTCA|......', '22917_T|G', '22995_C|A', '23403_A|G', '23604_C|G', '24410_G|A', '25413_C|T', '25469_…	('BA.2', 'AY.45')	1	((15, 16),)	((12880, 13812),)	0	()	()	BA.2 + AY.45	BA.2 + AY.45	OK	16-17	16-17	12882 - 12883	12880 - 13812	<<	1-16,17-40	1 1	1.21e-287	3.65e-87	[], []
441	37	['241_C|T', '670_T|G', '2790_C|T', '3037_C|T', '4184_G|A', '4321_C|T', '6402_C|T', '7124_C|T', '8986_C|T', '9053_G|T', '10029_C|T', '11201_A|G', '11332_A|G', '13812_G|T', '14408_C|T', '15451_G|A', '16466_C|T', '19220_C|T', '21618_C|G', '22029_AGTTCA|......', '22917_T|G', '22995_C|A', '23403_A|G', '23604_C|G', '24410_G|A', '25413_C|T', '25469_C|T', '26767_T|C', '27638_T|C', '27752_C|T', '27874_C|T…	('BA.2', 'AY.45')	1	((5, 6),)	((4321, 6402),)	0	()	()	BA.2 + AY.45	BA.2 + AY.45	OK	6-7	6-7	4330 - 4331	4321 - 6402	<<	1-6,7-37	1 1	0.00e+00	1.24e-22	[], []
442	39	['241_C|T', '670_T|G', '2790_C|T', '3037_C|T', '4184_G|A', '4321_C|T', '9344_C|T', '9424_A|G', '9534_C|T', '9866_C|T', '10029_C|T', '10198_C|T', '10447_G|A', '10449_C|A', '11288_TCTGGTTTT|.........', '13812_G|T', '14408_C|T', '15451_G|A', '16466_C|T', '19220_C|T', '21618_C|G', '22029_AGTTCA|......', '22917_T|G', '22995_C|A', '23403_A|G', '23604_C|G', '24410_G|A', '25413_C|T', '25469_C|T', '26767_…	('BA.2', 'AY.45')	1	((14, 15),)	((11288, 13812),)	0	()	()	BA.2 + AY.45	BA.2 + AY.45	OK	15-16	15-16	11336 - 11337	11288 - 13812	<<	1-15,16-39	1 1	7.71e-291	5.71e-84	[], []
443	65	['241_C|T', '670_T|G', '2790_C|T', '3037_C|T', '4184_G|A', '4321_C|T', '9344_C|T', '9424_A|G', '9534_C|T', '9866_C|T', '10029_C|T', '10198_C|T', '10447_G|A', '10449_C|A', '11288_TCTGGTTTT|.........', '12880_C|T', '14408_C|T', '15714_C|T', '17410_C|T', '18163_A|G', '19955_C|T', '20055_A|G', '21618_C|T', '21633_TACCCCCTG|.........', '21987_G|A', '22200_T|G', '22578_G|A', '22674_C|T', '22679_T|C', '…	('BA.2', 'AY.45')	1	((59, 60),)	((27807, 28461),)	0	()	()	BA.2 + AY.45	BA.2 + AY.45	OK	60-61	60-61	28247 - 28248	27807 - 28461	>>	1-60,61-65	1 1	4.01e-42	0.00e+00	[], []
444	38	['241_C|T', '670_T|G', '2790_C|T', '3037_C|T', '4184_G|A', '4321_C|T', '9344_C|T', '9424_A|G', '9534_C|T', '9866_C|T', '10029_C|T', '10198_C|T', '11201_A|G', '11332_A|G', '13812_G|T', '14408_C|T', '15451_G|A', '16466_C|T', '19220_C|T', '21618_C|G', '22029_AGTTCA|......', '22917_T|G', '22995_C|A', '23403_A|G', '23604_C|G', '24410_G|A', '25413_C|T', '25469_C|T', '26767_T|C', '27638_T|C', '27752_C|T…	('BA.2', 'AY.45')	1	((11, 12),)	((10198, 11201),)	0	()	()	BA.2 + AY.45	BA.2 + AY.45	OK	12-13	12-13	10199 - 10200	10198 - 11201	<<	1-12,13-38	1 1	3.96e-310	1.11e-64	[], []
445	37	['241_C|T', '670_T|G', '2790_C|T', '3037_C|T', '4184_G|A', '4321_C|T', '9344_C|T', '9424_A|G', '9534_C|T', '9866_C|T', '10029_C|T', '11201_A|G', '11332_A|G', '13812_G|T', '14408_C|T', '15451_G|A', '16466_C|T', '19220_C|T', '21618_C|G', '22029_AGTTCA|......', '22917_T|G', '22995_C|A', '23403_A|G', '23604_C|G', '24410_G|A', '25413_C|T', '25469_C|T', '26767_T|C', '27638_T|C', '27752_C|T', '27874_C|T…	('BA.2', 'AY.45')	1	((9, 10),)	((9866, 10029),)	0	()	()	BA.2 + AY.45	BA.2 + AY.45	OK	10-11	10-11	9866 - 9867	9866 - 10029	<<	1-10,11-37	1 1	4.37e-313	1.01e-61	[], []
446	46	['241_C|T', '670_T|G', '2790_C|T', '3037_C|T', '4184_G|A', '4321_C|T', '9344_C|T', '9424_A|G', '9534_C|T', '9866_C|T', '10029_C|T', '10198_C|T', '10447_G|A', '10449_C|A', '11288_TCTGGTTTT|.........', '12880_C|T', '14408_C|T', '15714_C|T', '17410_C|T', '18163_A|G', '19955_C|T', '20055_A|G', '21618_C|T', '21633_TACCCCCTG|.........', '21987_G|A', '22200_T|G', '22578_G|A', '22674_C|T', '22679_T|C', '…	('BA.2', 'AY.45')	1	((28, 29),)	((22679, 22917),)	0	()	()	BA.2 + AY.45	BA.2 + AY.45	OK	29-30	29-30	22685 - 22686	22679 - 22917	>>	1-29,30-46	1 1	2.66e-216	1.65e-158	[], []
447	47	['241_C|T', '670_T|G', '2790_C|T', '3037_C|T', '4184_G|A', '4321_C|T', '9344_C|T', '9424_A|G', '9534_C|T', '9866_C|T', '10029_C|T', '10198_C|T', '10447_G|A', '10449_C|A', '11288_TCTGGTTTT|.........', '12880_C|T', '14408_C|T', '15714_C|T', '17410_C|T', '18163_A|G', '19955_C|T', '20055_A|G', '21618_C|T', '21633_TACCCCCTG|.........', '21987_G|A', '22200_T|G', '22578_G|A', '22674_C|T', '22679_T|C', '…	('BA.2', 'AY.45')	1	((29, 30),)	((22686, 22917),)	0	()	()	BA.2 + AY.45	BA.2 + AY.45	OK	30-31	30-31	22686 - 22687	22686 - 22917	>>	1-30,31-47	1 1	4.06e-213	1.08e-161	[], []
448	66	['241_C|T', '670_T|G', '2790_C|T', '3037_C|T', '4184_G|A', '4321_C|T', '9344_C|T', '9424_A|G', '9534_C|T', '9866_C|T', '10029_C|T', '10198_C|T', '10447_G|A', '10449_C|A', '11288_TCTGGTTTT|.........', '12880_C|T', '14408_C|T', '15714_C|T', '17410_C|T', '18163_A|G', '19955_C|T', '20055_A|G', '21618_C|T', '21633_TACCCCCTG|.........', '21987_G|A', '22200_T|G', '22578_G|A', '22674_C|T', '22679_T|C', '…	('BA.2', 'AY.45')	1	((60, 61),)	((28271, 28461),)	0	()	()	BA.2 + AY.45	BA.2 + AY.45	OK	61-62	61-62	28270 - 28271	28271 - 28461	>>	1-61,62-66	1 1	9.45e-39	0.00e+00	[], []
449	51	['241_C|T', '670_T|G', '2790_C|T', '3037_C|T', '4184_G|A', '4321_C|T', '9344_C|T', '9424_A|G', '9534_C|T', '9866_C|T', '10029_C|T', '10198_C|T', '10447_G|A', '10449_C|A', '11288_TCTGGTTTT|.........', '12880_C|T', '14408_C|T', '15714_C|T', '17410_C|T', '18163_A|G', '19955_C|T', '20055_A|G', '21618_C|T', '21633_TACCCCCTG|.........', '21987_G|A', '22200_T|G', '22578_G|A', '22674_C|T', '22679_T|C', '…	('BA.2', 'AY.45')	1	((34, 35),)	((22882, 22995),)	0	()	()	BA.2 + AY.45	BA.2 + AY.45	OK	35-36	35-36	22917 - 22918	22882 - 22995	>>	1-35,36-51	1 1	5.06e-182	8.71e-193	[], []
450	41	['241_C|T', '670_T|G', '2790_C|T', '3037_C|T', '4184_G|A', '4321_C|T', '9344_C|T', '9424_A|G', '9534_C|T', '9866_C|T', '10029_C|T', '10198_C|T', '10447_G|A', '10449_C|A', '11288_TCTGGTTTT|.........', '12880_C|T', '14408_C|T', '15714_C|T', '17410_C|T', '18163_A|G', '19955_C|T', '20055_A|G', '21618_C|T', '22029_AGTTCA|......', '22917_T|G', '22995_C|A', '23403_A|G', '23604_C|G', '24410_G|A', '25413_…	('BA.2', 'AY.45')	1	((22, 23),)	((21618, 22029),)	0	()	()	BA.2 + AY.45	BA.2 + AY.45	OK	23-24	23-24	21620 - 21621	21618 - 22029	<<	1-23,24-41	1 1	6.89e-244	6.38e-131	[], []
451	46	['241_C|T', '670_T|G', '2790_C|T', '3037_C|T', '4184_G|A', '4321_C|T', '9344_C|T', '9424_A|G', '9534_C|T', '9866_C|T', '10029_C|T', '10198_C|T', '10447_G|A', '10449_C|A', '11288_TCTGGTTTT|.........', '12880_C|T', '14408_C|T', '15714_C|T', '17410_C|T', '18163_A|G', '19955_C|T', '20055_A|G', '21618_C|T', '21633_TACCCCCTG|.........', '21987_G|A', '22200_T|G', '22578_G|A', '22674_C|T', '22679_T|C', '…	('BA.2', 'AY.45')	1	((28, 29),)	((22679, 22917),)	0	()	()	BA.2 + AY.45	BA.2 + AY.45	OK	29-30	29-30	22685 - 22686	22679 - 22917	>>	1-29,30-46	1 1	2.66e-216	1.65e-158	[], []
452	61	['241_C|T', '670_T|G', '2790_C|T', '3037_C|T', '4184_G|A', '4321_C|T', '9344_C|T', '9424_A|G', '9534_C|T', '9866_C|T', '10029_C|T', '10198_C|T', '10447_G|A', '10449_C|A', '11288_TCTGGTTTT|.........', '12880_C|T', '14408_C|T', '15714_C|T', '17410_C|T', '18163_A|G', '19955_C|T', '20055_A|G', '21618_C|T', '21633_TACCCCCTG|.........', '21987_G|A', '22200_T|G', '22578_G|A', '22674_C|T', '22679_T|C', '…	('BA.2', 'AY.45')	1	((50, 51),)	((25000, 26767),)	0	()	()	BA.2 + AY.45	BA.2 + AY.45	OK	51-52	51-52	25468 - 25469	25000 - 26767	>>	1-51,52-61	1 1	3.47e-116	1.33e-258	[], []
453	46	['241_C|T', '670_T|G', '2790_C|T', '3037_C|T', '4184_G|A', '4321_C|T', '9344_C|T', '9424_A|G', '9534_C|T', '9866_C|T', '10029_C|T', '10198_C|T', '10447_G|A', '10449_C|A', '11288_TCTGGTTTT|.........', '12880_C|T', '14408_C|T', '15714_C|T', '17410_C|T', '18163_A|G', '19955_C|T', '20055_A|G', '21618_C|T', '21633_TACCCCCTG|.........', '21987_G|A', '22200_T|G', '22578_G|A', '22674_C|T', '22679_T|C', '…	('BA.2', 'AY.45')	1	((28, 29),)	((22679, 22917),)	0	()	()	BA.2 + AY.45	BA.2 + AY.45	OK	29-30	29-30	22685 - 22686	22679 - 22917	>>	1-29,30-46	1 1	2.66e-216	1.65e-158	[], []
454	36	['241_C|T', '670_T|G', '2790_C|T', '3037_C|T', '4184_G|A', '4321_C|T', '7124_C|T', '8986_C|T', '9053_G|T', '10029_C|T', '11201_A|G', '11332_A|G', '13812_G|T', '14408_C|T', '15451_G|A', '16466_C|T', '19220_C|T', '21618_C|G', '22029_AGTTCA|......', '22917_T|G', '22995_C|A', '23403_A|G', '23604_C|G', '24410_G|A', '25413_C|T', '25469_C|T', '26767_T|C', '27638_T|C', '27752_C|T', '27874_C|T', '28248_GA…	('BA.2', 'AY.45')	1	((5, 6),)	((4321, 7124),)	0	()	()	BA.2 + AY.45	BA.2 + AY.45	OK	6-7	6-7	6403 - 6404	4321 - 7124	<<	1-6,7-36	1 1	0.00e+00	1.51e-25	[], []
455	36	['241_C|T', '670_T|G', '2790_C|T', '3037_C|T', '4184_G|A', '6402_C|T', '7124_C|T', '8986_C|T', '9053_G|T', '10029_C|T', '11201_A|G', '11332_A|G', '13812_G|T', '14408_C|T', '15451_G|A', '16466_C|T', '19220_C|T', '21618_C|G', '22029_AGTTCA|......', '22917_T|G', '22995_C|A', '23403_A|G', '23604_C|G', '24410_G|A', '25413_C|T', '25469_C|T', '26767_T|C', '27638_T|C', '27752_C|T', '27874_C|T', '28248_GA…	('BA.2', 'AY.45')	1	((4, 5),)	((4184, 6402),)	0	()	()	BA.2 + AY.45	BA.2 + AY.45	OK	5-6	5-6	4194 - 4195	4184 - 6402	<<	1-5,6-36	1 1	0.00e+00	5.75e-19	[], []
456	45	['241_C|T', '670_T|G', '2790_C|T', '3037_C|T', '4184_G|A', '4321_C|T', '9344_C|T', '9424_A|G', '9534_C|T', '9866_C|T', '10029_C|T', '10198_C|T', '10447_G|A', '10449_C|A', '11288_TCTGGTTTT|.........', '12880_C|T', '14408_C|T', '15714_C|T', '17410_C|T', '18163_A|G', '19955_C|T', '20055_A|G', '21618_C|T', '21633_TACCCCCTG|.........', '21987_G|A', '22200_T|G', '22578_G|A', '22674_C|T', '22917_T|G', '…	('BA.2', 'AY.45')	1	((27, 28),)	((22674, 22917),)	0	()	()	BA.2 + AY.45	BA.2 + AY.45	OK	28-29	28-29	22674 - 22675	22674 - 22917	>>	1-28,29-45	1 1	1.16e-219	3.80e-155	[], []
457	46	['241_C|T', '670_T|G', '2790_C|T', '3037_C|T', '4184_G|A', '4321_C|T', '9344_C|T', '9424_A|G', '9534_C|T', '9866_C|T', '10029_C|T', '10198_C|T', '10447_G|A', '10449_C|A', '11288_TCTGGTTTT|.........', '12880_C|T', '14408_C|T', '15714_C|T', '17410_C|T', '18163_A|G', '19955_C|T', '20055_A|G', '21618_C|T', '21633_TACCCCCTG|.........', '21987_G|A', '22200_T|G', '22578_G|A', '22674_C|T', '22679_T|C', '…	('BA.2', 'AY.45')	1	((28, 29),)	((22679, 22917),)	0	()	()	BA.2 + AY.45	BA.2 + AY.45	OK	29-30	29-30	22685 - 22686	22679 - 22917	>>	1-29,30-46	1 1	2.66e-216	1.65e-158	[], []
458	51	['241_C|T', '670_T|G', '2790_C|T', '3037_C|T', '4184_G|A', '4321_C|T', '9344_C|T', '9424_A|G', '9534_C|T', '9866_C|T', '10029_C|T', '10198_C|T', '10447_G|A', '10449_C|A', '11288_TCTGGTTTT|.........', '12880_C|T', '14408_C|T', '15714_C|T', '17410_C|T', '18163_A|G', '19955_C|T', '20055_A|G', '21618_C|T', '21633_TACCCCCTG|.........', '21987_G|A', '22200_T|G', '22578_G|A', '22674_C|T', '22679_T|C', '…	('BA.2', 'AY.45')	1	((33, 34),)	((22813, 22917),)	0	()	()	BA.2 + AY.45	BA.2 + AY.45	OK	34-35	34-35	22842 - 22843	22813 - 22917	>>	1-34,35-51	1 1	1.61e-193	2.73e-181	[], []
459	39	['241_C|T', '670_T|G', '2790_C|T', '3037_C|T', '4184_G|A', '4321_C|T', '9344_C|T', '9424_A|G', '9534_C|T', '9866_C|T', '10029_C|T', '10198_C|T', '10447_G|A', '10449_C|A', '11288_TCTGGTTTT|.........', '12880_C|T', '14408_C|T', '15451_G|A', '16466_C|T', '19220_C|T', '21618_C|G', '22029_AGTTCA|......', '22917_T|G', '22995_C|A', '23403_A|G', '23604_C|G', '24410_G|A', '25413_C|T', '25469_C|T', '26767_…	('BA.2', 'AY.45')	1	((15, 16),)	((12880, 14408),)	0	()	()	BA.2 + AY.45	BA.2 + AY.45	OK	16-17	16-17	13826 - 13827	12880 - 14408	<<	1-16,17-39	1 1	7.96e-284	5.56e-91	[], []
460	40	['241_C|T', '670_T|G', '2790_C|T', '3037_C|T', '4184_G|A', '4321_C|T', '9344_C|T', '9424_A|G', '9534_C|T', '9866_C|T', '10029_C|T', '10198_C|T', '10447_G|A', '10449_C|A', '11288_TCTGGTTTT|.........', '12880_C|T', '13812_G|T', '14408_C|T', '15451_G|A', '16466_C|T', '19220_C|T', '21618_C|G', '22029_AGTTCA|......', '22917_T|G', '22995_C|A', '23403_A|G', '23604_C|G', '24410_G|A', '25413_C|T', '25469_…	('BA.2', 'AY.45')	1	((15, 16),)	((12880, 13812),)	0	()	()	BA.2 + AY.45	BA.2 + AY.45	OK	16-17	16-17	12882 - 12883	12880 - 13812	<<	1-16,17-40	1 1	1.21e-287	3.65e-87	[], []
461	39	['241_C|T', '670_T|G', '2790_C|T', '3037_C|T', '4184_G|A', '4321_C|T', '9344_C|T', '9424_A|G', '9534_C|T', '9866_C|T', '10029_C|T', '10198_C|T', '10447_G|A', '10449_C|A', '11332_A|G', '13812_G|T', '14408_C|T', '15451_G|A', '16466_C|T', '19220_C|T', '21618_C|G', '22029_AGTTCA|......', '22917_T|G', '22995_C|A', '23403_A|G', '23604_C|G', '24410_G|A', '25413_C|T', '25469_C|T', '26767_T|C', '27638_T|C…	('BA.2', 'AY.45')	1	((13, 14),)	((10449, 11332),)	0	()	()	BA.2 + AY.45	BA.2 + AY.45	OK	14-15	14-15	11210 - 11211	10449 - 11332	<<	1-14,15-39	1 1	4.69e-298	9.43e-77	[], []
462	66	['241_C|T', '670_T|G', '2790_C|T', '3037_C|T', '4184_G|A', '4321_C|T', '9344_C|T', '9424_A|G', '9534_C|T', '9866_C|T', '10029_C|T', '10198_C|T', '10447_G|A', '10449_C|A', '11288_TCTGGTTTT|.........', '12880_C|T', '14408_C|T', '15714_C|T', '17410_C|T', '18163_A|G', '19955_C|T', '20055_A|G', '21618_C|T', '21633_TACCCCCTG|.........', '21987_G|A', '22200_T|G', '22578_G|A', '22674_C|T', '22679_T|C', '…	('BA.2', 'AY.45')	1	((59, 60),)	((27807, 28248),)	0	()	()	BA.2 + AY.45	BA.2 + AY.45	OK	60-61	60-61	27876 - 27877	27807 - 28248	>>	1-60,61-66	1 1	1.77e-46	0.00e+00	[], []
463	35	['241_C|T', '670_T|G', '2790_C|T', '3037_C|T', '4184_G|A', '4321_C|T', '9344_C|T', '9424_A|G', '10029_C|T', '11201_A|G', '11332_A|G', '13812_G|T', '14408_C|T', '15451_G|A', '16466_C|T', '19220_C|T', '21618_C|G', '22029_AGTTCA|......', '22917_T|G', '22995_C|A', '23403_A|G', '23604_C|G', '24410_G|A', '25413_C|T', '25469_C|T', '26767_T|C', '27638_T|C', '27752_C|T', '27874_C|T', '28248_GATTTC|......'…	('BA.2', 'AY.45')	1	((7, 8),)	((9424, 10029),)	0	()	()	BA.2 + AY.45	BA.2 + AY.45	OK	8-9	8-9	9429 - 9430	9424 - 10029	<<	1-8,9-35	1 1	2.09e-320	2.11e-54	[], []
464	34	['241_C|T', '670_T|G', '2790_C|T', '3037_C|T', '4184_G|A', '4321_C|T', '9053_G|T', '10029_C|T', '11201_A|G', '11332_A|G', '13812_G|T', '14408_C|T', '15451_G|A', '16466_C|T', '19220_C|T', '21618_C|G', '22029_AGTTCA|......', '22917_T|G', '22995_C|A', '23403_A|G', '23604_C|G', '24410_G|A', '25413_C|T', '25469_C|T', '26767_T|C', '27638_T|C', '27752_C|T', '27874_C|T', '28248_GATTTC|......', '28461_A|G…	('BA.2', 'AY.45')	1	((5, 6),)	((4321, 9053),)	0	()	()	BA.2 + AY.45	BA.2 + AY.45	OK	6-7	6-7	8990 - 8991	4321 - 9053	<<	1-6,7-34	1 1	0.00e+00	7.07e-33	[], []
465	51	['241_C|T', '670_T|G', '2790_C|T', '3037_C|T', '4184_G|A', '4321_C|T', '9344_C|T', '9424_A|G', '9534_C|T', '9866_C|T', '10029_C|T', '10198_C|T', '10447_G|A', '10449_C|A', '11288_TCTGGTTTT|.........', '12880_C|T', '14408_C|T', '15714_C|T', '17410_C|T', '18163_A|G', '19955_C|T', '20055_A|G', '21618_C|T', '21633_TACCCCCTG|.........', '21987_G|A', '22200_T|G', '22578_G|A', '22674_C|T', '22679_T|C', '…	('BA.2', 'AY.45')	1	((34, 35),)	((22882, 22995),)	0	()	()	BA.2 + AY.45	BA.2 + AY.45	OK	35-36	35-36	22917 - 22918	22882 - 22995	>>	1-35,36-51	1 1	5.06e-182	8.71e-193	[], []
466	38	['241_C|T', '670_T|G', '2790_C|T', '3037_C|T', '4184_G|A', '4321_C|T', '9344_C|T', '9424_A|G', '9534_C|T', '9866_C|T', '10029_C|T', '10198_C|T', '10447_G|A', '10449_C|A', '11288_TCTGGTTTT|.........', '12880_C|T', '14408_C|T', '16466_C|T', '19220_C|T', '21618_C|G', '22029_AGTTCA|......', '22917_T|G', '22995_C|A', '23403_A|G', '23604_C|G', '24410_G|A', '25413_C|T', '25469_C|T', '26767_T|C', '27638_…	('BA.2', 'AY.45')	1	((16, 17),)	((14408, 16466),)	0	()	()	BA.2 + AY.45	BA.2 + AY.45	OK	17-18	17-18	15450 - 15451	14408 - 16466	<<	1-17,18-38	1 1	4.94e-281	8.92e-94	[], []
467	39	['241_C|T', '670_T|G', '2790_C|T', '3037_C|T', '4184_G|A', '4321_C|T', '9344_C|T', '9424_A|G', '9534_C|T', '9866_C|T', '10029_C|T', '10198_C|T', '10447_G|A', '10449_C|A', '11288_TCTGGTTTT|.........', '12880_C|T', '14408_C|T', '15451_G|A', '16466_C|T', '19220_C|T', '21618_C|G', '22029_AGTTCA|......', '22917_T|G', '22995_C|A', '23403_A|G', '23604_C|G', '24410_G|A', '25413_C|T', '25469_C|T', '26767_…	('BA.2', 'AY.45')	1	((15, 16),)	((12880, 14408),)	0	()	()	BA.2 + AY.45	BA.2 + AY.45	OK	16-17	16-17	13826 - 13827	12880 - 14408	<<	1-16,17-39	1 1	7.96e-284	5.56e-91	[], []
468	67	['241_C|T', '670_T|G', '2790_C|T', '3037_C|T', '4184_G|A', '4321_C|T', '9344_C|T', '9424_A|G', '9534_C|T', '9866_C|T', '10029_C|T', '10198_C|T', '10447_G|A', '10449_C|A', '11288_TCTGGTTTT|.........', '12880_C|T', '14408_C|T', '15714_C|T', '17410_C|T', '18163_A|G', '19955_C|T', '20055_A|G', '21618_C|T', '21633_TACCCCCTG|.........', '21987_G|A', '22200_T|G', '22578_G|A', '22674_C|T', '22679_T|C', '…	('BA.2', 'AY.45')	1	((63, 64),)	((28881, 28916),)	0	()	()	BA.2 + AY.45	BA.2 + AY.45	OK	64-65	64-65	28882 - 28883	28881 - 28916	>>	1-64,65-67	1 1	3.75e-20	0.00e+00	[], []
469	67	['241_C|T', '670_T|G', '2790_C|T', '3037_C|T', '4184_G|A', '4321_C|T', '9344_C|T', '9424_A|G', '9534_C|T', '9866_C|T', '10029_C|T', '10198_C|T', '10447_G|A', '10449_C|A', '11288_TCTGGTTTT|.........', '12880_C|T', '14408_C|T', '15714_C|T', '17410_C|T', '18163_A|G', '19955_C|T', '20055_A|G', '21618_C|T', '21633_TACCCCCTG|.........', '21987_G|A', '22200_T|G', '22578_G|A', '22674_C|T', '22679_T|C', '…	('BA.2', 'AY.45')	1	((61, 62),)	((28311, 28461),)	0	()	()	BA.2 + AY.45	BA.2 + AY.45	OK	62-63	62-63	28311 - 28312	28311 - 28461	>>	1-62,63-67	1 1	2.19e-35	0.00e+00	[], []
470	53	['241_C|T', '670_T|G', '2790_C|T', '3037_C|T', '4184_G|A', '4321_C|T', '9344_C|T', '9424_A|G', '9534_C|T', '9866_C|T', '10029_C|T', '10198_C|T', '10447_G|A', '10449_C|A', '11288_TCTGGTTTT|.........', '12880_C|T', '14408_C|T', '15714_C|T', '17410_C|T', '18163_A|G', '19955_C|T', '20055_A|G', '21618_C|T', '21633_TACCCCCTG|.........', '21987_G|A', '22200_T|G', '22578_G|A', '22674_C|T', '22679_T|C', '…	('BA.2', 'AY.45')	1	((37, 38),)	((23013, 23403),)	0	()	()	BA.2 + AY.45	BA.2 + AY.45	OK	38-39	38-39	23015 - 23016	23013 - 23403	>>	1-38,39-53	1 1	5.81e-176	7.88e-199	[], []
471	61	['241_C|T', '670_T|G', '2790_C|T', '3037_C|T', '4184_G|A', '4321_C|T', '9344_C|T', '9424_A|G', '9534_C|T', '9866_C|T', '10029_C|T', '10198_C|T', '10447_G|A', '10449_C|A', '11288_TCTGGTTTT|.........', '12880_C|T', '14408_C|T', '15714_C|T', '17410_C|T', '18163_A|G', '19955_C|T', '20055_A|G', '21618_C|T', '21633_TACCCCCTG|.........', '21987_G|A', '22200_T|G', '22578_G|A', '22674_C|T', '22679_T|C', '…	('BA.2', 'AY.45')	1	((48, 49),)	((24424, 25413),)	0	()	()	BA.2 + AY.45	BA.2 + AY.45	OK	49-50	49-50	24431 - 24432	24424 - 25413	>>	1-49,50-61	1 1	4.82e-129	9.50e-246	[], []
472	40	['241_C|T', '670_T|G', '2790_C|T', '3037_C|T', '4184_G|A', '4321_C|T', '9344_C|T', '9424_A|G', '9534_C|T', '9866_C|T', '10029_C|T', '10198_C|T', '10447_G|A', '10449_C|A', '11288_TCTGGTTTT|.........', '11332_A|G', '13812_G|T', '14408_C|T', '15451_G|A', '16466_C|T', '19220_C|T', '21618_C|G', '22029_AGTTCA|......', '22917_T|G', '22995_C|A', '23403_A|G', '23604_C|G', '24410_G|A', '25413_C|T', '25469_…	('BA.2', 'AY.45')	1	((14, 15),)	((11288, 11332),)	0	()	()	BA.2 + AY.45	BA.2 + AY.45	OK	15-16	15-16	11290 - 11291	11288 - 11332	<<	1-15,16-40	1 1	7.19e-295	6.18e-80	[], []
473	56	['241_C|T', '670_T|G', '2790_C|T', '3037_C|T', '4184_G|A', '4321_C|T', '9344_C|T', '9424_A|G', '9534_C|T', '9866_C|T', '10029_C|T', '10198_C|T', '10447_G|A', '10449_C|A', '11288_TCTGGTTTT|.........', '12880_C|T', '14408_C|T', '15714_C|T', '17410_C|T', '18163_A|G', '19955_C|T', '20055_A|G', '21618_C|T', '21633_TACCCCCTG|.........', '21987_G|A', '22200_T|G', '22578_G|A', '22674_C|T', '22679_T|C', '…	('BA.2', 'AY.45')	1	((40, 41),)	((23063, 23403),)	0	()	()	BA.2 + AY.45	BA.2 + AY.45	OK	41-42	41-42	23063 - 23064	23063 - 23403	>>	1-41,42-56	1 1	1.68e-160	2.74e-214	[], []
474	41	['241_C|T', '670_T|G', '2790_C|T', '3037_C|T', '4184_G|A', '4321_C|T', '9344_C|T', '9424_A|G', '9534_C|T', '9866_C|T', '10029_C|T', '10198_C|T', '10447_G|A', '10449_C|A', '11288_TCTGGTTTT|.........', '12880_C|T', '14408_C|T', '15714_C|T', '17410_C|T', '18163_A|G', '19955_C|T', '20055_A|G', '21618_C|G', '22029_AGTTCA|......', '22917_T|G', '22995_C|A', '23403_A|G', '23604_C|G', '24410_G|A', '25413_…	('BA.2', 'AY.45')	1	((21, 22),)	((20055, 21618),)	0	()	()	BA.2 + AY.45	BA.2 + AY.45	OK	22-23	22-23	20059 - 20060	20055 - 21618	<<	1-22,23-41	1 1	8.73e-252	5.07e-123	[], []
475	40	['241_C|T', '670_T|G', '2790_C|T', '3037_C|T', '4184_G|A', '4321_C|T', '9344_C|T', '9424_A|G', '9534_C|T', '9866_C|T', '10029_C|T', '10198_C|T', '10447_G|A', '10449_C|A', '11288_TCTGGTTTT|.........', '12880_C|T', '14408_C|T', '15714_C|T', '17410_C|T', '18163_A|G', '19220_C|T', '21618_C|G', '22029_AGTTCA|......', '22917_T|G', '22995_C|A', '23403_A|G', '23604_C|G', '24410_G|A', '25413_C|T', '25469_…	('BA.2', 'AY.45')	1	((19, 20),)	((18163, 19220),)	0	()	()	BA.2 + AY.45	BA.2 + AY.45	OK	20-21	20-21	18165 - 18166	18163 - 19220	<<	1-20,21-40	1 1	2.48e-262	1.78e-112	[], []
476	58	['241_C|T', '670_T|G', '2790_C|T', '3037_C|T', '4184_G|A', '4321_C|T', '9344_C|T', '9424_A|G', '9534_C|T', '9866_C|T', '10029_C|T', '10198_C|T', '10447_G|A', '10449_C|A', '11288_TCTGGTTTT|.........', '12880_C|T', '14408_C|T', '15714_C|T', '17410_C|T', '18163_A|G', '19955_C|T', '20055_A|G', '21618_C|T', '21633_TACCCCCTG|.........', '21987_G|A', '22200_T|G', '22578_G|A', '22674_C|T', '22679_T|C', '…	('BA.2', 'AY.45')	1	((43, 44),)	((23525, 23604),)	0	()	()	BA.2 + AY.45	BA.2 + AY.45	OK	44-45	44-45	23534 - 23535	23525 - 23604	>>	1-44,45-58	1 1	4.10e-155	1.12e-219	[], []
477	64	['241_C|T', '670_T|G', '2790_C|T', '3037_C|T', '4184_G|A', '4321_C|T', '9344_C|T', '9424_A|G', '9534_C|T', '9866_C|T', '10029_C|T', '10198_C|T', '10447_G|A', '10449_C|A', '11288_TCTGGTTTT|.........', '12880_C|T', '14408_C|T', '15714_C|T', '17410_C|T', '18163_A|G', '19955_C|T', '20055_A|G', '21618_C|T', '21633_TACCCCCTG|.........', '21987_G|A', '22200_T|G', '22578_G|A', '22674_C|T', '22679_T|C', '…	('BA.2', 'AY.45')	1	((53, 54),)	((26270, 26767),)	0	()	()	BA.2 + AY.45	BA.2 + AY.45	OK	54-55	54-55	26274 - 26275	26270 - 26767	>>	1-54,55-64	1 1	1.66e-101	2.76e-273	[], []
478	62	['241_C|T', '670_T|G', '2790_C|T', '3037_C|T', '4184_G|A', '4321_C|T', '9344_C|T', '9424_A|G', '9534_C|T', '9866_C|T', '10029_C|T', '10198_C|T', '10447_G|A', '10449_C|A', '11288_TCTGGTTTT|.........', '12880_C|T', '14408_C|T', '15714_C|T', '17410_C|T', '18163_A|G', '19955_C|T', '20055_A|G', '21618_C|T', '21633_TACCCCCTG|.........', '21987_G|A', '22200_T|G', '22578_G|A', '22674_C|T', '22679_T|C', '…	('BA.2', 'AY.45')	1	((50, 51),)	((25000, 25469),)	0	()	()	BA.2 + AY.45	BA.2 + AY.45	OK	51-52	51-52	25415 - 25416	25000 - 25469	>>	1-51,52-62	1 1	2.09e-119	2.19e-255	[], []
479	36	['241_C|T', '670_T|G', '2790_C|T', '3037_C|T', '4184_G|A', '6402_C|T', '7124_C|T', '8986_C|T', '9053_G|T', '10029_C|T', '11201_A|G', '11332_A|G', '13812_G|T', '14408_C|T', '15451_G|A', '16466_C|T', '19220_C|T', '21618_C|G', '22029_AGTTCA|......', '22917_T|G', '22995_C|A', '23403_A|G', '23604_C|G', '24410_G|A', '25413_C|T', '25469_C|T', '26767_T|C', '27638_T|C', '27752_C|T', '27874_C|T', '28248_GA…	('BA.2', 'AY.45')	1	((4, 5),)	((4184, 6402),)	0	()	()	BA.2 + AY.45	BA.2 + AY.45	OK	5-6	5-6	4194 - 4195	4184 - 6402	<<	1-5,6-36	1 1	0.00e+00	5.75e-19	[], []
480	66	['241_C|T', '670_T|G', '2790_C|T', '3037_C|T', '4184_G|A', '4321_C|T', '9344_C|T', '9424_A|G', '9534_C|T', '9866_C|T', '10029_C|T', '10198_C|T', '10447_G|A', '10449_C|A', '11288_TCTGGTTTT|.........', '12880_C|T', '14408_C|T', '15714_C|T', '17410_C|T', '18163_A|G', '19955_C|T', '20055_A|G', '21618_C|T', '21633_TACCCCCTG|.........', '21987_G|A', '22200_T|G', '22578_G|A', '22674_C|T', '22679_T|C', '…	('BA.2', 'AY.45')	1	((58, 59),)	((27382, 27874),)	0	()	()	BA.2 + AY.45	BA.2 + AY.45	OK	59-60	59-60	27754 - 27755	27382 - 27874	>>	1-59,60-66	1 1	3.94e-58	1.17e-316	[], []
481	68	['241_C|T', '670_T|G', '2790_C|T', '3037_C|T', '4184_G|A', '4321_C|T', '9344_C|T', '9424_A|G', '9534_C|T', '9866_C|T', '10029_C|T', '10198_C|T', '10447_G|A', '10449_C|A', '11288_TCTGGTTTT|.........', '12880_C|T', '14408_C|T', '15714_C|T', '17410_C|T', '18163_A|G', '19955_C|T', '20055_A|G', '21618_C|T', '21633_TACCCCCTG|.........', '21987_G|A', '22200_T|G', '22578_G|A', '22674_C|T', '22679_T|C', '…	('BA.2', 'AY.45')	1	((58, 59),)	((27382, 27638),)	0	()	()	BA.2 + AY.45	BA.2 + AY.45	OK	59-60	59-60	27381 - 27382	27382 - 27638	>>	1-59,60-68	1 1	4.22e-66	1.08e-308	[], []
482	38	['241_C|T', '670_T|G', '2790_C|T', '3037_C|T', '4184_G|A', '4321_C|T', '9344_C|T', '9424_A|G', '9534_C|T', '9866_C|T', '10029_C|T', '10198_C|T', '10447_G|A', '10449_C|A', '11288_TCTGGTTTT|.........', '12880_C|T', '14408_C|T', '15714_C|T', '19220_C|T', '21618_C|G', '22029_AGTTCA|......', '22917_T|G', '22995_C|A', '23403_A|G', '23604_C|G', '24410_G|A', '25413_C|T', '25469_C|T', '26767_T|C', '27638_…	('BA.2', 'AY.45')	1	((17, 18),)	((15714, 19220),)	0	()	()	BA.2 + AY.45	BA.2 + AY.45	OK	18-19	18-19	16465 - 16466	15714 - 19220	<<	1-18,19-38	1 1	6.58e-274	6.69e-101	[], []
483	64	['241_C|T', '670_T|G', '2790_C|T', '3037_C|T', '4184_G|A', '4321_C|T', '9344_C|T', '9424_A|G', '9534_C|T', '9866_C|T', '10029_C|T', '10198_C|T', '10447_G|A', '10449_C|A', '11288_TCTGGTTTT|.........', '12880_C|T', '14408_C|T', '15714_C|T', '17410_C|T', '18163_A|G', '19955_C|T', '20055_A|G', '21618_C|T', '21633_TACCCCCTG|.........', '21987_G|A', '22200_T|G', '22578_G|A', '22674_C|T', '22679_T|C', '…	('BA.2', 'AY.45')	1	((53, 54),)	((26270, 26767),)	0	()	()	BA.2 + AY.45	BA.2 + AY.45	OK	54-55	54-55	26274 - 26275	26270 - 26767	>>	1-54,55-64	1 1	1.66e-101	2.76e-273	[], []
484	38	['241_C|T', '670_T|G', '2790_C|T', '3037_C|T', '4184_G|A', '4321_C|T', '9344_C|T', '9424_A|G', '9534_C|T', '9866_C|T', '10029_C|T', '10198_C|T', '11201_A|G', '11332_A|G', '13812_G|T', '14408_C|T', '15451_G|A', '16466_C|T', '19220_C|T', '21618_C|G', '22029_AGTTCA|......', '22917_T|G', '22995_C|A', '23403_A|G', '23604_C|G', '24410_G|A', '25413_C|T', '25469_C|T', '26767_T|C', '27638_T|C', '27752_C|T…	('BA.2', 'AY.45')	1	((11, 12),)	((10198, 11201),)	0	()	()	BA.2 + AY.45	BA.2 + AY.45	OK	12-13	12-13	10199 - 10200	10198 - 11201	<<	1-12,13-38	1 1	3.96e-310	1.11e-64	[], []
485	49	['241_C|T', '670_T|G', '2790_C|T', '3037_C|T', '4184_G|A', '4321_C|T', '9344_C|T', '9424_A|G', '9534_C|T', '9866_C|T', '10029_C|T', '10198_C|T', '10447_G|A', '10449_C|A', '11288_TCTGGTTTT|.........', '12880_C|T', '14408_C|T', '15714_C|T', '17410_C|T', '18163_A|G', '19955_C|T', '20055_A|G', '21618_C|T', '21633_TACCCCCTG|.........', '21987_G|A', '22200_T|G', '22578_G|A', '22674_C|T', '22679_T|C', '…	('BA.2', 'AY.45')	1	((31, 32),)	((22775, 22917),)	0	()	()	BA.2 + AY.45	BA.2 + AY.45	OK	32-33	32-33	22782 - 22783	22775 - 22917	>>	1-32,33-49	1 1	8.52e-206	5.19e-169	[], []
486	58	['241_C|T', '670_T|G', '2790_C|T', '3037_C|T', '4184_G|A', '4321_C|T', '9344_C|T', '9424_A|G', '9534_C|T', '9866_C|T', '10029_C|T', '10198_C|T', '10447_G|A', '10449_C|A', '11288_TCTGGTTTT|.........', '12880_C|T', '14408_C|T', '15714_C|T', '17410_C|T', '18163_A|G', '19955_C|T', '20055_A|G', '21618_C|T', '21633_TACCCCCTG|.........', '21987_G|A', '22200_T|G', '22578_G|A', '22674_C|T', '22679_T|C', '…	('BA.2', 'AY.45')	1	((43, 44),)	((23525, 23604),)	0	()	()	BA.2 + AY.45	BA.2 + AY.45	OK	44-45	44-45	23534 - 23535	23525 - 23604	>>	1-44,45-58	1 1	4.10e-155	1.12e-219	[], []
487	35	['241_C|T', '670_T|G', '2790_C|T', '3037_C|T', '4184_G|A', '4321_C|T', '8986_C|T', '9053_G|T', '10029_C|T', '11201_A|G', '11332_A|G', '13812_G|T', '14408_C|T', '15451_G|A', '16466_C|T', '19220_C|T', '21618_C|G', '22029_AGTTCA|......', '22917_T|G', '22995_C|A', '23403_A|G', '23604_C|G', '24410_G|A', '25413_C|T', '25469_C|T', '26767_T|C', '27638_T|C', '27752_C|T', '27874_C|T', '28248_GATTTC|......'…	('BA.2', 'AY.45')	1	((5, 6),)	((4321, 8986),)	0	()	()	BA.2 + AY.45	BA.2 + AY.45	OK	6-7	6-7	7141 - 7142	4321 - 8986	<<	1-6,7-35	1 1	0.00e+00	2.40e-29	[], []
488	57	['241_C|T', '670_T|G', '2790_C|T', '3037_C|T', '4184_G|A', '4321_C|T', '9344_C|T', '9424_A|G', '9534_C|T', '9866_C|T', '10029_C|T', '10198_C|T', '10447_G|A', '10449_C|A', '11288_TCTGGTTTT|.........', '12880_C|T', '14408_C|T', '15714_C|T', '17410_C|T', '18163_A|G', '19955_C|T', '20055_A|G', '21618_C|T', '21633_TACCCCCTG|.........', '21987_G|A', '22200_T|G', '22578_G|A', '22674_C|T', '22679_T|C', '…	('BA.2', 'AY.45')	1	((42, 43),)	((23403, 23604),)	0	()	()	BA.2 + AY.45	BA.2 + AY.45	OK	43-44	43-44	23406 - 23407	23403 - 23604	>>	1-43,44-57	1 1	7.32e-157	6.29e-218	[], []
489	62	['241_C|T', '670_T|G', '2790_C|T', '3037_C|T', '4184_G|A', '4321_C|T', '9344_C|T', '9424_A|G', '9534_C|T', '9866_C|T', '10029_C|T', '10198_C|T', '10447_G|A', '10449_C|A', '11288_TCTGGTTTT|.........', '12880_C|T', '14408_C|T', '15714_C|T', '17410_C|T', '18163_A|G', '19955_C|T', '20055_A|G', '21618_C|T', '21633_TACCCCCTG|.........', '21987_G|A', '22200_T|G', '22578_G|A', '22674_C|T', '22679_T|C', '…	('BA.2', 'AY.45')	1	((51, 52),)	((25584, 26767),)	0	()	()	BA.2 + AY.45	BA.2 + AY.45	OK	52-53	52-53	25584 - 25585	25584 - 26767	>>	1-52,53-62	1 1	1.48e-113	3.11e-261	[], []
490	44	['241_C|T', '670_T|G', '2790_C|T', '3037_C|T', '4184_G|A', '4321_C|T', '9344_C|T', '9424_A|G', '9534_C|T', '9866_C|T', '10029_C|T', '10198_C|T', '10447_G|A', '10449_C|A', '11288_TCTGGTTTT|.........', '12880_C|T', '14408_C|T', '15714_C|T', '17410_C|T', '18163_A|G', '19955_C|T', '20055_A|G', '21618_C|T', '21633_TACCCCCTG|.........', '21987_G|A', '22200_T|G', '22578_G|A', '22917_T|G', '22995_C|A', '…	('BA.2', 'AY.45')	1	((26, 27),)	((22578, 22917),)	0	()	()	BA.2 + AY.45	BA.2 + AY.45	OK	27-28	27-28	22579 - 22580	22578 - 22917	>>	1-27,28-44	1 1	2.62e-223	1.68e-151	[], []
491	65	['241_C|T', '670_T|G', '2790_C|T', '3037_C|T', '4184_G|A', '4321_C|T', '9344_C|T', '9424_A|G', '9534_C|T', '9866_C|T', '10029_C|T', '10198_C|T', '10447_G|A', '10449_C|A', '11288_TCTGGTTTT|.........', '12880_C|T', '14408_C|T', '15714_C|T', '17410_C|T', '18163_A|G', '19955_C|T', '20055_A|G', '21618_C|T', '21633_TACCCCCTG|.........', '21987_G|A', '22200_T|G', '22578_G|A', '22674_C|T', '22679_T|C', '…	('BA.2', 'AY.45')	1	((54, 55),)	((26577, 26767),)	0	()	()	BA.2 + AY.45	BA.2 + AY.45	OK	55-56	55-56	26578 - 26579	26577 - 26767	>>	1-55,56-65	1 1	7.69e-93	5.98e-282	[], []
492	60	['241_C|T', '670_T|G', '2790_C|T', '3037_C|T', '4184_G|A', '4321_C|T', '9344_C|T', '9424_A|G', '9534_C|T', '9866_C|T', '10029_C|T', '10198_C|T', '10447_G|A', '10449_C|A', '11288_TCTGGTTTT|.........', '12880_C|T', '14408_C|T', '15714_C|T', '17410_C|T', '18163_A|G', '19955_C|T', '20055_A|G', '21618_C|T', '21633_TACCCCCTG|.........', '21987_G|A', '22200_T|G', '22578_G|A', '22674_C|T', '22679_T|C', '…	('BA.2', 'AY.45')	1	((46, 47),)	((23854, 24410),)	0	()	()	BA.2 + AY.45	BA.2 + AY.45	OK	47-48	47-48	23853 - 23854	23854 - 24410	>>	1-47,48-60	1 1	4.04e-140	1.13e-234	[], []
493	43	['241_C|T', '670_T|G', '2790_C|T', '3037_C|T', '4184_G|A', '4321_C|T', '9344_C|T', '9424_A|G', '9534_C|T', '9866_C|T', '10029_C|T', '10198_C|T', '10447_G|A', '10449_C|A', '11288_TCTGGTTTT|.........', '12880_C|T', '14408_C|T', '15714_C|T', '17410_C|T', '18163_A|G', '19955_C|T', '20055_A|G', '21618_C|T', '21633_TACCCCCTG|.........', '21987_G|A', '22200_T|G', '22917_T|G', '22995_C|A', '23403_A|G', '…	('BA.2', 'AY.45')	1	((25, 26),)	((22200, 22917),)	0	()	()	BA.2 + AY.45	BA.2 + AY.45	OK	26-27	26-27	22200 - 22201	22200 - 22917	>>	1-26,27-43	1 1	1.14e-226	3.87e-148	[], []
494	63	['241_C|T', '670_T|G', '2790_C|T', '3037_C|T', '4184_G|A', '4321_C|T', '9344_C|T', '9424_A|G', '9534_C|T', '9866_C|T', '10029_C|T', '10198_C|T', '10447_G|A', '10449_C|A', '11288_TCTGGTTTT|.........', '12880_C|T', '14408_C|T', '15714_C|T', '17410_C|T', '18163_A|G', '19955_C|T', '20055_A|G', '21618_C|T', '21633_TACCCCCTG|.........', '21987_G|A', '22200_T|G', '22578_G|A', '22674_C|T', '22679_T|C', '…	('BA.2', 'AY.45')	1	((52, 53),)	((26060, 26767),)	0	()	()	BA.2 + AY.45	BA.2 + AY.45	OK	53-54	53-54	26059 - 26060	26060 - 26767	>>	1-53,54-63	1 1	7.18e-105	6.41e-270	[], []
495	34	['241_C|T', '670_T|G', '2790_C|T', '3037_C|T', '4184_G|A', '4321_C|T', '9344_C|T', '10029_C|T', '11201_A|G', '11332_A|G', '13812_G|T', '14408_C|T', '15451_G|A', '16466_C|T', '19220_C|T', '21618_C|G', '22029_AGTTCA|......', '22917_T|G', '22995_C|A', '23403_A|G', '23604_C|G', '24410_G|A', '25413_C|T', '25469_C|T', '26767_T|C', '27638_T|C', '27752_C|T', '27874_C|T', '28248_GATTTC|......', '28461_A|G…	('BA.2', 'AY.45')	1	((6, 7),)	((9344, 10029),)	0	()	()	BA.2 + AY.45	BA.2 + AY.45	OK	7-8	7-8	9359 - 9360	9344 - 10029	<<	1-7,8-34	1 1	0.00e+00	1.01e-45	[], []
496	68	['241_C|T', '670_T|G', '2790_C|T', '3037_C|T', '4184_G|A', '4321_C|T', '9344_C|T', '9424_A|G', '9534_C|T', '9866_C|T', '10029_C|T', '10198_C|T', '10447_G|A', '10449_C|A', '11288_TCTGGTTTT|.........', '12880_C|T', '14408_C|T', '15714_C|T', '17410_C|T', '18163_A|G', '19955_C|T', '20055_A|G', '21618_C|T', '21633_TACCCCCTG|.........', '21987_G|A', '22200_T|G', '22578_G|A', '22674_C|T', '22679_T|C', '…	('BA.2', 'AY.45')	1	((62, 63),)	((28362, 28461),)	0	()	()	BA.2 + AY.45	BA.2 + AY.45	OK	63-64	63-64	28361 - 28362	28362 - 28461	>>	1-63,64-68	1 1	4.87e-32	0.00e+00	[], []
497	52	['241_C|T', '670_T|G', '2790_C|T', '3037_C|T', '4184_G|A', '4321_C|T', '9344_C|T', '9424_A|G', '9534_C|T', '9866_C|T', '10029_C|T', '10198_C|T', '10447_G|A', '10449_C|A', '11288_TCTGGTTTT|.........', '12880_C|T', '14408_C|T', '15714_C|T', '17410_C|T', '18163_A|G', '19955_C|T', '20055_A|G', '21618_C|T', '21633_TACCCCCTG|.........', '21987_G|A', '22200_T|G', '22578_G|A', '22674_C|T', '22679_T|C', '…	('BA.2', 'AY.45')	1	((34, 35),)	((22882, 22917),)	0	()	()	BA.2 + AY.45	BA.2 + AY.45	OK	35-36	35-36	22891 - 22892	22882 - 22917	>>	1-35,36-52	1 1	6.61e-185	6.69e-190	[], []
498	67	['241_C|T', '670_T|G', '2790_C|T', '3037_C|T', '4184_G|A', '4321_C|T', '9344_C|T', '9424_A|G', '9534_C|T', '9866_C|T', '10029_C|T', '10198_C|T', '10447_G|A', '10449_C|A', '11288_TCTGGTTTT|.........', '12880_C|T', '14408_C|T', '15714_C|T', '17410_C|T', '18163_A|G', '19955_C|T', '20055_A|G', '21618_C|T', '21633_TACCCCCTG|.........', '21987_G|A', '22200_T|G', '22578_G|A', '22674_C|T', '22679_T|C', '…	('BA.2', 'AY.45')	1	((63, 64),)	((28881, 28916),)	0	()	()	BA.2 + AY.45	BA.2 + AY.45	OK	64-65	64-65	28882 - 28883	28881 - 28916	>>	1-64,65-67	1 1	3.75e-20	0.00e+00	[], []
499	66	['241_C|T', '670_T|G', '2790_C|T', '3037_C|T', '4184_G|A', '4321_C|T', '9344_C|T', '9424_A|G', '9534_C|T', '9866_C|T', '10029_C|T', '10198_C|T', '10447_G|A', '10449_C|A', '11288_TCTGGTTTT|.........', '12880_C|T', '14408_C|T', '15714_C|T', '17410_C|T', '18163_A|G', '19955_C|T', '20055_A|G', '21618_C|T', '21633_TACCCCCTG|.........', '21987_G|A', '22200_T|G', '22578_G|A', '22674_C|T', '22679_T|C', '…	('BA.2', 'AY.45')	1	((58, 59),)	((27382, 27874),)	0	()	()	BA.2 + AY.45	BA.2 + AY.45	OK	59-60	59-60	27754 - 27755	27382 - 27874	>>	1-59,60-66	1 1	3.94e-58	1.17e-316	[], []
500	70	['241_C|T', '670_T|G', '2790_C|T', '3037_C|T', '4184_G|A', '4321_C|T', '9344_C|T', '9424_A|G', '9534_C|T', '9866_C|T', '10029_C|T', '10198_C|T', '10447_G|A', '10449_C|A', '10576_C|T', '11288_TCTGGTTTT|.........', '12880_C|T', '14408_C|T', '15714_C|T', '17410_C|T', '18163_A|G', '19955_C|T', '20055_A|G', '21618_C|T', '21633_TACCCCCTG|.........', '21987_G|A', '22200_T|G', '22578_G|A', '22674_C|T', '…	('BA.2', 'AY.45')	1	((65, 66),)	((28881, 28916),)	3	(14, 63, 67)	(10576, 28332, 29358)	BA.2 + AY.45	BA.2	KO		66-67		28881 - 28916	>>	1-66	1 -	-	-	[]
501	67	['241_C|T', '670_T|G', '2713_A|G', '2790_C|T', '3037_C|T', '4184_G|A', '4321_C|T', '9344_C|T', '9424_A|G', '9442_C|T', '9534_C|T', '9866_C|T', '10029_C|T', '10198_C|T', '10447_G|A', '10449_C|A', '11288_TCTGGTTTT|.........', '12880_C|T', '14408_C|T', '15714_C|T', '16912_G|T', '17410_C|T', '18163_A|G', '19955_C|T', '20055_A|G', '21618_C|T', '21633_TACCCCCTG|.........', '21987_G|A', '22200_T|G', '22…	('BA.2', 'AY.45')	1	((56, 57),)	((26270, 26767),)	3	(2, 9, 20)	(2713, 9442, 16912)	BA.2 + AY.45	BA.2 + AY.45	OK	57-58	57-58	26274 - 26275	26270 - 26767	>>	1-57,58-67	1 1	1.66e-101	1.77e-272	[], []
502	42	['241_C|T', '670_T|G', '1051_A|G', '2127_A|G', '2790_C|T', '3037_C|T', '4184_G|A', '4321_C|T', '9344_C|T', '9424_A|G', '9534_C|T', '9866_C|T', '10029_C|T', '10198_C|T', '10447_G|A', '10449_C|A', '11332_A|G', '13119_C|T', '13812_G|T', '14408_C|T', '15451_G|A', '16466_C|T', '19220_C|T', '21618_C|G', '22029_AGTTCA|......', '22917_T|G', '22995_C|A', '23403_A|G', '23604_C|G', '24410_G|A', '25413_C|T',…	('BA.2', 'AY.45')	1	((15, 16),)	((10449, 11332),)	3	(2, 3, 17)	(1051, 2127, 13119)	BA.2 + AY.45	BA.2 + AY.45	OK	16-17	16-17	11210 - 11211	10449 - 11332	<<	1-16,19-42	1 1	3.18e-297	1.27e-74	[], []
503	41	['241_C|T', '670_T|G', '2126_T|C', '2790_C|T', '3037_C|T', '4184_G|A', '4321_C|T', '9344_C|T', '9424_A|G', '9534_C|T', '9866_C|T', '10029_C|T', '10198_C|T', '10447_G|A', '10449_C|A', '11288_TCTGGTTTT|.........', '12880_C|T', '14408_C|T', '16466_C|T', '19021_G|A', '19220_C|T', '21618_C|G', '22029_AGTTCA|......', '22917_T|G', '22995_C|A', '23403_A|G', '23604_C|G', '24410_G|A', '25413_C|T', '25469_C…	('BA.2', 'AY.45')	1	((17, 18),)	((14408, 16466),)	3	(2, 19, 38)	(2126, 19021, 28936)	BA.2 + AY.45	BA.2 + AY.45	OK	18-19	18-19	15450 - 15451	14408 - 16466	<<	1-18,19-41	1 1	3.43e-283	1.80e-92	[], []
504	58	['241_C|T', '670_T|G', '2790_C|T', '3037_C|T', '4184_G|A', '4321_C|T', '9344_C|T', '9424_A|G', '9534_C|T', '9866_C|T', '10029_C|T', '10198_C|T', '10447_G|A', '10449_C|A', '11288_TCTGGTTTT|.........', '12880_C|T', '14408_C|T', '15714_C|T', '17410_C|T', '17632_G|A', '18163_A|G', '19955_C|T', '20055_A|G', '21618_C|T', '21633_TACCCCCTG|.........', '21987_G|A', '22200_T|G', '22578_G|A', '22674_C|T', '…	('BA.2', 'AY.45')	1	((40, 41),)	((23055, 23403),)	3	(19, 47, 56)	(17632, 27506, 29681)	BA.2 + AY.45	BA.2 + AY.45	OK	41-42	41-42	23057 - 23058	23055 - 23403	>>	1-41,42-58	1 1	8.84e-166	6.41e-210	[], []
505	42	['241_C|T', '670_T|G', '2037_C|T', '2790_C|T', '3037_C|T', '4184_G|A', '4321_C|T', '9344_C|T', '9424_A|G', '9534_C|T', '9866_C|T', '10029_C|T', '10198_C|T', '10447_G|A', '10449_C|A', '11288_TCTGGTTTT|.........', '13812_G|T', '14408_C|T', '15451_G|A', '16466_C|T', '18326_C|T', '18525_G|T', '19220_C|T', '21618_C|G', '22029_AGTTCA|......', '22917_T|G', '22995_C|A', '23403_A|G', '23604_C|G', '24410_G…	('BA.2', 'AY.45')	1	((15, 16),)	((11288, 13812),)	3	(2, 20, 21)	(2037, 18326, 18525)	BA.2 + AY.45	BA.2 + AY.45	OK	16-17	16-17	11336 - 11337	11288 - 13812	<<	1-16,17-42	1 1	1.45e-291	1.30e-83	[], []
506	70	['241_C|T', '670_T|G', '2790_C|T', '3037_C|T', '4184_G|A', '4321_C|T', '9344_C|T', '9424_A|G', '9534_C|T', '9866_C|T', '10029_C|T', '10198_C|T', '10447_G|A', '10449_C|A', '11288_TCTGGTTTT|.........', '12880_C|T', '14408_C|T', '15025_G|T', '15714_C|T', '17410_C|T', '18163_A|G', '19955_C|T', '20055_A|G', '21618_C|T', '21633_TACCCCCTG|.........', '21987_G|A', '22200_T|G', '22578_G|A', '22674_C|T', '…	('BA.2', 'AY.45')	1	((60, 62),)	((27382, 27752),)	3	(17, 54, 61)	(15025, 26222, 27551)	BA.2 + AY.45	BA.2 + AY.45	OK	61-62	61-63	27383 - 27384	27382 - 27752	>>	1-61,62-70	1 1	1.47e-57	5.75e-307	[], []
507	42	['241_C|T', '670_T|G', '2790_C|T', '3037_C|T', '4184_G|A', '4321_C|T', '9344_C|T', '9424_A|G', '9534_C|T', '9866_C|T', '10029_C|T', '10198_C|T', '10447_G|A', '10449_C|A', '11288_TCTGGTTTT|.........', '12880_C|T', '14408_C|T', '15451_G|A', '16466_C|T', '19220_C|T', '21618_C|G', '21997_CCA|...', '22029_AGTTCA|......', '22917_T|G', '22995_C|A', '23403_A|G', '23604_C|G', '24410_G|A', '25413_C|T', '25…	('BA.2', 'AY.45')	1	((15, 16),)	((12880, 14408),)	3	(21, 31, 35)	(21997, 27012, 28000)	BA.2 + AY.45	BA.2 + AY.45	OK	16-17	16-17	13826 - 13827	12880 - 14408	<<	1-16,17-42	1 1	1.79e-285	5.53e-91	[], []
508	39	['241_C|T', '670_T|G', '2713_A|G', '2790_C|T', '3037_C|T', '4184_G|A', '4321_C|T', '7124_C|T', '8986_C|T', '9053_G|T', '10029_C|T', '11201_A|G', '11332_A|G', '13812_G|T', '14408_C|T', '15451_G|A', '15999_A|G', '16466_C|T', '19220_C|T', '21618_C|G', '22029_AGTTCA|......', '22917_T|G', '22995_C|A', '23248_C|T', '23403_A|G', '23604_C|G', '24410_G|A', '25413_C|T', '25469_C|T', '26767_T|C', '27638_T|C…	('BA.2', 'AY.45')	1	((6, 7),)	((4321, 7124),)	3	(2, 16, 23)	(2713, 15999, 23248)	BA.2 + AY.45	BA.2 + AY.45	OK	7-8	7-8	6403 - 6404	4321 - 7124	<<	1-7,8-39	1 1	0.00e+00	1.29e-25	[], []
509	48	['241_C|T', '670_T|G', '1714_C|T', '2127_A|G', '2790_C|T', '3037_C|T', '4184_G|A', '4321_C|T', '9344_C|T', '9424_A|G', '9534_C|T', '9866_C|T', '10029_C|T', '10198_C|T', '10447_G|A', '10449_C|A', '11288_TCTGGTTTT|.........', '12880_C|T', '14408_C|T', '15380_G|T', '15714_C|T', '17410_C|T', '18163_A|G', '19955_C|T', '20055_A|G', '21618_C|T', '21633_TACCCCCTG|.........', '21987_G|A', '22200_T|G', '22…	('BA.2', 'AY.45')	1	((30, 31),)	((22674, 22917),)	3	(2, 3, 19)	(1714, 2127, 15380)	BA.2 + AY.45	BA.2 + AY.45	OK	31-32	31-32	22674 - 22675	22674 - 22917	<<	1-31,32-48	1 1	1.16e-219	1.11e-151	[], []
510	61	['241_C|T', '670_T|G', '1123_A|G', '2790_C|T', '3037_C|T', '4184_G|A', '4321_C|T', '8353_G|T', '9344_C|T', '9424_A|G', '9534_C|T', '9866_C|T', '10029_C|T', '10198_C|T', '10447_G|A', '10449_C|A', '11288_TCTGGTTTT|.........', '12880_C|T', '14408_C|T', '15714_C|T', '17410_C|T', '18163_A|G', '19955_C|T', '20055_A|G', '21618_C|T', '21633_TACCCCCTG|.........', '21987_G|A', '22200_T|G', '22578_G|A', '22…	('BA.2', 'AY.45')	1	((45, 46),)	((23525, 23604),)	3	(2, 7, 47)	(1123, 8353, 23638)	BA.2 + AY.45	BA.2 + AY.45	OK	46-47	46-47	23534 - 23535	23525 - 23604	>>	1-46,49-61	1 1	1.21e-154	6.66e-219	[], []
511	42	['241_C|T', '670_T|G', '2790_C|T', '3037_C|T', '4184_G|A', '4321_C|T', '4795_C|T', '9344_C|T', '9424_A|G', '9526_G|T', '9534_C|T', '9866_C|T', '10029_C|T', '10198_C|T', '10447_G|A', '10449_C|A', '11288_TCTGGTTTT|.........', '12880_C|T', '14408_C|T', '15714_C|T', '17410_C|T', '17678_C|T', '19220_C|T', '21618_C|G', '22029_AGTTCA|......', '22917_T|G', '22995_C|A', '23403_A|G', '23604_C|G', '24410_G|…	('BA.2', 'AY.45')	1	((20, 22),)	((17410, 19220),)	3	(6, 9, 21)	(4795, 9526, 17678)	BA.2 + AY.45	BA.2 + AY.45	OK	22-23	21-23	17678 - 17679	17410 - 19220	<<	1-21,23-42	1 1	5.13e-271	3.32e-103	[], []
512	40	['241_C|T', '670_T|G', '1753_T|C', '2790_C|T', '3037_C|T', '4184_G|A', '4321_C|T', '6402_C|T', '7124_C|T', '8986_C|T', '9053_G|T', '10029_C|T', '11201_A|G', '11332_A|G', '13812_G|T', '14408_C|T', '15451_G|A', '16466_C|T', '19220_C|T', '21618_C|G', '22029_AGTTCA|......', '22917_T|G', '22995_C|A', '23403_A|G', '23604_C|G', '23613_C|T', '24410_G|A', '25413_C|T', '25469_C|T', '25958_A|G', '26767_T|C'…	('BA.2', 'AY.45')	1	((6, 7),)	((4321, 6402),)	3	(2, 25, 29)	(1753, 23613, 25958)	BA.2 + AY.45	BA.2 + AY.45	OK	7-8	7-8	4330 - 4331	4321 - 6402	<<	1-7,8-40	1 1	0.00e+00	6.95e-21	[], []
513	43	['241_C|T', '670_T|G', '2790_C|T', '3037_C|T', '4184_G|A', '4321_C|T', '4918_C|A', '9344_C|T', '9424_A|G', '9534_C|T', '9866_C|T', '10029_C|T', '10198_C|T', '10447_G|A', '10449_C|A', '11288_TCTGGTTTT|.........', '12880_C|T', '13812_G|T', '14408_C|T', '15451_G|A', '16466_C|T', '19220_C|T', '21618_C|G', '22029_AGTTCA|......', '22917_T|G', '22995_C|A', '23403_A|G', '23604_C|G', '24410_G|A', '25413_C…	('BA.2', 'AY.45')	1	((16, 17),)	((12880, 13812),)	3	(6, 31, 32)	(4918, 26139, 26589)	BA.2 + AY.45	BA.2 + AY.45	OK	17-18	17-18	12882 - 12883	12880 - 13812	<<	1-17,18-43	1 1	1.78e-288	3.69e-85	[], []
514	42	['241_C|T', '670_T|G', '2790_C|T', '3037_C|T', '4184_G|A', '4321_C|T', '8863_G|T', '9344_C|T', '9424_A|G', '9534_C|T', '9866_C|T', '10029_C|T', '10198_C|T', '10447_G|A', '10449_C|A', '11288_TCTGGTTTT|.........', '12880_C|T', '14408_C|T', '15451_G|A', '16466_C|T', '19220_C|T', '21618_C|G', '21900_A|G', '22029_AGTTCA|......', '22917_T|G', '22995_C|A', '23403_A|G', '23604_C|G', '24410_G|A', '25413_C…	('BA.2', 'AY.45')	1	((16, 17),)	((12880, 14408),)	3	(6, 22, 32)	(8863, 21900, 26951)	BA.2 + AY.45	BA.2 + AY.45	OK	17-18	17-18	13826 - 13827	12880 - 14408	<<	1-17,18-42	1 1	1.34e-284	1.79e-87	[], []
515	61	['241_C|T', '670_T|G', '2790_C|T', '3037_C|T', '3271_T|C', '4184_G|A', '4321_C|T', '9344_C|T', '9424_A|G', '9534_C|T', '9866_C|T', '10029_C|T', '10198_C|T', '10447_G|A', '10449_C|A', '11288_TCTGGTTTT|.........', '12880_C|T', '14408_C|T', '15477_A|G', '15714_C|T', '17410_C|T', '18163_A|G', '19955_C|T', '20055_A|G', '21618_C|T', '21633_TACCCCCTG|.........', '21987_G|A', '22200_T|G', '22578_G|A', '2…	('BA.2', 'AY.45')	1	((45, 46),)	((23525, 23604),)	3	(4, 18, 50)	(3271, 15477, 26606)	BA.2 + AY.45	BA.2 + AY.45	OK	46-47	46-47	23534 - 23535	23525 - 23604	>>	1-46,47-61	1 1	7.34e-156	7.70e-219	[], []
516	46	['241_C|T', '670_T|G', '1882_G|A', '2790_C|T', '3037_C|T', '4184_G|A', '4321_C|T', '7557_G|A', '9344_C|T', '9424_A|G', '9534_C|T', '9866_C|T', '10029_C|T', '10198_C|T', '10447_G|A', '10449_C|A', '11108_G|T', '11288_TCTGGTTTT|.........', '12880_C|T', '14408_C|T', '15714_C|T', '17410_C|T', '18163_A|G', '19955_C|T', '20055_A|G', '21618_C|T', '21633_TACCCCCTG|.........', '21987_G|A', '22029_AGTTCA|..…	('BA.2', 'AY.45')	1	((27, 28),)	((21987, 22029),)	3	(2, 7, 16)	(1882, 7557, 11108)	BA.2 + AY.45	BA.2 + AY.45	OK	28-29	28-29	21986 - 21987	21987 - 22029	<<	1-28,29-46	1 1	9.56e-235	5.40e-138	[], []
517	53	['241_C|T', '670_T|G', '2790_C|T', '3037_C|T', '4184_G|A', '4249_T|C', '4321_C|T', '9344_C|T', '9424_A|G', '9534_C|T', '9866_C|T', '10029_C|T', '10198_C|T', '10447_G|A', '10449_C|A', '11288_TCTGGTTTT|.........', '12880_C|T', '12915_C|T', '14408_C|T', '15714_C|T', '17410_C|T', '18163_A|G', '19955_C|T', '20055_A|G', '21618_C|T', '21633_TACCCCCTG|.........', '21987_G|A', '22200_T|G', '22578_G|A', '2…	('BA.2', 'AY.45')	1	((34, 35),)	((22786, 22917),)	3	(5, 17, 50)	(4249, 12915, 29177)	BA.2 + AY.45	BA.2 + AY.45	OK	35-36	35-36	22785 - 22786	22786 - 22917	>>	1-35,36-53	1 1	3.78e-197	4.69e-176	[], []
518	54	['241_C|T', '670_T|G', '2790_C|T', '3037_C|T', '3328_G|T', '4184_G|A', '4321_C|T', '9344_C|T', '9424_A|G', '9534_C|T', '9866_C|T', '10029_C|T', '10198_C|T', '10447_G|A', '10449_C|A', '11288_TCTGGTTTT|.........', '11609_G|A', '12880_C|T', '14408_C|T', '15714_C|T', '17410_C|T', '18163_A|G', '19955_C|T', '20055_A|G', '21618_C|T', '21633_TACCCCCTG|.........', '21987_G|A', '22200_T|G', '22578_G|A', '2…	('BA.2', 'AY.45')	1	((36, 37),)	((22882, 22995),)	3	(4, 16, 43)	(3328, 11609, 25979)	BA.2 + AY.45	BA.2 + AY.45	OK	37-38	37-38	22917 - 22918	22882 - 22995	>>	1-37,38-54	1 1	2.20e-183	1.64e-191	[], []
519	66	['241_C|T', '670_T|G', '2790_C|T', '3037_C|T', '4184_G|A', '4321_C|T', '9344_C|T', '9424_A|G', '9534_C|T', '9866_C|T', '10029_C|T', '10198_C|T', '10447_G|A', '10449_C|A', '11288_TCTGGTTTT|.........', '12880_C|T', '14408_C|T', '15714_C|T', '17410_C|T', '18163_A|G', '19955_C|T', '20055_A|G', '21618_C|T', '21633_TACCCCCTG|.........', '21987_G|A', '22200_T|G', '22578_G|A', '22674_C|T', '22679_T|C', '…	('BA.2', 'AY.45')	1	((50, 51),)	((25000, 25413),)	3	(53, 59, 65)	(25714, 28291, 29810)	BA.2 + AY.45	BA.2 + AY.45	OK	51-52	51-52	25002 - 25003	25000 - 25413	>>	1-51,52-66	1 1	4.64e-124	4.37e-253	[], []
520	46	['241_C|T', '670_T|G', '2790_C|T', '3037_C|T', '4184_G|A', '4321_C|T', '6026_C|A', '9344_C|T', '9424_A|G', '9534_C|T', '9866_C|T', '10029_C|T', '10198_C|T', '10447_G|A', '10449_C|A', '11288_TCTGGTTTT|.........', '12880_C|T', '14408_C|T', '15714_C|T', '16217_C|T', '17410_C|T', '18163_A|G', '19955_C|T', '20055_A|G', '21618_C|T', '21633_TACCCCCTG|.........', '21987_G|A', '22029_AGTTCA|......', '2291…	('BA.2', 'AY.45')	1	((26, 27),)	((21987, 22029),)	3	(6, 19, 33)	(6026, 16217, 24899)	BA.2 + AY.45	BA.2 + AY.45	OK	27-28	27-28	21986 - 21987	21987 - 22029	<<	1-27,28-46	1 1	8.06e-235	3.33e-137	[], []
521	42	['241_C|T', '670_T|G', '2790_C|T', '3037_C|T', '4184_G|A', '4321_C|T', '8420_A|G', '9344_C|T', '9424_A|G', '9534_C|T', '9866_C|T', '10029_C|T', '10198_C|T', '10447_G|A', '10449_C|A', '11288_TCTGGTTTT|.........', '12880_C|T', '14408_C|T', '15714_C|T', '17410_C|T', '18163_A|G', '19127_T|C', '21618_C|G', '22029_AGTTCA|......', '22917_T|G', '22995_C|A', '23403_A|G', '23604_C|G', '24410_G|A', '25413_C…	('BA.2', 'AY.45')	1	((20, 22),)	((18163, 21618),)	3	(6, 21, 31)	(8420, 19127, 26211)	BA.2 + AY.45	BA.2 + AY.45	OK	21-22	21-23	18165 - 18166	18163 - 21618	<<	1-21,22-42	1 1	3.71e-256	4.08e-111	[], []
522	70	['241_C|T', '670_T|G', '2790_C|T', '3037_C|T', '4184_G|A', '4321_C|T', '7089_A|G', '9344_C|T', '9424_A|G', '9534_C|T', '9866_C|T', '10029_C|T', '10198_C|T', '10447_G|A', '10449_C|A', '11288_TCTGGTTTT|.........', '12880_C|T', '14408_C|T', '15714_C|T', '17410_C|T', '18163_A|G', '19955_C|T', '20055_A|G', '21618_C|T', '21633_TACCCCCTG|.........', '21820_T|C', '21987_G|A', '22200_T|G', '22320_A|G', '2…	('BA.2', 'AY.45')	1	((65, 66),)	((28362, 28881),)	3	(6, 25, 28)	(7089, 21820, 22320)	BA.2 + AY.45	BA.2 + AY.45	OK	66-67	66-67	28461 - 28462	28362 - 28881	>>	1-66,67-70	1 1	5.65e-28	0.00e+00	[], []
523	37	['241_C|T', '670_T|G', '1342_C|T', '2790_C|T', '3037_C|T', '4184_G|A', '4321_C|T', '9053_G|T', '9130_G|T', '10029_C|T', '11201_A|G', '11332_A|G', '13812_G|T', '14408_C|T', '15451_G|A', '16466_C|T', '19220_C|T', '21618_C|G', '22029_AGTTCA|......', '22917_T|G', '22995_C|A', '23403_A|G', '23604_C|G', '24410_G|A', '25413_C|T', '25469_C|T', '25714_C|T', '26767_T|C', '27638_T|C', '27752_C|T', '27874_C|…	('BA.2', 'AY.45')	1	((6, 7),)	((4321, 9053),)	3	(2, 8, 26)	(1342, 9130, 25714)	BA.2 + AY.45	BA.2 + AY.45	OK	7-8	7-8	8990 - 8991	4321 - 9053	<<	1-7,8-37	1 1	0.00e+00	2.36e-32	[], []
524	44	['241_C|T', '670_T|G', '2790_C|T', '3037_C|T', '4184_G|A', '4321_C|T', '6986_G|T', '9344_C|T', '9424_A|G', '9534_C|T', '9866_C|T', '10029_C|T', '10198_C|T', '10447_G|A', '10449_C|A', '11288_TCTGGTTTT|.........', '12880_C|T', '14408_C|T', '15714_C|T', '17410_C|T', '18163_A|G', '19955_C|T', '20055_A|G', '21618_C|G', '22029_AGTTCA|......', '22917_T|G', '22995_C|A', '23403_A|G', '23604_C|G', '24410_G…	('BA.2', 'AY.45')	1	((22, 23),)	((20055, 21618),)	3	(6, 32, 42)	(6986, 25569, 29441)	BA.2 + AY.45	BA.2 + AY.45	OK	23-24	23-24	20059 - 20060	20055 - 21618	<<	1-23,24-44	1 1	1.45e-253	2.71e-122	[], []
525	70	['241_C|T', '620_C|T', '670_T|G', '2790_C|T', '3037_C|T', '4184_G|A', '4321_C|T', '7712_C|T', '9344_C|T', '9424_A|G', '9534_C|T', '9866_C|T', '10029_C|T', '10198_C|T', '10447_G|A', '10449_C|A', '11288_TCTGGTTTT|.........', '12880_C|T', '14408_C|T', '15714_C|T', '17410_C|T', '18163_A|G', '19955_C|T', '20055_A|G', '21618_C|T', '21633_TACCCCCTG|.........', '21987_G|A', '22200_T|G', '22578_G|A', '226…	('BA.2', 'AY.45')	1	((61, 62),)	((27382, 27752),)	3	(1, 7, 53)	(620, 7712, 25019)	BA.2 + AY.45	BA.2 + AY.45	OK	62-63	62-63	27642 - 27643	27382 - 27752	>>	1-62,63-70	1 1	3.17e-61	3.96e-312	[], []
526	36	['241_C|T', '670_T|G', '2790_C|T', '3037_C|T', '3167_G|A', '4184_G|A', '4321_C|T', '7296_C|T', '10029_C|T', '11201_A|G', '11332_A|G', '13812_G|T', '14408_C|T', '15451_G|A', '16466_C|T', '19220_C|T', '21618_C|G', '22029_AGTTCA|......', '22917_T|G', '22995_C|A', '23403_A|G', '23604_C|G', '24410_G|A', '25413_C|T', '25469_C|T', '26767_T|C', '27549_C|T', '27638_T|C', '27752_C|T', '27874_C|T', '28248_G…	('BA.2', 'AY.45')	1	((6, 8),)	((4321, 10029),)	3	(4, 7, 26)	(3167, 7296, 27549)	BA.2 + AY.45	BA.2 + AY.45	OK	8-9	7-9	9069 - 9070	4321 - 10029	<<	1-7,9-36	1 1	0.00e+00	1.41e-36	[], []
527	45	['241_C|T', '670_T|G', '1230_A|G', '2790_C|T', '3037_C|T', '4184_G|A', '4321_C|T', '4824_C|T', '9344_C|T', '9424_A|G', '9534_C|T', '9866_C|T', '10029_C|T', '10198_C|T', '10447_G|A', '10449_C|A', '11288_TCTGGTTTT|.........', '12880_C|T', '14408_C|T', '15714_C|T', '17410_C|T', '17658_G|T', '18163_A|G', '19955_C|T', '20055_A|G', '21618_C|T', '21633_TACCCCCTG|.........', '22029_AGTTCA|......', '22917…	('BA.2', 'AY.45')	1	((26, 27),)	((21633, 22029),)	3	(2, 7, 21)	(1230, 4824, 17658)	BA.2 + AY.45	BA.2 + AY.45	OK	27-28	27-28	21634 - 21635	21633 - 22029	<<	1-27,28-45	1 1	3.20e-235	5.05e-139	[], []
528	43	['241_C|T', '670_T|G', '2790_C|T', '3037_C|T', '3164_G|T', '4184_G|A', '4321_C|T', '8606_C|T', '9344_C|T', '9424_A|G', '9534_C|T', '9866_C|T', '10029_C|T', '10198_C|T', '10447_G|A', '10449_C|A', '11201_A|G', '11332_A|G', '13812_G|T', '14408_C|T', '15451_G|A', '16466_C|T', '19220_C|T', '21618_C|G', '22029_AGTTCA|......', '22917_T|G', '22995_C|A', '23403_A|G', '23604_C|G', '24410_G|A', '25413_C|T',…	('BA.2', 'AY.45')	1	((15, 16),)	((10449, 11201),)	3	(4, 7, 34)	(3164, 8606, 27673)	BA.2 + AY.45	BA.2 + AY.45	OK	16-17	16-17	10449 - 10450	10449 - 11201	<<	1-16,17-43	1 1	5.63e-303	2.97e-71	[], []
529	40	['241_C|T', '670_T|G', '2790_C|T', '3037_C|T', '4184_G|A', '4321_C|T', '5884_C|T', '6402_C|T', '7124_C|T', '7165_C|T', '8986_C|T', '9053_G|T', '10029_C|T', '11201_A|G', '11332_A|G', '13812_G|T', '14408_C|T', '15451_G|A', '15492_T|C', '16466_C|T', '19220_C|T', '21618_C|G', '22029_AGTTCA|......', '22917_T|G', '22995_C|A', '23403_A|G', '23604_C|G', '24410_G|A', '25413_C|T', '25469_C|T', '26767_T|C',…	('BA.2', 'AY.45')	1	((5, 7),)	((4321, 6402),)	3	(6, 9, 18)	(5884, 7165, 15492)	BA.2 + AY.45	BA.2 + AY.45	OK	7-8	6-8	5906 - 5907	4321 - 6402	<<	1-7,8-40	1 1	0.00e+00	2.77e-23	[], []
530	42	['241_C|T', '670_T|G', '2790_C|T', '3037_C|T', '4184_G|A', '4321_C|T', '9344_C|T', '9424_A|G', '9534_C|T', '9866_C|T', '10029_C|T', '10198_C|T', '10447_G|A', '10449_C|A', '11288_TCTGGTTTT|.........', '12781_C|T', '12880_C|T', '14408_C|T', '15714_C|T', '17410_C|T', '18163_A|G', '21618_C|G', '22029_AGTTCA|......', '22917_T|G', '22995_C|A', '23403_A|G', '23604_C|G', '23621_G|A', '24410_G|A', '25413_…	('BA.2', 'AY.45')	1	((20, 21),)	((18163, 21618),)	3	(15, 27, 40)	(12781, 23621, 29500)	BA.2 + AY.45	BA.2 + AY.45	OK	21-22	21-22	19223 - 19224	18163 - 21618	<<	1-21,22-42	1 1	1.98e-260	1.40e-116	[], []
531	57	['241_C|T', '670_T|G', '2790_C|T', '3037_C|T', '4184_G|A', '4321_C|T', '7025_A|G', '9344_C|T', '9424_A|G', '9534_C|T', '9866_C|T', '10029_C|T', '10198_C|T', '10447_G|A', '10449_C|A', '11288_TCTGGTTTT|.........', '12880_C|T', '14408_C|T', '15714_C|T', '17410_C|T', '18163_A|G', '19955_C|T', '20055_A|G', '21618_C|T', '21633_TACCCCCTG|.........', '21987_G|A', '22200_T|G', '22578_G|A', '22674_C|T', '2…	('BA.2', 'AY.45')	1	((39, 40),)	((23040, 23403),)	3	(6, 43, 54)	(7025, 25219, 29140)	BA.2 + AY.45	BA.2 + AY.45	OK	40-41	40-41	23039 - 23040	23040 - 23403	>>	1-40,41-57	1 1	6.45e-168	3.45e-206	[], []
532	51	['241_C|T', '670_T|G', '2790_C|T', '3037_C|T', '4184_G|A', '4321_C|T', '8821_A|G', '9344_C|T', '9424_A|G', '9534_C|T', '9866_C|T', '10029_C|T', '10198_C|T', '10447_G|A', '10449_C|A', '11288_TCTGGTTTT|.........', '12880_C|T', '14408_C|T', '15714_C|T', '17410_C|T', '18163_A|G', '19955_C|T', '20055_A|G', '21618_C|T', '21633_TACCCCCTG|.........', '21987_G|A', '22200_T|G', '22578_G|A', '22674_C|T', '2…	('BA.2', 'AY.45')	1	((31, 32),)	((22688, 22917),)	3	(6, 35, 42)	(8821, 23415, 27711)	BA.2 + AY.45	BA.2 + AY.45	OK	32-33	32-33	22719 - 22720	22688 - 22917	>>	1-32,33-51	1 1	1.88e-210	4.36e-165	[], []
533	70	['241_C|T', '670_T|G', '2790_C|T', '3037_C|T', '4184_G|A', '4321_C|T', '5183_C|T', '5457_C|T', '9344_C|T', '9424_A|G', '9534_C|T', '9866_C|T', '10029_C|T', '10198_C|T', '10447_G|A', '10449_C|A', '11288_TCTGGTTTT|.........', '12880_C|T', '14408_C|T', '15714_C|T', '17410_C|T', '18163_A|G', '19955_C|T', '20055_A|G', '21618_C|T', '21633_TACCCCCTG|.........', '21987_G|A', '22200_T|G', '22578_G|A', '22…	('BA.2', 'AY.45')	1	((65, 67),)	((28881, 28916),)	3	(6, 7, 66)	(5183, 5457, 28908)	BA.2 + AY.45	BA.2 + AY.45	OK	66-67	66-68	28882 - 28883	28881 - 28916	>>	1-66,68-70	1 1	2.71e-20	0.00e+00	[], []
534	39	['241_C|T', '670_T|G', '2790_C|T', '3037_C|T', '4184_G|A', '4321_C|T', '4800_A|G', '5170_C|T', '7124_C|T', '8986_C|T', '9053_G|T', '10029_C|T', '11201_A|G', '11332_A|G', '13812_G|T', '14408_C|T', '15451_G|A', '16466_C|T', '18042_T|C', '19220_C|T', '21618_C|G', '22029_AGTTCA|......', '22917_T|G', '22995_C|A', '23403_A|G', '23604_C|G', '24410_G|A', '25413_C|T', '25469_C|T', '26767_T|C', '27638_T|C'…	('BA.2', 'AY.45')	1	((5, 8),)	((4321, 7124),)	3	(6, 7, 18)	(4800, 5170, 18042)	BA.2 + AY.45	BA.2 + AY.45	OK	8-9	6-9	6403 - 6404	4321 - 7124	<<	1-7,9-39	1 1	0.00e+00	2.97e-25	[], []
535	41	['241_C|T', '670_T|G', '2790_C|T', '3037_C|T', '4184_G|A', '4321_C|T', '9344_C|T', '9424_A|G', '9534_C|T', '9866_C|T', '10029_C|T', '10198_C|T', '10447_G|A', '10449_C|A', '11083_G|.', '11288_TCTGGTTTT|.........', '12880_C|T', '14408_C|T', '16466_C|T', '16622_G|A', '19151_C|T', '19220_C|T', '21618_C|G', '22029_AGTTCA|......', '22917_T|G', '22995_C|A', '23403_A|G', '23604_C|G', '24410_G|A', '25413_…	('BA.2', 'AY.45')	1	((17, 18),)	((14408, 16466),)	3	(14, 19, 20)	(11083, 16622, 19151)	BA.2 + AY.45	BA.2 + AY.45	OK	18-19	18-19	15450 - 15451	14408 - 16466	<<	1-18,19-41	1 1	1.30e-282	7.69e-93	[], []
536	42	['241_C|T', '670_T|G', '2790_C|T', '3037_C|T', '4184_G|A', '4321_C|T', '8044_T|C', '9344_C|T', '9424_A|G', '9534_C|T', '9866_C|T', '10029_C|T', '10198_C|T', '10447_G|A', '11201_A|G', '11332_A|G', '13812_G|T', '14408_C|T', '14792_G|A', '15451_G|A', '16466_C|T', '19220_C|T', '21618_C|G', '22029_AGTTCA|......', '22917_T|G', '22995_C|A', '23403_A|G', '23604_C|G', '24410_G|A', '25413_C|T', '25469_C|T'…	('BA.2', 'AY.45')	1	((13, 14),)	((10447, 11201),)	3	(6, 18, 35)	(8044, 14792, 28079)	BA.2 + AY.45	BA.2 + AY.45	OK	14-15	14-15	10447 - 10448	10447 - 11201	<<	1-14,15-42	1 1	4.35e-308	3.18e-67	[], []
537	37	['241_C|T', '670_T|G', '2790_C|T', '3037_C|T', '4184_G|A', '4321_C|T', '5561_G|A', '9053_G|T', '10029_C|T', '11201_A|G', '11332_A|G', '12249_C|T', '13812_G|T', '14408_C|T', '15451_G|A', '16466_C|T', '19220_C|T', '21618_C|G', '22029_AGTTCA|......', '22917_T|G', '22995_C|A', '23403_A|G', '23604_C|G', '24410_G|A', '25413_C|T', '25469_C|T', '26767_T|C', '27638_T|C', '27752_C|T', '27874_C|T', '28248_G…	('BA.2', 'AY.45')	1	((5, 7),)	((4321, 9053),)	3	(6, 11, 34)	(5561, 12249, 29179)	BA.2 + AY.45	BA.2 + AY.45	OK	7-8	6-8	8990 - 8991	4321 - 9053	<<	1-6,8-37	1 1	0.00e+00	1.14e-31	[], []
538	42	['241_C|T', '670_T|G', '2790_C|T', '3037_C|T', '4184_G|A', '4321_C|T', '4467_C|T', '9344_C|T', '9424_A|G', '9534_C|T', '9866_C|T', '10029_C|T', '10198_C|T', '10447_G|A', '10449_C|A', '11288_TCTGGTTTT|.........', '13812_G|T', '14408_C|T', '15451_G|A', '16466_C|T', '19220_C|T', '21618_C|G', '22029_AGTTCA|......', '22917_T|G', '22995_C|A', '23403_A|G', '23604_C|G', '24410_G|A', '25413_C|T', '25469_C…	('BA.2', 'AY.45')	1	((15, 16),)	((11288, 13812),)	3	(6, 30, 40)	(4467, 25770, 29449)	BA.2 + AY.45	BA.2 + AY.45	OK	16-17	16-17	11336 - 11337	11288 - 13812	<<	1-16,17-42	1 1	1.03e-292	1.40e-83	[], []
539	38	['241_C|T', '670_T|G', '2790_C|T', '3037_C|T', '3382_C|T', '4184_G|A', '4321_C|T', '9344_C|T', '9424_A|G', '10029_C|T', '11201_A|G', '11332_A|G', '13396_A|C', '13812_G|T', '14408_C|T', '15451_G|A', '16466_C|T', '19220_C|T', '21618_C|G', '22029_AGTTCA|......', '22917_T|G', '22995_C|A', '23403_A|G', '23604_C|G', '24410_G|A', '25273_G|T', '25413_C|T', '25469_C|T', '26767_T|C', '27638_T|C', '27752_C|…	('BA.2', 'AY.45')	1	((8, 9),)	((9424, 10029),)	3	(4, 12, 25)	(3382, 13396, 25273)	BA.2 + AY.45	BA.2 + AY.45	OK	9-10	9-10	9429 - 9430	9424 - 10029	<<	1-9,10-38	1 1	2.27e-322	1.17e-54	[], []
540	45	['241_C|T', '670_T|G', '2790_C|T', '3037_C|T', '4184_G|A', '4321_C|T', '6629_C|T', '9344_C|T', '9424_A|G', '9534_C|T', '9866_C|T', '10029_C|T', '10198_C|T', '10447_G|A', '10449_C|A', '11288_TCTGGTTTT|.........', '12880_C|T', '14408_C|T', '15714_C|T', '17410_C|T', '18163_A|G', '19955_C|T', '20055_A|G', '21618_C|T', '21633_TACCCCCTG|.........', '22029_AGTTCA|......', '22917_T|G', '22995_C|A', '2340…	('BA.2', 'AY.45')	1	((24, 25),)	((21633, 22029),)	3	(6, 39, 43)	(6629, 28465, 29540)	BA.2 + AY.45	BA.2 + AY.45	OK	25-26	25-26	21634 - 21635	21633 - 22029	<<	1-25,26-45	1 1	1.41e-236	1.12e-139	[], []
541	49	['241_C|T', '670_T|G', '2790_C|T', '3037_C|T', '4184_G|A', '4321_C|T', '9344_C|T', '9424_A|G', '9534_C|T', '9866_C|T', '10029_C|T', '10198_C|T', '10447_G|A', '10449_C|A', '11288_TCTGGTTTT|.........', '12880_C|T', '14408_C|T', '15714_C|T', '17410_C|T', '18163_A|G', '19955_C|T', '20055_A|G', '21618_C|T', '21633_TACCCCCTG|.........', '21987_G|A', '22200_T|G', '22578_G|A', '22674_C|T', '22679_T|C', '…	('BA.2', 'AY.45')	1	((28, 29),)	((22679, 22917),)	3	(31, 35, 43)	(23378, 25219, 28354)	BA.2 + AY.45	BA.2 + AY.45	OK	29-30	29-30	22685 - 22686	22679 - 22917	<<	1-29,30-49	1 1	8.59e-219	1.65e-158	[], []
542	55	['241_C|T', '246_G|T', '670_T|G', '2790_C|T', '3037_C|T', '4184_G|A', '4321_C|T', '6388_C|T', '9344_C|T', '9424_A|G', '9534_C|T', '9866_C|T', '10029_C|T', '10198_C|T', '10447_G|A', '10449_C|A', '10605_C|T', '11288_TCTGGTTTT|.........', '12880_C|T', '14408_C|T', '15714_C|T', '17410_C|T', '18163_A|G', '19955_C|T', '20055_A|G', '21618_C|T', '21633_TACCCCCTG|.........', '21987_G|A', '22200_T|G', '225…	('BA.2', 'AY.45')	1	((37, 38),)	((22882, 22917),)	3	(1, 7, 16)	(246, 6388, 10605)	BA.2 + AY.45	BA.2 + AY.45	OK	38-39	38-39	22891 - 22892	22882 - 22917	>>	1-38,39-55	1 1	6.57e-185	1.58e-188	[], []
543	40	['241_C|T', '670_T|G', '2790_C|T', '3037_C|T', '4184_G|A', '4321_C|T', '9180_C|T', '9344_C|T', '9424_A|G', '9534_C|T', '9866_C|T', '10029_C|T', '11201_A|G', '11332_A|G', '13812_G|T', '14408_C|T', '15451_G|A', '16466_C|T', '19220_C|T', '21618_C|G', '22029_AGTTCA|......', '22432_C|T', '22917_T|G', '22995_C|A', '23403_A|G', '23604_C|G', '23944_T|C', '24410_G|A', '25413_C|T', '25469_C|T', '26767_T|C'…	('BA.2', 'AY.45')	1	((10, 11),)	((9866, 10029),)	3	(6, 21, 26)	(9180, 22432, 23944)	BA.2 + AY.45	BA.2 + AY.45	OK	11-12	11-12	9866 - 9867	9866 - 10029	<<	1-11,12-40	1 1	3.51e-314	6.17e-60	[], []
544	58	['241_C|T', '670_T|G', '2790_C|T', '3037_C|T', '4184_G|A', '4321_C|T', '6253_T|C', '6986_G|A', '7905_C|T', '9344_C|T', '9424_A|G', '9534_C|T', '9866_C|T', '10029_C|T', '10198_C|T', '10447_G|A', '10449_C|A', '11288_TCTGGTTTT|.........', '12880_C|T', '14408_C|T', '15714_C|T', '17410_C|T', '18163_A|G', '19955_C|T', '20055_A|G', '21618_C|T', '21633_TACCCCCTG|.........', '21987_G|A', '22200_T|G', '225…	('BA.2', 'AY.45')	1	((42, 43),)	((23055, 23403),)	3	(6, 7, 8)	(6253, 6986, 7905)	BA.2 + AY.45	BA.2 + AY.45	OK	43-44	43-44	23057 - 23058	23055 - 23403	>>	1-43,44-58	1 1	1.16e-163	3.30e-208	[], []
545	64	['241_C|T', '670_T|G', '2790_C|T', '3037_C|T', '4184_G|A', '4321_C|T', '4929_A|G', '9344_C|T', '9424_A|G', '9534_C|T', '9866_C|T', '10029_C|T', '10198_C|T', '10447_G|A', '10449_C|A', '11288_TCTGGTTTT|.........', '12880_C|T', '14408_C|T', '15714_C|T', '17410_C|T', '18163_A|G', '19955_C|T', '20055_A|G', '21618_C|T', '21633_TACCCCCTG|.........', '21956_G|C', '21987_G|A', '22200_T|G', '22578_G|A', '2…	('BA.2', 'AY.45')	1	((50, 51),)	((24424, 25413),)	3	(6, 25, 58)	(4929, 21956, 28371)	BA.2 + AY.45	BA.2 + AY.45	OK	51-52	51-52	24431 - 24432	24424 - 25413	>>	1-51,52-64	1 1	2.39e-130	7.28e-244	[], []
546	46	['241_C|T', '670_T|G', '2790_C|T', '3037_C|T', '4184_G|A', '4321_C|T', '9344_C|T', '9424_A|G', '9534_C|T', '9866_C|T', '10029_C|T', '10198_C|T', '10447_G|A', '10449_C|A', '11288_TCTGGTTTT|.........', '11609_G|A', '12880_C|T', '14408_C|T', '15714_C|T', '17410_C|T', '18163_A|G', '19955_C|T', '20055_A|G', '20569_G|A', '21618_C|T', '21633_TACCCCCTG|.........', '21987_G|A', '22200_T|G', '22917_T|G', '…	('BA.2', 'AY.45')	1	((27, 28),)	((22200, 22917),)	3	(15, 23, 44)	(11609, 20569, 29734)	BA.2 + AY.45	BA.2 + AY.45	OK	28-29	28-29	22200 - 22201	22200 - 22917	>>	1-28,29-46	1 1	1.00e-223	9.49e-147	[], []
547	54	['241_C|T', '670_T|G', '2790_C|T', '3037_C|T', '4184_G|A', '4321_C|T', '5239_C|T', '8832_C|T', '9344_C|T', '9424_A|G', '9534_C|T', '9866_C|T', '10029_C|T', '10198_C|T', '10447_G|A', '10449_C|A', '11288_TCTGGTTTT|.........', '12880_C|T', '14408_C|T', '15714_C|T', '17410_C|T', '18163_A|G', '19955_C|T', '20055_A|G', '21618_C|T', '21633_TACCCCCTG|.........', '21987_G|A', '22200_T|G', '22578_G|A', '22…	('BA.2', 'AY.45')	1	((35, 36),)	((22813, 22917),)	3	(6, 7, 44)	(5239, 8832, 27578)	BA.2 + AY.45	BA.2 + AY.45	OK	36-37	36-37	22842 - 22843	22813 - 22917	>>	1-36,37-54	1 1	2.25e-193	1.44e-181	[], []
548	51	['241_C|T', '670_T|G', '1113_C|T', '2790_C|T', '3037_C|T', '4184_G|A', '4321_C|T', '5206_G|T', '9344_C|T', '9424_A|G', '9534_C|T', '9866_C|T', '10029_C|T', '10198_C|T', '10447_G|A', '10449_C|A', '11288_TCTGGTTTT|.........', '12880_C|T', '14408_C|T', '15714_C|T', '17410_C|T', '18163_A|G', '19955_C|T', '20055_A|G', '20310_T|C', '21618_C|T', '21633_TACCCCCTG|.........', '21987_G|A', '22200_T|G', '22…	('BA.2', 'AY.45')	1	((33, 34),)	((22688, 22917),)	3	(2, 7, 24)	(1113, 5206, 20310)	BA.2 + AY.45	BA.2 + AY.45	OK	34-35	34-35	22719 - 22720	22688 - 22917	>>	1-34,35-51	1 1	1.85e-209	8.71e-164	[], []
549	70	['241_C|T', '670_T|G', '2790_C|T', '3037_C|T', '4184_G|A', '4321_C|T', '9344_C|T', '9424_A|G', '9534_C|T', '9866_C|T', '10029_C|T', '10198_C|T', '10447_G|A', '10449_C|A', '11288_TCTGGTTTT|.........', '12880_C|T', '14408_C|T', '15714_C|T', '16170_T|C', '17410_C|T', '18163_A|G', '18647_C|T', '19854_C|T', '19955_C|T', '20055_A|G', '21618_C|T', '21633_TACCCCCTG|.........', '21987_G|A', '22200_T|G', '…	('BA.2', 'AY.45')	1	((65, 66),)	((28362, 28881),)	3	(18, 21, 22)	(16170, 18647, 19854)	BA.2 + AY.45	BA.2 + AY.45	OK	66-67	66-67	28461 - 28462	28362 - 28881	>>	1-66,67-70	1 1	5.63e-28	0.00e+00	[], []
550	65	['241_C|T', '670_T|G', '1481_T|G', '2790_C|T', '3037_C|T', '4184_G|A', '4321_C|T', '8420_A|G', '9344_C|T', '9424_A|G', '9534_C|T', '9866_C|T', '10029_C|T', '10198_C|T', '10447_G|A', '10449_C|A', '11288_TCTGGTTTT|.........', '12880_C|T', '14408_C|T', '15714_C|T', '17410_C|T', '18163_A|G', '19955_C|T', '20055_A|G', '21618_C|T', '21633_TACCCCCTG|.........', '21987_G|A', '22200_T|G', '22578_G|A', '22…	('BA.2', 'AY.45')	1	((52, 53),)	((25000, 25469),)	3	(2, 7, 57)	(1481, 8420, 27754)	BA.2 + AY.45	BA.2 + AY.45	OK	53-54	53-54	25415 - 25416	25000 - 25469	>>	1-53,54-65	1 1	2.99e-120	8.16e-253	[], []
551	64	['241_C|T', '670_T|G', '2790_C|T', '3037_C|T', '4184_G|A', '4321_C|T', '9344_C|T', '9424_A|G', '9534_C|T', '9866_C|T', '10029_C|T', '10198_C|T', '10447_G|A', '10449_C|A', '11288_TCTGGTTTT|.........', '12634_A|G', '12880_C|T', '14408_C|T', '15714_C|T', '16456_T|C', '17410_C|T', '18163_A|G', '19955_C|T', '20055_A|G', '21618_C|T', '21633_TACCCCCTG|.........', '21987_G|A', '22200_T|G', '22578_G|A', '…	('BA.2', 'AY.45')	1	((51, 52),)	((24424, 25413),)	3	(15, 19, 44)	(12634, 16456, 23280)	BA.2 + AY.45	BA.2 + AY.45	OK	52-53	52-53	24431 - 24432	24424 - 25413	>>	1-52,53-64	1 1	4.82e-129	1.61e-245	[], []
552	51	['241_C|T', '484_T|C', '670_T|G', '2790_C|T', '3037_C|T', '4184_G|A', '4321_C|T', '5440_A|G', '9344_C|T', '9424_A|G', '9534_C|T', '9866_C|T', '10029_C|T', '10198_C|T', '10447_G|A', '10449_C|A', '11288_TCTGGTTTT|.........', '12880_C|T', '14408_C|T', '15714_C|T', '17410_C|T', '18163_A|G', '18826_G|A', '19955_C|T', '20055_A|G', '21618_C|T', '21633_TACCCCCTG|.........', '21987_G|A', '22200_T|G', '225…	('BA.2', 'AY.45')	1	((33, 34),)	((22688, 22917),)	3	(1, 7, 22)	(484, 5440, 18826)	BA.2 + AY.45	BA.2 + AY.45	OK	34-35	34-35	22719 - 22720	22688 - 22917	>>	1-34,35-51	1 1	1.85e-209	3.13e-161	[], []
553	46	['92_C|T', '241_C|T', '670_T|G', '805_G|A', '2790_C|T', '3037_C|T', '4184_G|A', '4321_C|T', '9344_C|T', '9424_A|G', '9534_C|T', '9866_C|T', '10029_C|T', '10198_C|T', '10447_G|A', '10449_C|A', '11288_TCTGGTTTT|.........', '12880_C|T', '14408_C|T', '15714_C|T', '17410_C|T', '18163_A|G', '19955_C|T', '20055_A|G', '21618_C|T', '21633_TACCCCCTG|.........', '21987_G|A', '22029_AGTTCA|......', '22917_T|…	('BA.2', 'AY.45')	1	((26, 27),)	((21987, 22029),)	3	(0, 3, 31)	(92, 805, 23429)	BA.2 + AY.45	BA.2 + AY.45	OK	27-28	27-28	21986 - 21987	21987 - 22029	<<	1-27,28-46	1 1	6.72e-236	2.62e-139	[], []
554	42	['241_C|T', '670_T|G', '2445_C|T', '2790_C|T', '3037_C|T', '4184_G|A', '4321_C|T', '9344_C|T', '9424_A|G', '9534_C|T', '9866_C|T', '10029_C|T', '10198_C|T', '10447_G|A', '10449_C|A', '11288_TCTGGTTTT|.........', '13812_G|T', '14408_C|T', '15451_G|A', '16466_C|T', '19220_C|T', '21618_C|G', '21718_G|A', '22029_AGTTCA|......', '22917_T|G', '22995_C|A', '23403_A|G', '23604_C|G', '24410_G|A', '25413_C…	('BA.2', 'AY.45')	1	((15, 16),)	((11288, 13812),)	3	(2, 22, 39)	(2445, 21718, 28922)	BA.2 + AY.45	BA.2 + AY.45	OK	16-17	16-17	11336 - 11337	11288 - 13812	<<	1-16,17-42	1 1	2.29e-291	2.20e-84	[], []
555	41	['241_C|T', '670_T|G', '1281_C|T', '2790_C|T', '3037_C|T', '4184_G|A', '4321_C|T', '9344_C|T', '9424_A|G', '9534_C|T', '9707_A|G', '9866_C|T', '10029_C|T', '10198_C|T', '10323_A|G', '10447_G|A', '10449_C|A', '11288_TCTGGTTTT|.........', '12880_C|T', '14408_C|T', '16466_C|T', '19220_C|T', '21618_C|G', '22029_AGTTCA|......', '22917_T|G', '22995_C|A', '23403_A|G', '23604_C|G', '24410_G|A', '25413_C|…	('BA.2', 'AY.45')	1	((19, 20),)	((14408, 16466),)	3	(2, 10, 14)	(1281, 9707, 10323)	BA.2 + AY.45	BA.2 + AY.45	OK	20-21	20-21	15450 - 15451	14408 - 16466	<<	1-20,21-41	1 1	4.94e-281	4.78e-93	[], []
556	37	['241_C|T', '670_T|G', '1103_A|T', '2790_C|T', '3037_C|T', '4184_G|A', '4321_C|T', '9344_C|T', '10029_C|T', '11201_A|G', '11332_A|G', '13812_G|T', '14408_C|T', '15451_G|A', '16466_C|T', '19220_C|T', '21618_C|G', '22029_AGTTCA|......', '22917_T|G', '22995_C|A', '23403_A|G', '23604_C|G', '24410_G|A', '25413_C|T', '25469_C|T', '25665_C|T', '26222_C|T', '26767_T|C', '27638_T|C', '27752_C|T', '27874_C…	('BA.2', 'AY.45')	1	((7, 8),)	((9344, 10029),)	3	(2, 25, 26)	(1103, 25665, 26222)	BA.2 + AY.45	BA.2 + AY.45	OK	8-9	8-9	9359 - 9360	9344 - 10029	<<	1-8,9-37	1 1	0.00e+00	9.04e-45	[], []
557	44	['241_C|T', '670_T|G', '1722_C|T', '2790_C|T', '3037_C|T', '4184_G|A', '4321_C|T', '9344_C|T', '9424_A|G', '9534_C|T', '9866_C|T', '10029_C|T', '10156_C|T', '10198_C|T', '10447_G|A', '10449_C|A', '11288_TCTGGTTTT|.........', '12880_C|T', '13887_C|T', '14408_C|T', '15714_C|T', '17410_C|T', '18163_A|G', '19955_C|T', '20055_A|G', '21618_C|T', '22029_AGTTCA|......', '22917_T|G', '22995_C|A', '23403_A…	('BA.2', 'AY.45')	1	((25, 26),)	((21618, 22029),)	3	(2, 12, 18)	(1722, 10156, 13887)	BA.2 + AY.45	BA.2 + AY.45	OK	26-27	26-27	21620 - 21621	21618 - 22029	<<	1-26,27-44	1 1	6.89e-244	1.04e-131	[], []
558	42	['241_C|T', '670_T|G', '2790_C|T', '3037_C|T', '4184_G|A', '4321_C|T', '6393_A|G', '9344_C|T', '9424_A|G', '9534_C|T', '9866_C|T', '10029_C|T', '10198_C|T', '10447_G|A', '10449_C|A', '11288_TCTGGTTTT|.........', '12880_C|T', '14408_C|T', '15714_C|T', '16466_C|T', '19220_C|T', '21618_C|G', '22029_AGTTCA|......', '22350_C|T', '22917_T|G', '22995_C|A', '23403_A|G', '23604_C|G', '24410_G|A', '25413_C…	('BA.2', 'AY.45')	1	((18, 19),)	((15714, 16466),)	3	(6, 23, 39)	(6393, 22350, 29072)	BA.2 + AY.45	BA.2 + AY.45	OK	19-20	19-20	15719 - 15720	15714 - 16466	<<	1-19,20-42	1 1	1.27e-280	1.28e-96	[], []
559	66	['241_C|T', '670_T|G', '2790_C|T', '3037_C|T', '4184_G|A', '4321_C|T', '5171_C|T', '9344_C|T', '9424_A|G', '9534_C|T', '9866_C|T', '10029_C|T', '10198_C|T', '10447_G|A', '10449_C|A', '11288_TCTGGTTTT|.........', '12880_C|T', '14408_C|T', '15714_C|T', '17410_C|T', '18163_A|G', '19955_C|T', '20055_A|G', '20629_C|T', '21618_C|T', '21633_TACCCCCTG|.........', '21987_G|A', '22200_T|G', '22513_C|T', '2…	('BA.2', 'AY.45')	1	((53, 54),)	((25000, 25413),)	3	(6, 23, 28)	(5171, 20629, 22513)	BA.2 + AY.45	BA.2 + AY.45	OK	54-55	54-55	25002 - 25003	25000 - 25413	>>	1-54,55-66	1 1	1.05e-121	1.53e-252	[], []
560	44	['241_C|T', '670_T|G', '1332_C|T', '2790_C|T', '3037_C|T', '4184_G|A', '4321_C|T', '9344_C|T', '9424_A|G', '9534_C|T', '9866_C|T', '10029_C|T', '10198_C|T', '10447_G|A', '10449_C|A', '11029_G|T', '11288_TCTGGTTTT|.........', '12880_C|T', '13045_G|T', '14408_C|T', '15714_C|T', '17410_C|T', '18163_A|G', '19955_C|T', '20055_A|G', '21618_C|T', '22029_AGTTCA|......', '22917_T|G', '22995_C|A', '23403_A…	('BA.2', 'AY.45')	1	((25, 26),)	((21618, 22029),)	3	(2, 15, 18)	(1332, 11029, 13045)	BA.2 + AY.45	BA.2 + AY.45	OK	26-27	26-27	21620 - 21621	21618 - 22029	<<	1-26,27-44	1 1	6.89e-244	1.98e-129	[], []
561	44	['241_C|T', '670_T|G', '2790_C|T', '3037_C|T', '4113_C|T', '4184_G|A', '4321_C|T', '9344_C|T', '9424_A|G', '9534_C|T', '9866_C|T', '10029_C|T', '10198_C|T', '10447_G|A', '10449_C|A', '11288_TCTGGTTTT|.........', '12880_C|T', '14408_C|T', '15714_C|T', '17410_C|T', '18163_A|G', '19955_C|T', '20055_A|G', '21618_C|G', '22029_AGTTCA|......', '22917_T|G', '22995_C|A', '23403_A|G', '23548_T|C', '23604_C…	('BA.2', 'AY.45')	1	((22, 23),)	((20055, 21618),)	3	(4, 28, 34)	(4113, 23548, 27241)	BA.2 + AY.45	BA.2 + AY.45	OK	23-24	23-24	20059 - 20060	20055 - 21618	<<	1-23,24-44	1 1	1.75e-253	7.26e-123	[], []
562	55	['241_C|T', '670_T|G', '2790_C|T', '3037_C|T', '4184_G|A', '4321_C|T', '6573_C|T', '9344_C|T', '9424_A|G', '9534_C|T', '9866_C|T', '10029_C|T', '10198_C|T', '10447_G|A', '10449_C|A', '10890_G|A', '11288_TCTGGTTTT|.........', '12880_C|T', '14408_C|T', '15714_C|T', '17410_C|T', '18163_A|G', '19955_C|T', '20055_A|G', '21618_C|T', '21633_TACCCCCTG|.........', '21987_G|A', '22200_T|G', '22578_G|A', '2…	('BA.2', 'AY.45')	1	((36, 37),)	((22882, 22917),)	3	(6, 15, 49)	(6573, 10890, 28392)	BA.2 + AY.45	BA.2 + AY.45	OK	37-38	37-38	22891 - 22892	22882 - 22917	>>	1-37,38-55	1 1	3.85e-185	1.92e-189	[], []
563	44	['241_C|T', '670_T|G', '2790_C|T', '3037_C|T', '4184_G|A', '4321_C|T', '7834_C|T', '9344_C|T', '9424_A|G', '9534_C|T', '9866_C|T', '10029_C|T', '10198_C|T', '10447_G|A', '10449_C|A', '11288_TCTGGTTTT|.........', '12880_C|T', '14408_C|T', '15714_C|T', '17410_C|T', '18163_A|G', '19955_C|T', '20055_A|G', '21618_C|G', '22029_AGTTCA|......', '22917_T|G', '22995_C|A', '23403_A|G', '23604_C|G', '24410_G…	('BA.2', 'AY.45')	1	((22, 23),)	((20055, 21618),)	3	(6, 31, 42)	(7834, 25463, 29473)	BA.2 + AY.45	BA.2 + AY.45	OK	23-24	23-24	20059 - 20060	20055 - 21618	<<	1-23,24-44	1 1	3.16e-252	3.64e-123	[], []
564	40	['241_C|T', '670_T|G', '2790_C|T', '3037_C|T', '4184_G|A', '4321_C|T', '5617_G|T', '6402_C|T', '7124_C|T', '8986_C|T', '9053_G|T', '10029_C|T', '11201_A|G', '11332_A|G', '13812_G|T', '14408_C|T', '15451_G|A', '16466_C|T', '17483_C|T', '19220_C|T', '21618_C|G', '22029_AGTTCA|......', '22917_T|G', '22995_C|A', '23403_A|G', '23604_C|G', '24091_T|C', '24410_G|A', '25413_C|T', '25469_C|T', '26767_T|C'…	('BA.2', 'AY.45')	1	((5, 7),)	((4321, 6402),)	3	(6, 18, 26)	(5617, 17483, 24091)	BA.2 + AY.45	BA.2 + AY.45	OK	6-7	6-8	4330 - 4331	4321 - 6402	<<	1-6,7-40	1 1	0.00e+00	1.24e-22	[], []
565	65	['241_C|T', '670_T|G', '2790_C|T', '3037_C|T', '4184_G|A', '4321_C|T', '5180_G|A', '9344_C|T', '9424_A|G', '9534_C|T', '9866_C|T', '10029_C|T', '10198_C|T', '10447_G|A', '10449_C|A', '10456_C|T', '11288_TCTGGTTTT|.........', '12880_C|T', '14408_C|T', '15714_C|T', '17410_C|T', '18163_A|G', '19955_C|T', '20055_A|G', '21618_C|T', '21633_TACCCCCTG|.........', '21987_G|A', '22200_T|G', '22578_G|A', '2…	('BA.2', 'AY.45')	1	((51, 52),)	((24469, 25413),)	3	(6, 15, 63)	(5180, 10456, 29548)	BA.2 + AY.45	BA.2 + AY.45	OK	52-53	52-53	24494 - 24495	24469 - 25413	>>	1-52,53-65	1 1	3.08e-126	1.02e-247	[], []
566	63	['241_C|T', '670_T|G', '2790_C|T', '3037_C|T', '4184_G|A', '4321_C|T', '9344_C|T', '9424_A|G', '9534_C|T', '9866_C|T', '10029_C|T', '10198_C|T', '10447_G|A', '10449_C|A', '11005_C|T', '11288_TCTGGTTTT|.........', '12880_C|T', '14408_C|T', '15714_C|T', '17410_C|T', '18163_A|G', '19955_C|T', '20055_A|G', '21618_C|T', '21633_TACCCCCTG|.........', '21987_G|A', '21993_ATT|...', '22200_T|G', '22578_G|A…	('BA.2', 'AY.45')	1	((50, 51),)	((23948, 25413),)	3	(14, 26, 48)	(11005, 21993, 23770)	BA.2 + AY.45	BA.2 + AY.45	OK	51-52	51-52	24414 - 24415	23948 - 25413	>>	1-51,52-63	1 1	1.03e-132	1.75e-239	[], []
567	39	['241_C|T', '670_T|G', '1914_G|A', '2790_C|T', '3037_C|T', '4184_G|A', '4321_C|T', '5890_A|G', '9344_C|T', '9424_A|G', '9534_C|T', '10029_C|T', '11201_A|G', '11332_A|G', '13459_G|T', '13812_G|T', '14408_C|T', '15451_G|A', '16466_C|T', '19220_C|T', '21618_C|G', '22029_AGTTCA|......', '22917_T|G', '22995_C|A', '23403_A|G', '23604_C|G', '24410_G|A', '25413_C|T', '25469_C|T', '26767_T|C', '27638_T|C'…	('BA.2', 'AY.45')	1	((10, 11),)	((9534, 10029),)	3	(2, 7, 14)	(1914, 5890, 13459)	BA.2 + AY.45	BA.2 + AY.45	OK	11-12	11-12	9540 - 9541	9534 - 10029	<<	1-11,12-39	1 1	4.69e-317	4.49e-57	[], []
568	41	['241_C|T', '670_T|G', '2790_C|T', '3037_C|T', '4184_G|A', '4321_C|T', '6813_C|T', '7471_C|T', '9344_C|T', '9424_A|G', '9534_C|T', '9866_C|T', '10029_C|T', '10198_C|T', '10447_G|A', '10449_C|A', '11288_TCTGGTTTT|.........', '12880_C|T', '14408_C|T', '15714_C|T', '19220_C|T', '20403_A|G', '21618_C|G', '22029_AGTTCA|......', '22917_T|G', '22995_C|A', '23403_A|G', '23604_C|G', '24410_G|A', '25413_C|…	('BA.2', 'AY.45')	1	((19, 20),)	((15714, 19220),)	3	(6, 7, 21)	(6813, 7471, 20403)	BA.2 + AY.45	BA.2 + AY.45	OK	20-21	20-21	16465 - 16466	15714 - 19220	<<	1-20,21-41	1 1	3.27e-275	1.36e-101	[], []
569	70	['241_C|T', '670_T|G', '2790_C|T', '3037_C|T', '4184_G|A', '4321_C|T', '6828_C|T', '9344_C|T', '9424_A|G', '9534_C|T', '9866_C|T', '10029_C|T', '10198_C|T', '10447_G|A', '10449_C|A', '11288_TCTGGTTTT|.........', '12880_C|T', '14408_C|T', '15486_A|G', '15714_C|T', '17410_C|T', '18163_A|G', '19955_C|T', '20055_A|G', '20719_C|T', '21618_C|T', '21633_TACCCCCTG|.........', '21987_G|A', '22200_T|G', '2…	('BA.2', 'AY.45')	1	((65, 66),)	((28362, 28881),)	3	(6, 18, 24)	(6828, 15486, 20719)	BA.2 + AY.45	BA.2 + AY.45	OK	66-67	66-67	28461 - 28462	28362 - 28881	>>	1-66,67-70	1 1	5.65e-28	0.00e+00	[], []
570	37	['241_C|T', '670_T|G', '2790_C|T', '3037_C|T', '4184_G|A', '4321_C|T', '9344_C|T', '10029_C|T', '11201_A|G', '11332_A|G', '13812_G|T', '14408_C|T', '15451_G|A', '16466_C|T', '18816_G|T', '19220_C|T', '21618_C|G', '22029_AGTTCA|......', '22346_G|T', '22388_C|T', '22917_T|G', '22995_C|A', '23403_A|G', '23604_C|G', '24410_G|A', '25413_C|T', '25469_C|T', '26767_T|C', '27638_T|C', '27752_C|T', '27874_…	('BA.2', 'AY.45')	1	((6, 7),)	((9344, 10029),)	3	(14, 18, 19)	(18816, 22346, 22388)	BA.2 + AY.45	BA.2 + AY.45	OK	7-8	7-8	9359 - 9360	9344 - 10029	<<	1-7,8-37	1 1	0.00e+00	1.01e-45	[], []
571	55	['241_C|T', '545_G|T', '670_T|G', '2790_C|T', '3037_C|T', '4184_G|A', '4321_C|T', '9344_C|T', '9424_A|G', '9534_C|T', '9866_C|T', '10029_C|T', '10198_C|T', '10447_G|A', '10449_C|A', '11288_TCTGGTTTT|.........', '12880_C|T', '14408_C|T', '15714_C|T', '17410_C|T', '18163_A|G', '19662_C|T', '19955_C|T', '20055_A|G', '21618_C|T', '21633_TACCCCCTG|.........', '21987_G|A', '22200_T|G', '22578_G|A', '22…	('BA.2', 'AY.45')	1	((36, 37),)	((22882, 22917),)	3	(1, 21, 42)	(545, 19662, 24834)	BA.2 + AY.45	BA.2 + AY.45	OK	37-38	37-38	22891 - 22892	22882 - 22917	>>	1-37,38-55	1 1	5.73e-186	1.62e-189	[], []
572	39	['241_C|T', '643_C|T', '670_T|G', '2790_C|T', '3037_C|T', '4184_G|A', '4321_C|T', '9344_C|T', '9424_A|G', '9534_C|T', '10029_C|T', '11201_A|G', '11332_A|G', '13812_G|T', '14408_C|T', '15451_G|A', '16466_C|T', '19220_C|T', '21618_C|G', '22029_AGTTCA|......', '22917_T|G', '22995_C|A', '23403_A|G', '23604_C|G', '24410_G|A', '25413_C|T', '25469_C|T', '25792_C|T', '26767_T|C', '26964_C|T', '27638_T|C'…	('BA.2', 'AY.45')	1	((9, 10),)	((9534, 10029),)	3	(1, 27, 29)	(643, 25792, 26964)	BA.2 + AY.45	BA.2 + AY.45	OK	10-11	10-11	9540 - 9541	9534 - 10029	<<	1-10,11-39	1 1	1.24e-316	6.65e-58	[], []
573	70	['241_C|T', '670_T|G', '2790_C|T', '3037_C|T', '4184_G|A', '4321_C|T', '9344_C|T', '9424_A|G', '9430_C|T', '9534_C|T', '9866_C|T', '10029_C|T', '10198_C|T', '10447_G|A', '10449_C|A', '11288_TCTGGTTTT|.........', '12880_C|T', '13901_A|G', '14408_C|T', '15714_C|T', '17410_C|T', '18163_A|G', '19151_C|T', '19955_C|T', '20055_A|G', '21618_C|T', '21633_TACCCCCTG|.........', '21987_G|A', '22200_T|G', '2…	('BA.2', 'AY.45')	1	((62, 63),)	((27807, 27874),)	3	(8, 17, 22)	(9430, 13901, 19151)	BA.2 + AY.45	BA.2 + AY.45	OK	63-64	63-64	27811 - 27812	27807 - 27874	>>	1-63,64-70	1 1	1.89e-49	0.00e+00	[], []
574	46	['241_C|T', '670_T|G', '2790_C|T', '3037_C|T', '4184_G|A', '4321_C|T', '5183_C|T', '8650_C|T', '9344_C|T', '9424_A|G', '9534_C|T', '9866_C|T', '10029_C|T', '10198_C|T', '10447_G|A', '10449_C|A', '11288_TCTGGTTTT|.........', '12880_C|T', '14408_C|T', '15714_C|T', '17410_C|T', '18163_A|G', '19955_C|T', '20055_A|G', '21618_C|T', '21633_TACCCCCTG|.........', '21987_G|A', '22029_AGTTCA|......', '22917…	('BA.2', 'AY.45')	1	((26, 27),)	((21987, 22029),)	3	(6, 7, 35)	(5183, 8650, 26209)	BA.2 + AY.45	BA.2 + AY.45	OK	27-28	27-28	21986 - 21987	21987 - 22029	<<	1-27,28-46	1 1	3.96e-236	2.42e-140	[], []
575	71	['241_C|T', '670_T|G', '2790_C|T', '3037_C|T', '4184_G|A', '4321_C|T', '9344_C|T', '9424_A|G', '9534_C|T', '9866_C|T', '10029_C|T', '10198_C|T', '10447_G|A', '10449_C|A', '11288_TCTGGTTTT|.........', '12025_C|T', '12880_C|T', '14408_C|T', '15714_C|T', '17410_C|T', '18163_A|G', '19955_C|T', '20055_A|G', '21054_C|T', '21618_C|T', '21633_TACCCCCTG|.........', '21987_G|A', '22200_T|G', '22468_G|A', '…	('BA.2', 'AY.45')	1	((65, 66),)	((28362, 28461),)	3	(15, 23, 28)	(12025, 21054, 22468)	BA.2 + AY.45	BA.2 + AY.45	OK	66-67	66-67	28361 - 28362	28362 - 28461	>>	1-66,67-71	1 1	4.84e-32	0.00e+00	[], []
576	45	['241_C|T', '670_T|G', '2790_C|T', '3037_C|T', '4184_G|A', '4321_C|T', '9344_C|T', '9424_A|G', '9534_C|T', '9866_C|T', '10029_C|T', '10198_C|T', '10447_G|A', '10449_C|A', '11288_TCTGGTTTT|.........', '11516_G|A', '12880_C|T', '14408_C|T', '15714_C|T', '17410_C|T', '18163_A|G', '19955_C|T', '20055_A|G', '21618_C|T', '21633_TACCCCCTG|.........', '21987_G|A', '22917_T|G', '22995_C|A', '23403_A|G', '…	('BA.2', 'AY.45')	1	((25, 26),)	((21987, 22917),)	3	(15, 31, 34)	(11516, 24992, 25922)	BA.2 + AY.45	BA.2 + AY.45	OK	26-27	26-27	22031 - 22032	21987 - 22917	<<	1-26,27-45	1 1	8.00e-232	1.29e-144	[], []
577	70	['241_C|T', '670_T|G', '2790_C|T', '3037_C|T', '4184_G|A', '4321_C|T', '9344_C|T', '9424_A|G', '9534_C|T', '9866_C|T', '10029_C|T', '10106_G|A', '10198_C|T', '10447_G|A', '10449_C|A', '11288_TCTGGTTTT|.........', '12880_C|T', '14408_C|T', '15714_C|T', '16178_C|T', '17410_C|T', '18163_A|G', '19955_C|T', '20055_A|G', '21618_C|T', '21633_TACCCCCTG|.........', '21987_G|A', '22200_T|G', '22578_G|A', '…	('BA.2', 'AY.45')	1	((60, 61),)	((27382, 27752),)	3	(11, 19, 65)	(10106, 16178, 28624)	BA.2 + AY.45	BA.2 + AY.45	OK	61-62	61-62	27642 - 27643	27382 - 27752	>>	1-61,62-70	1 1	3.53e-62	3.08e-312	[], []
578	71	['241_C|T', '670_T|G', '2790_C|T', '3037_C|T', '4184_G|A', '4321_C|T', '5173_C|T', '9344_C|T', '9424_A|G', '9534_C|T', '9866_C|T', '10029_C|T', '10198_C|T', '10447_G|A', '10449_C|A', '11288_TCTGGTTTT|.........', '12880_C|T', '14408_C|T', '15714_C|T', '17410_C|T', '18163_A|G', '19955_C|T', '20055_A|G', '21618_C|T', '21633_TACCCCCTG|.........', '21987_G|A', '22200_T|G', '22578_G|A', '22674_C|T', '2…	('BA.2', 'AY.45')	1	((59, 60),)	((27382, 27638),)	3	(6, 68, 69)	(5173, 29579, 29702)	BA.2 + AY.45	BA.2 + AY.45	OK	60-61	60-61	27383 - 27384	27382 - 27638	>>	1-60,61-71	1 1	2.47e-68	5.16e-308	[], []
579	70	['241_C|T', '670_T|G', '2314_T|C', '2790_C|T', '3037_C|T', '4184_G|A', '4321_C|T', '8344_C|T', '9344_C|T', '9424_A|G', '9534_C|T', '9866_C|T', '10029_C|T', '10198_C|T', '10447_G|A', '10449_C|A', '11288_TCTGGTTTT|.........', '12880_C|T', '14408_C|T', '15714_C|T', '17410_C|T', '18163_A|G', '19955_C|T', '20055_A|G', '21618_C|T', '21633_TACCCCCTG|.........', '21987_G|A', '22200_T|G', '22578_G|A', '22…	('BA.2', 'AY.45')	1	((66, 67),)	((28881, 28916),)	3	(2, 7, 53)	(2314, 8344, 25168)	BA.2 + AY.45	BA.2 + AY.45	OK	67-68	67-68	28882 - 28883	28881 - 28916	>>	1-67,68-70	1 1	3.75e-20	0.00e+00	[], []
580	53	['241_C|T', '670_T|G', '888_C|T', '2790_C|T', '3037_C|T', '4184_G|A', '4321_C|T', '9344_C|T', '9424_A|G', '9534_C|T', '9866_C|T', '10029_C|T', '10198_C|T', '10447_G|A', '10449_C|A', '11288_TCTGGTTTT|.........', '12880_C|T', '14408_C|T', '15714_C|T', '17410_C|T', '18163_A|G', '19955_C|T', '20055_A|G', '21618_C|T', '21633_TACCCCCTG|.........', '21987_G|A', '22200_T|G', '22578_G|A', '22674_C|T', '22…	('BA.2', 'AY.45')	1	((33, 34),)	((22786, 22917),)	3	(2, 38, 40)	(888, 23663, 25156)	BA.2 + AY.45	BA.2 + AY.45	OK	34-35	34-35	22791 - 22792	22786 - 22917	>>	1-34,35-53	1 1	4.22e-199	2.48e-177	[], []
581	71	['241_C|T', '670_T|G', '2790_C|T', '3037_C|T', '4184_G|A', '4321_C|T', '7081_C|T', '9344_C|T', '9424_A|G', '9534_C|T', '9866_C|T', '10029_C|T', '10084_T|C', '10198_C|T', '10447_G|A', '10449_C|A', '11288_TCTGGTTTT|.........', '12369_C|T', '12880_C|T', '14408_C|T', '15714_C|T', '17410_C|T', '18163_A|G', '19955_C|T', '20055_A|G', '21618_C|T', '21633_TACCCCCTG|.........', '21987_G|A', '22200_T|G', '2…	('BA.2', 'AY.45')	1	((65, 66),)	((28362, 28461),)	3	(6, 12, 17)	(7081, 10084, 12369)	BA.2 + AY.45	BA.2 + AY.45	OK	66-67	66-67	28361 - 28362	28362 - 28461	>>	1-66,67-71	1 1	4.87e-32	0.00e+00	[], []
582	37	['241_C|T', '670_T|G', '2790_C|T', '3037_C|T', '4184_G|A', '4321_C|T', '9344_C|T', '10029_C|T', '10166_T|A', '11201_A|G', '11332_A|G', '13812_G|T', '14408_C|T', '15451_G|A', '16466_C|T', '19220_C|T', '21618_C|G', '22029_AGTTCA|......', '22917_T|G', '22995_C|A', '23312_A|G', '23403_A|G', '23604_C|G', '24410_G|A', '25413_C|T', '25469_C|T', '26146_T|C', '26767_T|C', '27638_T|C', '27752_C|T', '27874_…	('BA.2', 'AY.45')	1	((6, 7),)	((9344, 10029),)	3	(8, 20, 26)	(10166, 23312, 26146)	BA.2 + AY.45	BA.2 + AY.45	OK	7-8	7-8	9359 - 9360	9344 - 10029	<<	1-7,8-37	1 1	0.00e+00	1.01e-45	[], []
583	53	['241_C|T', '670_T|G', '2790_C|T', '3037_C|T', '3176_C|T', '4184_G|A', '4321_C|T', '9344_C|T', '9424_A|G', '9534_C|T', '9866_C|T', '10029_C|T', '10198_C|T', '10447_G|A', '10449_C|A', '11288_TCTGGTTTT|.........', '12880_C|T', '14408_C|T', '15714_C|T', '17410_C|T', '18163_A|G', '19955_C|T', '20055_A|G', '21618_C|T', '21633_TACCCCCTG|.........', '21987_G|A', '22200_T|G', '22578_G|A', '22674_C|T', '2…	('BA.2', 'AY.45')	1	((33, 34),)	((22786, 22917),)	3	(4, 41, 43)	(3176, 25549, 27621)	BA.2 + AY.45	BA.2 + AY.45	OK	34-35	34-35	22785 - 22786	22786 - 22917	>>	1-34,35-53	1 1	2.48e-199	4.86e-178	[], []
584	42	['241_C|T', '377_G|A', '670_T|G', '2790_C|T', '3037_C|T', '4184_G|A', '4321_C|T', '6673_T|C', '9344_C|T', '9424_A|G', '9534_C|T', '9866_C|T', '10029_C|T', '10198_C|T', '10447_G|A', '10449_C|A', '11288_TCTGGTTTT|.........', '12880_C|T', '14408_C|T', '15451_G|A', '16466_C|T', '18452_C|T', '19220_C|T', '21618_C|G', '22029_AGTTCA|......', '22917_T|G', '22995_C|A', '23403_A|G', '23604_C|G', '24410_G|A…	('BA.2', 'AY.45')	1	((17, 18),)	((12880, 14408),)	3	(1, 7, 21)	(377, 6673, 18452)	BA.2 + AY.45	BA.2 + AY.45	OK	18-19	18-19	13826 - 13827	12880 - 14408	<<	1-18,19-42	1 1	1.13e-283	4.62e-89	[], []
585	47	['241_C|T', '670_T|G', '952_C|T', '2790_C|T', '3037_C|T', '4184_G|A', '4321_C|T', '9344_C|T', '9424_A|G', '9534_C|T', '9866_C|T', '10029_C|T', '10198_C|T', '10396_G|T', '10447_G|A', '10449_C|A', '11288_TCTGGTTTT|.........', '12880_C|T', '14408_C|T', '15714_C|T', '17410_C|T', '18163_A|G', '19650_A|G', '19955_C|T', '20055_A|G', '21618_C|T', '21633_TACCCCCTG|.........', '21987_G|A', '22200_T|G', '22…	('BA.2', 'AY.45')	1	((29, 30),)	((22578, 22917),)	3	(2, 13, 22)	(952, 10396, 19650)	BA.2 + AY.45	BA.2 + AY.45	OK	30-31	30-31	22579 - 22580	22578 - 22917	<<	1-30,31-47	1 1	2.62e-223	6.94e-150	[], []
586	39	['241_C|T', '670_T|G', '2790_C|T', '3037_C|T', '4184_G|A', '4321_C|T', '4929_A|G', '7124_C|T', '8986_C|T', '9053_G|T', '10029_C|T', '11201_A|G', '11332_A|G', '13812_G|T', '14408_C|T', '15451_G|A', '16466_C|T', '17085_A|G', '19220_C|T', '21618_C|G', '22029_AGTTCA|......', '22917_T|G', '22995_C|A', '23403_A|G', '23604_C|G', '23625_C|T', '24410_G|A', '25413_C|T', '25469_C|T', '26767_T|C', '27638_T|C…	('BA.2', 'AY.45')	1	((5, 7),)	((4321, 7124),)	3	(6, 17, 25)	(4929, 17085, 23625)	BA.2 + AY.45	BA.2 + AY.45	OK	6-7	6-8	4330 - 4331	4321 - 7124	<<	1-6,7-39	1 1	0.00e+00	1.24e-22	[], []
587	36	['241_C|T', '670_T|G', '2453_C|T', '2790_C|T', '3037_C|T', '4184_G|A', '4321_C|T', '10029_C|T', '10904_A|G', '11201_A|G', '11332_A|G', '13812_G|T', '14408_C|T', '15451_G|A', '16466_C|T', '19220_C|T', '21142_G|T', '21618_C|G', '22029_AGTTCA|......', '22917_T|G', '22995_C|A', '23403_A|G', '23604_C|G', '24410_G|A', '25413_C|T', '25469_C|T', '26767_T|C', '27638_T|C', '27752_C|T', '27874_C|T', '28248_…	('BA.2', 'AY.45')	1	((6, 7),)	((4321, 10029),)	3	(2, 8, 16)	(2453, 10904, 21142)	BA.2 + AY.45	BA.2 + AY.45	OK	7-8	7-8	9069 - 9070	4321 - 10029	<<	1-7,8-36	1 1	0.00e+00	5.32e-37	[], []
588	38	['241_C|T', '670_T|G', '2790_C|T', '3037_C|T', '4184_G|A', '4321_C|T', '8986_C|T', '9053_G|T', '10029_C|T', '11201_A|G', '11332_A|G', '13812_G|T', '14408_C|T', '15451_G|A', '16466_C|T', '18826_G|A', '19220_C|T', '21618_C|G', '22029_AGTTCA|......', '22917_T|G', '22995_C|A', '23403_A|G', '23604_C|G', '24410_G|A', '25413_C|T', '25469_C|T', '25638_C|A', '26767_T|C', '27638_T|C', '27752_C|T', '27874_C…	('BA.2', 'AY.45')	1	((5, 6),)	((4321, 8986),)	3	(15, 26, 31)	(18826, 25638, 27995)	BA.2 + AY.45	BA.2 + AY.45	OK	6-7	6-7	7141 - 7142	4321 - 8986	<<	1-6,7-38	1 1	0.00e+00	2.40e-29	[], []
589	48	['241_C|T', '670_T|G', '2790_C|T', '3037_C|T', '4184_G|A', '4321_C|T', '9344_C|T', '9424_A|G', '9534_C|T', '9866_C|T', '10029_C|T', '10198_C|T', '10447_G|A', '10449_C|A', '11288_TCTGGTTTT|.........', '12880_C|T', '14408_C|T', '15714_C|T', '17410_C|T', '18163_A|G', '19955_C|T', '20055_A|G', '21618_C|T', '21633_TACCCCCTG|.........', '21987_G|A', '22200_T|G', '22578_G|A', '22674_C|T', '22917_T|G', '…	('BA.2', 'AY.45')	1	((27, 28),)	((22674, 22917),)	3	(35, 42, 46)	(25971, 28621, 29441)	BA.2 + AY.45	BA.2 + AY.45	OK	28-29	28-29	22673 - 22674	22674 - 22917	>>	1-28,29-48	1 1	5.15e-222	3.80e-155	[], []
590	47	['241_C|T', '670_T|G', '2790_C|T', '3037_C|T', '4184_G|A', '4321_C|T', '4659_A|G', '9344_C|T', '9424_A|G', '9534_C|T', '9866_C|T', '10029_C|T', '10198_C|T', '10447_G|A', '10449_C|A', '11288_TCTGGTTTT|.........', '12880_C|T', '14408_C|T', '15714_C|T', '15910_G|T', '17410_C|T', '18163_A|G', '19011_C|T', '19955_C|T', '20055_A|G', '21618_C|T', '21633_TACCCCCTG|.........', '21987_G|A', '22200_T|G', '2…	('BA.2', 'AY.45')	1	((29, 30),)	((22578, 22917),)	3	(6, 19, 22)	(4659, 15910, 19011)	BA.2 + AY.45	BA.2 + AY.45	OK	30-31	30-31	22579 - 22580	22578 - 22917	<<	1-30,31-47	1 1	2.62e-223	1.24e-148	[], []
591	71	['241_C|T', '670_T|G', '2790_C|T', '3037_C|T', '4184_G|A', '4321_C|T', '7782_A|G', '9344_C|T', '9424_A|G', '9534_C|T', '9866_C|T', '10029_C|T', '10198_C|T', '10447_G|A', '10449_C|A', '11288_TCTGGTTTT|.........', '12880_C|T', '14408_C|T', '15714_C|T', '17410_C|T', '18163_A|G', '19955_C|T', '20055_A|G', '21618_C|T', '21633_TACCCCCTG|.........', '21987_G|A', '22200_T|G', '22289_GCTTTA|......', '2257…	('BA.2', 'AY.45')	1	((60, 61),)	((27382, 27638),)	3	(6, 27, 66)	(7782, 22289, 28621)	BA.2 + AY.45	BA.2 + AY.45	OK	61-62	61-62	27383 - 27384	27382 - 27638	>>	1-61,62-71	1 1	2.99e-66	3.97e-307	[], []
592	70	['241_C|T', '670_T|G', '2790_C|T', '3037_C|T', '4184_G|A', '4321_C|T', '9344_C|T', '9424_A|G', '9534_C|T', '9866_C|T', '10029_C|T', '10198_C|T', '10294_T|C', '10447_G|A', '10449_C|A', '11288_TCTGGTTTT|.........', '12880_C|T', '14277_G|A', '14408_C|T', '15714_C|T', '17410_C|T', '18163_A|G', '19955_C|T', '20055_A|G', '21618_C|T', '21633_TACCCCCTG|.........', '21987_G|A', '22200_T|G', '22578_G|A', '…	('BA.2', 'AY.45')	1	((64, 65),)	((28362, 28881),)	3	(12, 17, 67)	(10294, 14277, 29392)	BA.2 + AY.45	BA.2 + AY.45	OK	65-66	65-66	28461 - 28462	28362 - 28881	>>	1-65,66-70	1 1	2.03e-28	0.00e+00	[], []
593	40	['241_C|T', '670_T|G', '2790_C|T', '3037_C|T', '3918_G|A', '4184_G|A', '4321_C|T', '9344_C|T', '9424_A|G', '9534_C|T', '9866_C|T', '10029_C|T', '11201_A|G', '11332_A|G', '13812_G|T', '14408_C|T', '15451_G|A', '16466_C|T', '19220_C|T', '21618_C|G', '22029_AGTTCA|......', '22917_T|G', '22995_C|A', '23401_G|T', '23403_A|G', '23604_C|G', '24410_G|A', '25413_C|T', '25469_C|T', '26767_T|C', '27638_T|C'…	('BA.2', 'AY.45')	1	((11, 12),)	((10029, 11201),)	3	(4, 23, 33)	(3918, 23401, 28054)	BA.2 + AY.45	BA.2 + AY.45	OK	11-12	12-13	9866 - 9867	10029 - 11201	<<	1-11,12-40	1 1	2.03e-314	9.05e-61	[], []
594	56	['241_C|T', '670_T|G', '2790_C|T', '3037_C|T', '4184_G|A', '4321_C|T', '7822_T|C', '9344_C|T', '9424_A|G', '9534_C|T', '9866_C|T', '10029_C|T', '10198_C|T', '10447_G|A', '10449_C|A', '11288_TCTGGTTTT|.........', '12880_C|T', '14408_C|T', '15714_C|T', '17410_C|T', '18163_A|G', '19891_G|C', '19955_C|T', '20055_A|G', '21618_C|T', '21633_TACCCCCTG|.........', '21987_G|A', '22200_T|G', '22578_G|A', '2…	('BA.2', 'AY.45')	1	((39, 40),)	((23013, 23403),)	3	(6, 21, 54)	(7822, 19891, 29458)	BA.2 + AY.45	BA.2 + AY.45	OK	40-41	40-41	23015 - 23016	23013 - 23403	>>	1-40,41-56	1 1	3.62e-178	2.85e-196	[], []
595	69	['241_C|T', '670_T|G', '2790_C|T', '3037_C|T', '4184_G|A', '4321_C|T', '9344_C|T', '9424_A|G', '9534_C|T', '9866_C|T', '10029_C|T', '10198_C|T', '10447_G|A', '10449_C|A', '11288_TCTGGTTTT|.........', '12880_C|T', '14408_C|T', '15714_C|T', '15939_T|C', '16181_G|A', '17410_C|T', '18163_A|G', '19955_C|T', '20055_A|G', '21618_C|T', '21633_TACCCCCTG|.........', '21987_G|A', '22200_T|G', '22578_G|A', '…	('BA.2', 'AY.45')	1	((62, 63),)	((27807, 28248),)	3	(18, 19, 44)	(15939, 16181, 23194)	BA.2 + AY.45	BA.2 + AY.45	OK	63-64	63-64	27876 - 27877	27807 - 28248	>>	1-63,64-69	1 1	1.76e-46	0.00e+00	[], []
596	41	['241_C|T', '670_T|G', '2790_C|T', '3037_C|T', '4184_G|A', '4321_C|T', '9344_C|T', '9424_A|G', '9534_C|T', '9866_C|T', '10029_C|T', '10198_C|T', '10447_G|A', '10449_C|A', '11288_TCTGGTTTT|.........', '12880_C|T', '14408_C|T', '15714_C|T', '19220_C|T', '21618_C|G', '22029_AGTTCA|......', '22917_T|G', '22995_C|A', '23403_A|G', '23604_C|G', '24410_G|A', '25413_C|T', '25469_C|T', '25976_C|T', '26767_…	('BA.2', 'AY.45')	1	((17, 18),)	((15714, 19220),)	3	(28, 30, 36)	(25976, 26819, 28610)	BA.2 + AY.45	BA.2 + AY.45	OK	18-19	18-19	16465 - 16466	15714 - 19220	<<	1-18,19-41	1 1	1.67e-275	6.73e-101	[], []
597	56	['241_C|T', '670_T|G', '1055_G|T', '2790_C|T', '3037_C|T', '4184_G|A', '4229_A|G', '4321_C|T', '9344_C|T', '9424_A|G', '9534_C|T', '9866_C|T', '10029_C|T', '10198_C|T', '10447_G|A', '10449_C|A', '11288_TCTGGTTTT|.........', '12880_C|T', '14408_C|T', '15714_C|T', '17410_C|T', '18163_A|G', '19955_C|T', '20055_A|G', '21618_C|T', '21633_TACCCCCTG|.........', '21987_G|A', '22200_T|G', '22578_G|A', '22…	('BA.2', 'AY.45')	1	((39, 40),)	((23013, 23403),)	3	(2, 6, 45)	(1055, 4229, 25509)	BA.2 + AY.45	BA.2 + AY.45	OK	40-41	40-41	23015 - 23016	23013 - 23403	>>	1-40,41-56	1 1	4.03e-176	2.14e-198	[], []
598	54	['241_C|T', '670_T|G', '2790_C|T', '3037_C|T', '4184_G|A', '4321_C|T', '8494_A|G', '9344_C|T', '9424_A|G', '9534_C|T', '9866_C|T', '10029_C|T', '10198_C|T', '10447_G|A', '10449_C|A', '11288_TCTGGTTTT|.........', '12880_C|T', '14408_C|T', '15714_C|T', '17410_C|T', '18163_A|G', '19955_C|T', '20055_A|G', '21618_C|T', '21633_TACCCCCTG|.........', '21987_G|A', '22200_T|G', '22578_G|A', '22674_C|T', '2…	('BA.2', 'AY.45')	1	((35, 36),)	((22882, 22995),)	3	(6, 39, 41)	(8494, 24388, 25384)	BA.2 + AY.45	BA.2 + AY.45	OK	36-37	36-37	22916 - 22917	22882 - 22995	>>	1-36,37-54	1 1	8.17e-184	1.08e-191	[], []
599	62	['241_C|T', '670_T|G', '1912_C|T', '2790_C|T', '3037_C|T', '4184_G|A', '4321_C|T', '9344_C|T', '9424_A|G', '9534_C|T', '9866_C|T', '10029_C|T', '10198_C|T', '10447_G|A', '10449_C|A', '11288_TCTGGTTTT|.........', '12880_C|T', '14408_C|T', '15714_C|T', '17410_C|T', '18163_A|G', '19955_C|T', '20055_A|G', '21618_C|T', '21633_TACCCCCTG|.........', '21987_G|A', '22200_T|G', '22578_G|A', '22674_C|T', '2…	('BA.2', 'AY.45')	1	((46, 47),)	((23604, 24410),)	3	(2, 50, 57)	(1912, 25916, 28498)	BA.2 + AY.45	BA.2 + AY.45	OK	47-48	47-48	23603 - 23604	23604 - 24410	>>	1-47,48-62	1 1	9.87e-143	3.39e-231	[], []
600	62	['241_C|T', '670_T|G', '775_C|T', '2246_G|A', '2790_C|T', '3037_C|T', '4184_G|A', '4321_C|T', '9344_C|T', '9424_A|G', '9534_C|T', '9866_C|T', '10029_C|T', '10198_C|T', '10447_G|A', '10449_C|A', '11288_TCTGGTTTT|.........', '12880_C|T', '14408_C|T', '15714_C|T', '17410_C|T', '18163_A|G', '19955_C|T', '20055_A|G', '20649_A|G', '21618_C|T', '21633_TACCCCCTG|.........', '21987_G|A', '22200_T|G', '225…	('BA.2', 'AY.45')	1	((47, 48),)	((23599, 23604),)	3	(2, 3, 24)	(775, 2246, 20649)	BA.2 + AY.45	BA.2 + AY.45	OK	48-49	48-49	23598 - 23599	23599 - 23604	>>	1-48,49-62	1 1	1.93e-151	2.07e-221	[], []
601	69	['241_C|T', '670_T|G', '2790_C|T', '3037_C|T', '4184_G|A', '4321_C|T', '9344_C|T', '9424_A|G', '9534_C|T', '9796_A|G', '9866_C|T', '10029_C|T', '10198_C|T', '10447_G|A', '10449_C|A', '11288_TCTGGTTTT|.........', '12880_C|T', '14408_C|T', '15714_C|T', '17410_C|T', '18163_A|G', '19955_C|T', '20055_A|G', '21618_C|T', '21633_TACCCCCTG|.........', '21646_C|T', '21987_G|A', '22200_T|G', '22578_G|A', '2…	('BA.2', 'AY.45')	1	((59, 60),)	((26858, 27638),)	3	(9, 25, 58)	(9796, 21646, 26843)	BA.2 + AY.45	BA.2 + AY.45	OK	60-61	60-61	26866 - 26867	26858 - 27638	>>	1-60,61-69	1 1	3.98e-78	2.17e-294	[], []
602	39	['241_C|T', '670_T|G', '1264_G|T', '2790_C|T', '3037_C|T', '4184_G|A', '4321_C|T', '7124_C|T', '8986_C|T', '9053_G|T', '10029_C|T', '11201_A|G', '11332_A|G', '13812_G|T', '14408_C|T', '15451_G|A', '16466_C|T', '17535_T|C', '19220_C|T', '20104_C|T', '21618_C|G', '22029_AGTTCA|......', '22917_T|G', '22995_C|A', '23403_A|G', '23604_C|G', '24410_G|A', '25413_C|T', '25469_C|T', '26767_T|C', '27638_T|C…	('BA.2', 'AY.45')	1	((6, 7),)	((4321, 7124),)	3	(2, 17, 19)	(1264, 17535, 20104)	BA.2 + AY.45	BA.2 + AY.45	OK	7-8	7-8	6403 - 6404	4321 - 7124	<<	1-7,8-39	1 1	0.00e+00	2.66e-24	[], []
603	65	['241_C|T', '670_T|G', '2790_C|T', '3037_C|T', '4184_G|A', '4321_C|T', '9344_C|T', '9424_A|G', '9534_C|T', '9866_C|T', '10029_C|T', '10198_C|T', '10447_G|A', '10449_C|A', '11288_TCTGGTTTT|.........', '12880_C|T', '14408_C|T', '15714_C|T', '17410_C|T', '18163_A|G', '18907_G|T', '19955_C|T', '20055_A|G', '21618_C|T', '21633_TACCCCCTG|.........', '21987_G|A', '22200_T|G', '22578_G|A', '22674_C|T', '…	('BA.2', 'AY.45')	1	((51, 52),)	((25000, 25469),)	3	(20, 53, 56)	(18907, 26201, 27689)	BA.2 + AY.45	BA.2 + AY.45	OK	52-53	52-53	25415 - 25416	25000 - 25469	>>	1-52,53-65	1 1	5.45e-120	1.02e-254	[], []
604	60	['241_C|T', '670_T|G', '2790_C|T', '3037_C|T', '4184_G|A', '4321_C|T', '9344_C|T', '9424_A|G', '9534_C|T', '9866_C|T', '10029_C|T', '10198_C|T', '10447_G|A', '10449_C|A', '11288_TCTGGTTTT|.........', '12880_C|T', '13288_A|G', '14408_C|T', '15714_C|T', '17410_C|T', '18163_A|G', '19955_C|T', '20055_A|G', '20188_C|T', '20883_T|C', '21618_C|T', '21633_TACCCCCTG|.........', '21987_G|A', '22200_T|G', '…	('BA.2', 'AY.45')	1	((44, 45),)	((23075, 23403),)	3	(16, 23, 24)	(13288, 20188, 20883)	BA.2 + AY.45	BA.2 + AY.45	OK	46-47	45-46	23406 - 23407	23075 - 23403	>>	1-46,47-60	1 1	7.32e-157	5.07e-216	[], []
605	69	['241_C|T', '670_T|G', '2790_C|T', '3037_C|T', '3304_G|T', '4184_G|A', '4321_C|T', '9344_C|T', '9424_A|G', '9534_C|T', '9866_C|T', '10029_C|T', '10198_C|T', '10447_G|A', '10449_C|A', '11288_TCTGGTTTT|.........', '12880_C|T', '14408_C|T', '15714_C|T', '17410_C|T', '18163_A|G', '19955_C|T', '20055_A|G', '21618_C|T', '21633_TACCCCCTG|.........', '21911_C|T', '21987_G|A', '22200_T|G', '22578_G|A', '2…	('BA.2', 'AY.45')	1	((57, 58),)	((26709, 26767),)	3	(4, 25, 64)	(3304, 21911, 28741)	BA.2 + AY.45	BA.2 + AY.45	OK	58-59	58-59	26719 - 26720	26709 - 26767	>>	1-58,59-69	1 1	1.25e-84	3.70e-289	[], []
606	39	['241_C|T', '670_T|G', '2790_C|T', '3037_C|T', '4184_G|A', '4776_C|T', '6402_C|T', '7124_C|T', '8986_C|T', '9053_G|T', '9468_G|A', '10029_C|T', '11201_A|G', '11332_A|G', '13812_G|T', '14408_C|T', '15451_G|A', '16466_C|T', '16943_G|A', '19220_C|T', '21618_C|G', '22029_AGTTCA|......', '22917_T|G', '22995_C|A', '23403_A|G', '23604_C|G', '24410_G|A', '25413_C|T', '25469_C|T', '26767_T|C', '27638_T|C'…	('BA.2', 'AY.45')	1	((4, 6),)	((4184, 6402),)	3	(5, 10, 18)	(4776, 9468, 16943)	BA.2 + AY.45	BA.2 + AY.45	OK	5-6	5-7	4194 - 4195	4184 - 6402	<<	1-5,7-39	1 1	0.00e+00	5.72e-19	[], []
607	64	['241_C|T', '670_T|G', '2790_C|T', '3037_C|T', '4184_G|A', '4321_C|T', '9344_C|T', '9424_A|G', '9534_C|T', '9866_C|T', '10029_C|T', '10198_C|T', '10447_G|A', '10449_C|A', '11288_TCTGGTTTT|.........', '12880_C|T', '12919_C|T', '14408_C|T', '15714_C|T', '17410_C|T', '18163_A|G', '19955_C|T', '20055_A|G', '21618_C|T', '21633_TACCCCCTG|.........', '21987_G|A', '22200_T|G', '22578_G|A', '22674_C|T', '…	('BA.2', 'AY.45')	1	((49, 50),)	((24424, 25413),)	3	(16, 53, 59)	(12919, 26789, 28578)	BA.2 + AY.45	BA.2 + AY.45	OK	50-51	50-51	24431 - 24432	24424 - 25413	>>	1-50,51-64	1 1	2.56e-130	3.25e-245	[], []
608	43	['241_C|T', '670_T|G', '2790_C|T', '3037_C|T', '4184_G|A', '4321_C|T', '9344_C|T', '9424_A|G', '9534_C|T', '9866_C|T', '10029_C|T', '10073_G|A', '10198_C|T', '10447_G|A', '10449_C|A', '11288_TCTGGTTTT|.........', '12880_C|T', '14408_C|T', '15714_C|T', '17410_C|T', '18163_A|G', '19955_C|T', '21618_C|G', '22029_AGTTCA|......', '22917_T|G', '22995_C|A', '23403_A|G', '23604_C|G', '24410_G|A', '25413_…	('BA.2', 'AY.45')	1	((21, 22),)	((19955, 21618),)	3	(11, 33, 34)	(10073, 27644, 27644)	BA.2 + AY.45	BA.2 + AY.45	OK	22-23	22-23	19959 - 19960	19955 - 21618	<<	1-22,23-43	1 1	1.09e-256	2.47e-119	[], []
609	58	['241_C|T', '670_T|G', '2221_C|T', '2790_C|T', '3037_C|T', '4184_G|A', '4321_C|T', '5194_G|T', '6927_C|T', '9344_C|T', '9424_A|G', '9534_C|T', '9866_C|T', '10029_C|T', '10198_C|T', '10447_G|A', '10449_C|A', '11288_TCTGGTTTT|.........', '12880_C|T', '14408_C|T', '15714_C|T', '17410_C|T', '18163_A|G', '19955_C|T', '20055_A|G', '21618_C|T', '21633_TACCCCCTG|.........', '21987_G|A', '22200_T|G', '225…	('BA.2', 'AY.45')	1	((42, 43),)	((23055, 23403),)	3	(2, 7, 8)	(2221, 5194, 6927)	BA.2 + AY.45	BA.2 + AY.45	OK	43-44	43-44	23057 - 23058	23055 - 23403	>>	1-43,44-58	1 1	1.16e-163	7.71e-208	[], []
610	64	['241_C|T', '670_T|G', '2790_C|T', '3037_C|T', '4184_G|A', '4321_C|T', '7471_C|T', '9344_C|T', '9424_A|G', '9534_C|T', '9866_C|T', '10029_C|T', '10198_C|T', '10447_G|A', '10449_C|A', '11288_TCTGGTTTT|.........', '12046_A|G', '12880_C|T', '14408_C|T', '15714_C|T', '17193_G|T', '17410_C|T', '18163_A|G', '19955_C|T', '20055_A|G', '21618_C|T', '21633_TACCCCCTG|.........', '21987_G|A', '22200_T|G', '2…	('BA.2', 'AY.45')	1	((50, 51),)	((23948, 24410),)	3	(6, 16, 20)	(7471, 12046, 17193)	BA.2 + AY.45	BA.2 + AY.45	OK	51-52	51-52	23947 - 23948	23948 - 24410	>>	1-51,52-64	1 1	3.16e-137	5.34e-236	[], []
611	54	['241_C|T', '670_T|G', '2790_C|T', '3037_C|T', '4184_G|A', '4321_C|T', '9344_C|T', '9424_A|G', '9534_C|T', '9866_C|T', '10029_C|T', '10198_C|T', '10447_G|A', '10449_C|A', '11288_TCTGGTTTT|.........', '12880_C|T', '14408_C|T', '15714_C|T', '17410_C|T', '18163_A|G', '19955_C|T', '20055_A|G', '21618_C|T', '21633_TACCCCCTG|.........', '21987_G|A', '22200_T|G', '22207_T|C', '22578_G|A', '22674_C|T', '…	('BA.2', 'AY.45')	1	((34, 35),)	((22813, 22917),)	3	(26, 42, 51)	(22207, 26195, 29303)	BA.2 + AY.45	BA.2 + AY.45	OK	35-36	35-36	22812 - 22813	22813 - 22917	>>	1-35,36-54	1 1	9.57e-195	1.50e-181	[], []
612	68	['241_C|T', '670_T|G', '2790_C|T', '3037_C|T', '4184_G|A', '4321_C|T', '9344_C|T', '9424_A|G', '9534_C|T', '9866_C|T', '10029_C|T', '10198_C|T', '10447_G|A', '10449_C|A', '11288_TCTGGTTTT|.........', '12880_C|T', '14408_C|T', '15714_C|T', '17410_C|T', '18163_A|G', '18623_T|C', '19955_C|T', '19999_G|A', '20055_A|G', '20719_C|T', '21618_C|T', '21633_TACCCCCTG|.........', '21987_G|A', '22200_T|G', '…	('BA.2', 'AY.45')	1	((57, 58),)	((26577, 26767),)	3	(20, 22, 24)	(18623, 19999, 20719)	BA.2 + AY.45	BA.2 + AY.45	OK	58-59	58-59	26578 - 26579	26577 - 26767	>>	1-58,59-68	1 1	7.66e-93	1.00e-279	[], []
613	55	['241_C|T', '670_T|G', '1085_G|T', '2790_C|T', '3037_C|T', '4184_G|A', '4321_C|T', '9344_C|T', '9424_A|G', '9534_C|T', '9866_C|T', '10029_C|T', '10198_C|T', '10447_G|A', '10449_C|A', '11288_TCTGGTTTT|.........', '12880_C|T', '14408_C|T', '15714_C|T', '17410_C|T', '18163_A|G', '19955_C|T', '20055_A|G', '21618_C|T', '21633_TACCCCCTG|.........', '21987_G|A', '22200_T|G', '22578_G|A', '22674_C|T', '2…	('BA.2', 'AY.45')	1	((36, 37),)	((22992, 22995),)	3	(2, 43, 44)	(1085, 25484, 26497)	BA.2 + AY.45	BA.2 + AY.45	OK	38-39	37-38	22994 - 22995	22992 - 22995	>>	1-38,39-55	1 1	9.98e-180	5.22e-196	[], []
614	41	['241_C|T', '670_T|G', '2790_C|T', '3037_C|T', '4184_G|A', '4321_C|T', '4458_T|C', '4841_G|A', '9344_C|T', '9424_A|G', '9534_C|T', '9866_C|T', '10029_C|T', '10198_C|T', '11201_A|G', '11332_A|G', '13812_G|T', '14408_C|T', '15451_G|A', '16466_C|T', '19220_C|T', '21618_C|G', '22029_AGTTCA|......', '22917_T|G', '22995_C|A', '23403_A|G', '23604_C|G', '24410_G|A', '24548_T|C', '25413_C|T', '25469_C|T',…	('BA.2', 'AY.45')	1	((13, 14),)	((10198, 11201),)	3	(6, 7, 28)	(4458, 4841, 24548)	BA.2 + AY.45	BA.2 + AY.45	OK	14-15	14-15	10199 - 10200	10198 - 11201	<<	1-14,15-41	1 1	1.97e-311	8.61e-63	[], []
615	45	['241_C|T', '670_T|G', '2790_C|T', '3037_C|T', '4184_G|A', '4321_C|T', '4960_G|T', '9344_C|T', '9424_A|G', '9534_C|T', '9866_C|T', '10029_C|T', '10198_C|T', '10447_G|A', '10449_C|A', '11288_TCTGGTTTT|.........', '12880_C|T', '14408_C|T', '15714_C|T', '17410_C|T', '18163_A|G', '19955_C|T', '20055_A|G', '21618_C|T', '21633_TACCCCCTG|.........', '21987_G|A', '22917_T|G', '22995_C|A', '23403_A|G', '2…	('BA.2', 'AY.45')	1	((25, 26),)	((21987, 22917),)	3	(6, 30, 42)	(4960, 24358, 29250)	BA.2 + AY.45	BA.2 + AY.45	OK	26-27	26-27	22031 - 22032	21987 - 22917	<<	1-26,27-45	1 1	6.47e-233	1.00e-144	[], []
616	42	['241_C|T', '670_T|G', '2790_C|T', '3037_C|T', '3322_T|C', '4184_G|A', '4321_C|T', '8420_A|G', '9344_C|T', '9424_A|G', '9534_C|T', '9866_C|T', '10029_C|T', '10198_C|T', '10447_G|A', '10449_C|A', '11288_TCTGGTTTT|.........', '12880_C|T', '14408_C|T', '15451_G|A', '16466_C|T', '17421_C|T', '19220_C|T', '21618_C|G', '22029_AGTTCA|......', '22917_T|G', '22995_C|A', '23403_A|G', '23604_C|G', '24410_G|…	('BA.2', 'AY.45')	1	((17, 18),)	((12880, 14408),)	3	(4, 7, 21)	(3322, 8420, 17421)	BA.2 + AY.45	BA.2 + AY.45	OK	18-19	18-19	13826 - 13827	12880 - 14408	<<	1-18,19-42	1 1	4.05e-284	8.59e-89	[], []
617	63	['241_C|T', '670_T|G', '2790_C|T', '3037_C|T', '3478_T|A', '4184_G|A', '4321_C|T', '9344_C|T', '9424_A|G', '9534_C|T', '9866_C|T', '10029_C|T', '10198_C|T', '10447_G|A', '10449_C|A', '11288_TCTGGTTTT|.........', '12880_C|T', '14408_C|T', '15714_C|T', '17410_C|T', '18163_A|G', '19955_C|T', '20055_A|G', '21618_C|T', '21633_TACCCCCTG|.........', '21987_G|A', '22200_T|G', '22218_G|A', '22578_G|A', '2…	('BA.2', 'AY.45')	1	((49, 50),)	((23948, 25413),)	3	(4, 27, 60)	(3478, 22218, 29025)	BA.2 + AY.45	BA.2 + AY.45	OK	50-51	50-51	24409 - 24410	23948 - 25413	>>	1-50,51-63	1 1	6.26e-133	1.65e-240	[], []
618	42	['241_C|T', '670_T|G', '2790_C|T', '3037_C|T', '4184_G|A', '4321_C|T', '9344_C|T', '9424_A|G', '9534_C|T', '9753_G|A', '9866_C|T', '10029_C|T', '10198_C|T', '10447_G|A', '10449_C|A', '11288_TCTGGTTTT|.........', '12880_C|T', '13258_T|C', '14408_C|T', '15714_C|T', '16466_C|T', '19220_C|T', '21618_C|G', '22029_AGTTCA|......', '22917_T|G', '22995_C|A', '23403_A|G', '23604_C|G', '24410_G|A', '25413_C…	('BA.2', 'AY.45')	1	((19, 20),)	((15714, 16466),)	3	(9, 17, 30)	(9753, 13258, 25440)	BA.2 + AY.45	BA.2 + AY.45	OK	20-21	20-21	15719 - 15720	15714 - 16466	<<	1-17,21-42	1 1	7.51e-279	4.64e-95	[], []
619	69	['241_C|T', '670_T|G', '2790_C|T', '3037_C|T', '4184_G|A', '4321_C|T', '5806_C|T', '9344_C|T', '9424_A|G', '9534_C|T', '9866_C|T', '10029_C|T', '10198_C|T', '10447_G|A', '10449_C|A', '11288_TCTGGTTTT|.........', '12880_C|T', '14408_C|T', '15714_C|T', '17410_C|T', '18163_A|G', '19151_C|T', '19955_C|T', '20055_A|G', '21618_C|T', '21633_TACCCCCTG|.........', '21987_G|A', '22200_T|G', '22578_G|A', '2…	('BA.2', 'AY.45')	1	((61, 62),)	((27382, 27874),)	3	(6, 21, 54)	(5806, 19151, 25979)	BA.2 + AY.45	BA.2 + AY.45	OK	62-63	62-63	27754 - 27755	27382 - 27874	>>	1-62,63-69	1 1	3.92e-58	2.72e-315	[], []
620	38	['241_C|T', '670_T|G', '2790_C|T', '3037_C|T', '4184_G|A', '4321_C|T', '8986_C|T', '9053_G|T', '10029_C|T', '11201_A|G', '11332_A|G', '13812_G|T', '14408_C|T', '15451_G|A', '16466_C|T', '19220_C|T', '19586_C|T', '21618_C|G', '22029_AGTTCA|......', '22917_T|G', '22995_C|A', '23403_A|G', '23481_C|T', '23604_C|G', '24410_G|A', '24463_C|T', '25413_C|T', '25469_C|T', '26767_T|C', '27638_T|C', '27752_C…	('BA.2', 'AY.45')	1	((5, 6),)	((4321, 8986),)	3	(16, 22, 25)	(19586, 23481, 24463)	BA.2 + AY.45	BA.2 + AY.45	OK	6-7	6-7	7141 - 7142	4321 - 8986	<<	1-6,7-38	1 1	0.00e+00	2.40e-29	[], []
621	64	['241_C|T', '670_T|G', '2790_C|T', '3037_C|T', '4184_G|A', '4321_C|T', '9344_C|T', '9424_A|G', '9534_C|T', '9866_C|T', '10029_C|T', '10198_C|T', '10447_G|A', '10449_C|A', '11288_TCTGGTTTT|.........', '12880_C|T', '14408_C|T', '15714_C|T', '15957_G|T', '17410_C|T', '18163_A|G', '19955_C|T', '20055_A|G', '21618_C|T', '21633_TACCCCCTG|.........', '21987_G|A', '22200_T|G', '22578_G|A', '22674_C|T', '…	('BA.2', 'AY.45')	1	((51, 52),)	((25000, 26767),)	3	(18, 53, 58)	(15957, 27415, 28378)	BA.2 + AY.45	BA.2 + AY.45	OK	52-53	52-53	25468 - 25469	25000 - 26767	>>	1-52,53-64	1 1	1.67e-116	1.07e-257	[], []
622	43	['241_C|T', '670_T|G', '2401_C|T', '2790_C|T', '3037_C|T', '4184_G|A', '4321_C|T', '9344_C|T', '9424_A|G', '9534_C|T', '9866_C|T', '10029_C|T', '10198_C|T', '10447_G|A', '10449_C|A', '11288_TCTGGTTTT|.........', '12880_C|T', '14408_C|T', '15714_C|T', '16726_C|T', '17410_C|T', '18163_A|G', '19955_C|T', '21618_C|G', '22029_AGTTCA|......', '22917_T|G', '22995_C|A', '23403_A|G', '23604_C|G', '24123_A…	('BA.2', 'AY.45')	1	((22, 23),)	((19955, 21618),)	3	(2, 19, 29)	(2401, 16726, 24123)	BA.2 + AY.45	BA.2 + AY.45	OK	23-24	23-24	19959 - 19960	19955 - 21618	<<	1-23,24-43	1 1	3.40e-257	2.23e-119	[], []
623	63	['241_C|T', '670_T|G', '1938_C|T', '2790_C|T', '3037_C|T', '4184_G|A', '4321_C|T', '9344_C|T', '9424_A|G', '9534_C|T', '9866_C|T', '10029_C|T', '10198_C|T', '10447_G|A', '10449_C|A', '11288_TCTGGTTTT|.........', '12880_C|T', '14408_C|T', '15714_C|T', '17410_C|T', '18163_A|G', '19955_C|T', '20055_A|G', '21004_G|T', '21618_C|T', '21633_TACCCCCTG|.........', '21987_G|A', '22200_T|G', '22578_G|A', '2…	('BA.2', 'AY.45')	1	((48, 49),)	((23854, 24410),)	3	(2, 23, 53)	(1938, 21004, 26902)	BA.2 + AY.45	BA.2 + AY.45	OK	49-50	49-50	23866 - 23867	23854 - 24410	>>	1-49,50-63	1 1	2.01e-141	1.43e-234	[], []
624	37	['241_C|T', '670_T|G', '2790_C|T', '3037_C|T', '4184_G|A', '4321_C|T', '8179_G|T', '9053_G|T', '10029_C|T', '11201_A|G', '11332_A|G', '13812_G|T', '14408_C|T', '15451_G|A', '16466_C|T', '19109_G|T', '19220_C|T', '21618_C|G', '22029_AGTTCA|......', '22917_T|G', '22995_C|A', '23403_A|G', '23604_C|G', '24410_G|A', '25413_C|T', '25469_C|T', '26767_T|C', '27638_T|C', '27752_C|T', '27874_C|T', '28248_G…	('BA.2', 'AY.45')	1	((5, 7),)	((4321, 9053),)	3	(6, 15, 31)	(8179, 19109, 28409)	BA.2 + AY.45	BA.2 + AY.45	OK	7-8	6-8	8990 - 8991	4321 - 9053	<<	1-6,8-37	1 1	0.00e+00	1.45e-32	[], []
625	42	['241_C|T', '670_T|G', '2790_C|T', '3037_C|T', '4184_G|A', '4321_C|T', '9344_C|T', '9424_A|G', '9534_C|T', '9866_C|T', '10029_C|T', '10198_C|T', '10447_G|A', '11201_A|G', '11332_A|G', '13812_G|T', '14408_C|T', '15451_G|A', '16466_C|T', '19220_C|T', '21618_C|G', '22029_AGTTCA|......', '22917_T|G', '22995_C|A', '23403_A|G', '23604_C|G', '24410_G|A', '25413_C|T', '25469_C|T', '26767_T|C', '27371_C|T…	('BA.2', 'AY.45')	1	((12, 13),)	((10447, 11201),)	3	(30, 35, 41)	(27371, 28297, 29759)	BA.2 + AY.45	BA.2 + AY.45	OK	13-14	13-14	10447 - 10448	10447 - 11201	<<	1-13,14-42	1 1	2.71e-306	2.37e-68	[], []
626	55	['241_C|T', '670_T|G', '2790_C|T', '3037_C|T', '4184_G|A', '4321_C|T', '9344_C|T', '9424_A|G', '9534_C|T', '9866_C|T', '10029_C|T', '10198_C|T', '10447_G|A', '10449_C|A', '11288_TCTGGTTTT|.........', '12778_C|T', '12880_C|T', '14408_C|T', '15714_C|T', '17410_C|T', '18163_A|G', '19955_C|T', '20055_A|G', '20474_C|T', '21618_C|T', '21633_TACCCCCTG|.........', '21987_G|A', '22200_T|G', '22578_G|A', '…	('BA.2', 'AY.45')	1	((36, 37),)	((22882, 22917),)	3	(15, 23, 45)	(12778, 20474, 27551)	BA.2 + AY.45	BA.2 + AY.45	OK	37-38	37-38	22891 - 22892	22882 - 22917	>>	1-37,38-55	1 1	4.10e-186	1.28e-189	[], []
627	43	['241_C|T', '670_T|G', '2790_C|T', '3037_C|T', '4184_G|A', '4321_C|T', '9344_C|T', '9424_A|G', '9534_C|T', '9866_C|T', '10029_C|T', '10198_C|T', '10447_G|A', '10449_C|A', '10681_C|T', '11201_A|G', '11332_A|G', '13812_G|T', '14408_C|T', '15027_A|G', '15451_G|A', '16466_C|T', '18803_G|T', '19220_C|T', '21618_C|G', '22029_AGTTCA|......', '22917_T|G', '22995_C|A', '23403_A|G', '23604_C|G', '24410_G|A…	('BA.2', 'AY.45')	1	((13, 15),)	((10449, 11201),)	3	(14, 19, 22)	(10681, 15027, 18803)	BA.2 + AY.45	BA.2 + AY.45	OK	15-16	14-16	10687 - 10688	10449 - 11201	<<	1-14,16-43	1 1	7.43e-304	3.71e-72	[], []
628	70	['241_C|T', '670_T|G', '2790_C|T', '2974_T|C', '3037_C|T', '4184_G|A', '4321_C|T', '9344_C|T', '9424_A|G', '9534_C|T', '9866_C|T', '10029_C|T', '10198_C|T', '10447_G|A', '10449_C|A', '11288_TCTGGTTTT|.........', '12880_C|T', '14408_C|T', '15714_C|T', '17410_C|T', '18163_A|G', '19955_C|T', '20055_A|G', '21618_C|T', '21633_TACCCCCTG|.........', '21987_G|A', '22200_T|G', '22332_G|A', '22578_G|A', '2…	('BA.2', 'AY.45')	1	((66, 67),)	((28881, 28916),)	3	(3, 27, 50)	(2974, 22332, 24368)	BA.2 + AY.45	BA.2 + AY.45	OK	67-68	67-68	28882 - 28883	28881 - 28916	>>	1-67,68-70	1 1	3.77e-20	0.00e+00	[], []
629	45	['241_C|T', '670_T|G', '1471_C|T', '2790_C|T', '3037_C|T', '4184_G|A', '4321_C|T', '9344_C|T', '9424_A|G', '9534_C|T', '9866_C|T', '10029_C|T', '10198_C|T', '10447_G|A', '10449_C|A', '11288_TCTGGTTTT|.........', '12880_C|T', '14408_C|T', '15714_C|T', '17410_C|T', '18054_A|G', '18163_A|G', '19955_C|T', '20055_A|G', '21618_C|T', '21633_TACCCCCTG|.........', '21987_G|A', '22917_T|G', '22995_C|A', '2…	('BA.2', 'AY.45')	1	((26, 27),)	((21987, 22917),)	3	(2, 20, 32)	(1471, 18054, 25369)	BA.2 + AY.45	BA.2 + AY.45	OK	27-28	27-28	22031 - 22032	21987 - 22917	<<	1-27,28-45	1 1	8.52e-231	1.77e-143	[], []
630	55	['119_C|T', '241_C|T', '670_T|G', '2790_C|T', '3037_C|T', '3135_G|A', '4184_G|A', '4321_C|T', '5657_G|T', '9344_C|T', '9424_A|G', '9534_C|T', '9866_C|T', '10029_C|T', '10198_C|T', '10447_G|A', '10449_C|A', '11288_TCTGGTTTT|.........', '12880_C|T', '14408_C|T', '15714_C|T', '17410_C|T', '18163_A|G', '19955_C|T', '20055_A|G', '21618_C|T', '21633_TACCCCCTG|.........', '21987_G|A', '22200_T|G', '2257…	('BA.2', 'AY.45')	1	((38, 39),)	((22992, 22995),)	3	(0, 5, 8)	(119, 3135, 5657)	BA.2 + AY.45	BA.2 + AY.45	OK	40-41	39-40	22996 - 22997	22992 - 22995	>>	1-40,41-55	1 1	1.16e-178	1.80e-194	[], []
631	59	['241_C|T', '670_T|G', '1227_T|C', '2174_G|A', '2790_C|T', '3037_C|T', '4184_G|A', '4321_C|T', '9344_C|T', '9424_A|G', '9534_C|T', '9866_C|T', '10029_C|T', '10198_C|T', '10447_G|A', '10449_C|A', '11288_TCTGGTTTT|.........', '12880_C|T', '14408_C|T', '15714_C|T', '17410_C|T', '18163_A|G', '19955_C|T', '20055_A|G', '21618_C|T', '21633_TACCCCCTG|.........', '21987_G|A', '22200_T|G', '22578_G|A', '22…	('BA.2', 'AY.45')	1	((42, 43),)	((23063, 23403),)	3	(2, 3, 47)	(1227, 2174, 25463)	BA.2 + AY.45	BA.2 + AY.45	OK	43-44	43-44	23063 - 23064	23063 - 23403	>>	1-43,44-59	1 1	8.73e-161	4.12e-213	[], []
632	49	['241_C|T', '670_T|G', '2790_C|T', '3037_C|T', '4184_G|A', '4321_C|T', '9344_C|T', '9424_A|G', '9534_C|T', '9866_C|T', '10029_C|T', '10198_C|T', '10447_G|A', '10449_C|A', '11288_TCTGGTTTT|.........', '12880_C|T', '14408_C|T', '15714_C|T', '17410_C|T', '18163_A|G', '19955_C|T', '20055_A|G', '21618_C|T', '21633_TACCCCCTG|.........', '21987_G|A', '22200_T|G', '22578_G|A', '22674_C|T', '22679_T|C', '…	('BA.2', 'AY.45')	1	((28, 29),)	((22679, 22917),)	3	(36, 41, 44)	(25578, 28081, 28621)	BA.2 + AY.45	BA.2 + AY.45	OK	29-30	29-30	22685 - 22686	22679 - 22917	>>	1-29,30-49	1 1	1.73e-216	1.65e-158	[], []
633	42	['241_C|T', '670_T|G', '2790_C|T', '3037_C|T', '4184_G|A', '4321_C|T', '4683_C|T', '9344_C|T', '9424_A|G', '9534_C|T', '9866_C|T', '10029_C|T', '10198_C|T', '10447_G|A', '10449_C|A', '11288_TCTGGTTTT|.........', '12880_C|T', '14408_C|T', '15714_C|T', '17410_C|T', '19220_C|T', '21618_C|G', '22029_AGTTCA|......', '22917_T|G', '22995_C|A', '23403_A|G', '23422_C|T', '23604_C|G', '24410_G|A', '25413_C…	('BA.2', 'AY.45')	1	((19, 20),)	((17410, 19220),)	3	(6, 26, 41)	(4683, 23422, 29750)	BA.2 + AY.45	BA.2 + AY.45	OK	20-21	20-21	17420 - 17421	17410 - 19220	<<	1-20,21-42	1 1	8.96e-274	8.66e-104	[], []
634	44	['241_C|T', '670_T|G', '2790_C|T', '3037_C|T', '4184_G|A', '4321_C|T', '7728_C|T', '9344_C|T', '9424_A|G', '9534_C|T', '9866_C|T', '10029_C|T', '10198_C|T', '10447_G|A', '10449_C|A', '11288_TCTGGTTTT|.........', '12880_C|T', '14199_A|G', '14408_C|T', '15714_C|T', '17410_C|T', '18163_A|G', '19955_C|T', '20055_A|G', '21157_G|T', '21618_C|T', '22029_AGTTCA|......', '22917_T|G', '22995_C|A', '23403_A…	('BA.2', 'AY.45')	1	((25, 26),)	((21618, 22029),)	3	(6, 17, 24)	(7728, 14199, 21157)	BA.2 + AY.45	BA.2 + AY.45	OK	26-27	26-27	21620 - 21621	21618 - 22029	<<	1-26,27-44	1 1	6.89e-244	7.97e-130	[], []
635	62	['241_C|T', '670_T|G', '2057_A|G', '2790_C|T', '3037_C|T', '4184_G|A', '4321_C|T', '9344_C|T', '9424_A|G', '9534_C|T', '9866_C|T', '10029_C|T', '10198_C|T', '10447_G|A', '10449_C|A', '11288_TCTGGTTTT|.........', '12880_C|T', '14408_C|T', '15714_C|T', '17410_C|T', '18163_A|G', '19072_G|T', '19955_C|T', '20055_A|G', '21618_C|T', '21633_TACCCCCTG|.........', '21987_G|A', '22200_T|G', '22578_G|A', '2…	('BA.2', 'AY.45')	1	((47, 48),)	((23604, 24410),)	3	(2, 21, 50)	(2057, 19072, 25437)	BA.2 + AY.45	BA.2 + AY.45	OK	48-49	48-49	23603 - 23604	23604 - 24410	>>	1-48,49-62	1 1	2.83e-143	7.18e-229	[], []
636	68	['241_C|T', '670_T|G', '2790_C|T', '3037_C|T', '4184_G|A', '4321_C|T', '9344_C|T', '9424_A|G', '9534_C|T', '9866_C|T', '10029_C|T', '10198_C|T', '10447_G|A', '10449_C|A', '11288_TCTGGTTTT|.........', '12880_C|T', '14408_C|T', '14931_C|T', '15714_C|T', '17410_C|T', '18163_A|G', '19955_C|T', '19962_G|A', '20055_A|G', '21618_C|T', '21633_TACCCCCTG|.........', '21987_G|A', '22082_C|T', '22200_T|G', '…	('BA.2', 'AY.45')	1	((57, 58),)	((26577, 26767),)	3	(17, 22, 27)	(14931, 19962, 22082)	BA.2 + AY.45	BA.2 + AY.45	OK	58-59	58-59	26578 - 26579	26577 - 26767	>>	1-58,59-68	1 1	7.69e-93	1.41e-280	[], []
637	69	['241_C|T', '670_T|G', '2790_C|T', '3037_C|T', '4184_G|A', '4321_C|T', '9344_C|T', '9424_A|G', '9534_C|T', '9866_C|T', '10029_C|T', '10198_C|T', '10447_G|A', '10449_C|A', '11288_TCTGGTTTT|.........', '12880_C|T', '13201_G|T', '14408_C|T', '15555_T|C', '15714_C|T', '17410_C|T', '18163_A|G', '18946_C|T', '19955_C|T', '20055_A|G', '21618_C|T', '21633_TACCCCCTG|.........', '21987_G|A', '22200_T|G', '…	('BA.2', 'AY.45')	1	((63, 64),)	((28271, 28461),)	3	(16, 18, 22)	(13201, 15555, 18946)	BA.2 + AY.45	BA.2 + AY.45	OK	64-65	64-65	28271 - 28272	28271 - 28461	>>	1-64,65-69	1 1	9.40e-39	0.00e+00	[], []
638	59	['111_T|C', '241_C|T', '670_T|G', '2790_C|T', '3037_C|T', '4184_G|A', '4321_C|T', '5411_G|A', '7764_C|T', '9344_C|T', '9424_A|G', '9534_C|T', '9866_C|T', '10029_C|T', '10198_C|T', '10447_G|A', '10449_C|A', '11288_TCTGGTTTT|.........', '12880_C|T', '14408_C|T', '15714_C|T', '17410_C|T', '18163_A|G', '19955_C|T', '20055_A|G', '21618_C|T', '21633_TACCCCCTG|.........', '21987_G|A', '22200_T|G', '2257…	('BA.2', 'AY.45')	1	((43, 44),)	((23063, 23403),)	3	(0, 7, 8)	(111, 5411, 7764)	BA.2 + AY.45	BA.2 + AY.45	OK	44-45	44-45	23063 - 23064	23063 - 23403	>>	1-44,45-59	1 1	1.68e-160	2.55e-212	[], []
639	38	['241_C|T', '670_T|G', '2790_C|T', '3037_C|T', '4184_G|A', '4321_C|T', '7303_C|T', '8986_C|T', '9053_G|T', '10029_C|T', '11201_A|G', '11332_A|G', '11516_G|A', '13812_G|T', '14408_C|T', '15451_G|A', '16466_C|T', '19220_C|T', '21618_C|G', '22029_AGTTCA|......', '22917_T|G', '22995_C|A', '23403_A|G', '23604_C|G', '24410_G|A', '25413_C|T', '25469_C|T', '26767_T|C', '27638_T|C', '27752_C|T', '27874_C|…	('BA.2', 'AY.45')	1	((5, 7),)	((4321, 8986),)	3	(6, 12, 35)	(7303, 11516, 28948)	BA.2 + AY.45	BA.2 + AY.45	OK	7-8	6-8	7317 - 7318	4321 - 8986	<<	1-6,8-38	1 1	0.00e+00	9.32e-30	[], []
640	68	['241_C|T', '637_T|C', '670_T|G', '2790_C|T', '3037_C|T', '4184_G|A', '4321_C|T', '9344_C|T', '9424_A|G', '9534_C|T', '9866_C|T', '10029_C|T', '10198_C|T', '10447_G|A', '10449_C|A', '11288_TCTGGTTTT|.........', '12501_C|T', '12880_C|T', '14408_C|T', '15714_C|T', '16338_C|T', '17410_C|T', '18163_A|G', '19955_C|T', '20055_A|G', '21618_C|T', '21633_TACCCCCTG|.........', '21987_G|A', '22200_T|G', '22…	('BA.2', 'AY.45')	1	((62, 63),)	((27807, 28461),)	3	(1, 16, 20)	(637, 12501, 16338)	BA.2 + AY.45	BA.2 + AY.45	OK	63-64	63-64	28247 - 28248	27807 - 28461	>>	1-63,64-68	1 1	4.01e-42	0.00e+00	[], []
641	40	['241_C|T', '670_T|G', '2790_C|T', '3037_C|T', '4184_G|A', '4321_C|T', '9344_C|T', '9424_A|G', '9534_C|T', '9866_C|T', '10029_C|T', '11201_A|G', '11332_A|G', '11595_A|G', '13812_G|T', '14408_C|T', '15451_G|A', '16466_C|T', '19220_C|T', '21618_C|G', '22029_AGTTCA|......', '22225_G|T', '22917_T|G', '22995_C|A', '23403_A|G', '23604_C|G', '24410_G|A', '25413_C|T', '25469_C|T', '26767_T|C', '27638_T|C…	('BA.2', 'AY.45')	1	((9, 10),)	((9866, 10029),)	3	(13, 21, 37)	(11595, 22225, 29315)	BA.2 + AY.45	BA.2 + AY.45	OK	10-11	10-11	9866 - 9867	9866 - 10029	<<	1-10,11-40	1 1	6.61e-315	1.01e-61	[], []
642	36	['241_C|T', '670_T|G', '2790_C|T', '3037_C|T', '4184_G|A', '4321_C|T', '6568_C|T', '10029_C|T', '10977_C|T', '11201_A|G', '11332_A|G', '13812_G|T', '14408_C|T', '15451_G|A', '16466_C|T', '19220_C|T', '21618_C|G', '22029_AGTTCA|......', '22917_T|G', '22995_C|A', '23403_A|G', '23604_C|G', '24410_G|A', '25401_G|T', '25413_C|T', '25469_C|T', '26767_T|C', '27638_T|C', '27752_C|T', '27874_C|T', '28248_…	('BA.2', 'AY.45')	1	((5, 7),)	((4321, 10029),)	3	(6, 8, 23)	(6568, 10977, 25401)	BA.2 + AY.45	BA.2 + AY.45	OK	7-8	6-8	9069 - 9070	4321 - 10029	<<	1-6,10-36	1 1	0.00e+00	1.78e-37	[], []
643	42	['241_C|T', '670_T|G', '2790_C|T', '3037_C|T', '3165_C|T', '4184_G|A', '4321_C|T', '4918_C|A', '7600_C|T', '9344_C|T', '9424_A|G', '9534_C|T', '9866_C|T', '10029_C|T', '10198_C|T', '10447_G|A', '10449_C|A', '11288_TCTGGTTTT|.........', '12880_C|T', '14408_C|T', '15714_C|T', '17410_C|T', '18163_A|G', '21618_C|G', '22029_AGTTCA|......', '22917_T|G', '22995_C|A', '23403_A|G', '23604_C|G', '24410_G|A…	('BA.2', 'AY.45')	1	((22, 23),)	((18163, 21618),)	3	(4, 7, 8)	(3165, 4918, 7600)	BA.2 + AY.45	BA.2 + AY.45	OK	23-24	23-24	19223 - 19224	18163 - 21618	<<	1-23,24-42	1 1	1.87e-258	7.31e-114	[], []
644	45	['241_C|T', '670_T|G', '2401_C|T', '2790_C|T', '3037_C|T', '4184_G|A', '4321_C|T', '9344_C|T', '9424_A|G', '9534_C|T', '9866_C|T', '10029_C|T', '10198_C|T', '10447_G|A', '10449_C|A', '11288_TCTGGTTTT|.........', '12880_C|T', '14408_C|T', '15714_C|T', '16117_G|T', '17410_C|T', '18163_A|G', '19955_C|T', '20055_A|G', '21618_C|T', '21633_TACCCCCTG|.........', '22029_AGTTCA|......', '22917_T|G', '2299…	('BA.2', 'AY.45')	1	((25, 26),)	((21633, 22029),)	3	(2, 19, 31)	(2401, 16117, 24348)	BA.2 + AY.45	BA.2 + AY.45	OK	26-27	26-27	21634 - 21635	21633 - 22029	<<	1-26,27-45	1 1	1.71e-235	1.23e-137	[], []
645	64	['241_C|T', '670_T|G', '2790_C|T', '3037_C|T', '4184_G|A', '4321_C|T', '9344_C|T', '9424_A|G', '9534_C|T', '9866_C|T', '10029_C|T', '10198_C|T', '10447_G|A', '10449_C|A', '11288_TCTGGTTTT|.........', '12880_C|T', '12986_A|G', '14408_C|T', '15714_C|T', '17410_C|T', '18163_A|G', '19955_C|T', '20055_A|G', '21618_C|T', '21633_TACCCCCTG|.........', '21987_G|A', '22200_T|G', '22578_G|A', '22674_C|T', '…	('BA.2', 'AY.45')	1	((51, 52),)	((25000, 26767),)	3	(16, 61, 62)	(12986, 29474, 29734)	BA.2 + AY.45	BA.2 + AY.45	OK	52-53	52-53	25468 - 25469	25000 - 26767	>>	1-52,53-64	1 1	1.36e-115	4.25e-258	[], []
646	51	['241_C|T', '670_T|G', '2790_C|T', '3037_C|T', '4184_G|A', '4321_C|T', '5305_G|T', '9344_C|T', '9424_A|G', '9534_C|T', '9866_C|T', '10029_C|T', '10198_C|T', '10447_G|A', '10449_C|A', '11288_TCTGGTTTT|.........', '12880_C|T', '14408_C|T', '14508_T|C', '15714_C|T', '15720_C|T', '17410_C|T', '18163_A|G', '19955_C|T', '20055_A|G', '21618_C|T', '21633_TACCCCCTG|.........', '21987_G|A', '22200_T|G', '2…	('BA.2', 'AY.45')	1	((33, 34),)	((22688, 22917),)	3	(6, 18, 20)	(5305, 14508, 15720)	BA.2 + AY.45	BA.2 + AY.45	OK	34-35	34-35	22719 - 22720	22688 - 22917	>>	1-34,35-51	1 1	1.85e-209	1.40e-163	[], []
647	58	['241_C|T', '670_T|G', '2790_C|T', '3037_C|T', '4184_G|A', '4321_C|T', '9344_C|T', '9424_A|G', '9534_C|T', '9866_C|T', '10029_C|T', '10198_C|T', '10447_G|A', '10449_C|A', '11288_TCTGGTTTT|.........', '12880_C|T', '14408_C|T', '15714_C|T', '17410_C|T', '18163_A|G', '19955_C|T', '20055_A|G', '20995_G|T', '21618_C|T', '21633_TACCCCCTG|.........', '21752_T|C', '21987_G|A', '22200_T|G', '22578_G|A', '…	('BA.2', 'AY.45')	1	((42, 43),)	((23055, 23403),)	3	(22, 25, 37)	(20995, 21752, 22986)	BA.2 + AY.45	BA.2 + AY.45	OK	43-44	43-44	23057 - 23058	23055 - 23403	>>	1-43,44-58	1 1	1.16e-163	6.24e-209	[], []
648	65	['241_C|T', '670_T|G', '2790_C|T', '3037_C|T', '4184_G|A', '4321_C|T', '9344_C|T', '9424_A|G', '9534_C|T', '9866_C|T', '10029_C|T', '10198_C|T', '10447_G|A', '10449_C|A', '11288_TCTGGTTTT|.........', '12880_C|T', '13384_C|T', '14408_C|T', '15714_C|T', '17410_C|T', '18163_A|G', '19955_C|T', '20055_A|G', '21618_C|T', '21633_TACCCCCTG|.........', '21987_G|A', '22200_T|G', '22578_G|A', '22674_C|T', '…	('BA.2', 'AY.45')	1	((50, 52),)	((24469, 25413),)	3	(16, 51, 61)	(13384, 24899, 28899)	BA.2 + AY.45	BA.2 + AY.45	OK	52-53	51-53	24903 - 24904	24469 - 25413	>>	1-52,53-65	1 1	9.86e-127	3.40e-249	[], []
649	64	['241_C|T', '670_T|G', '2680_T|C', '2790_C|T', '3037_C|T', '4184_G|A', '4321_C|T', '4921_C|T', '9344_C|T', '9424_A|G', '9534_C|T', '9866_C|T', '10029_C|T', '10198_C|T', '10447_G|A', '10449_C|A', '11288_TCTGGTTTT|.........', '12880_C|T', '14408_C|T', '15714_C|T', '17410_C|T', '18163_A|G', '19955_C|T', '20055_A|G', '21618_C|T', '21633_TACCCCCTG|.........', '21987_G|A', '22200_T|G', '22578_G|A', '22…	('BA.2', 'AY.45')	1	((51, 52),)	((24424, 25413),)	3	(2, 7, 48)	(2680, 4921, 23621)	BA.2 + AY.45	BA.2 + AY.45	OK	52-53	52-53	24431 - 24432	24424 - 25413	>>	1-52,53-64	1 1	4.82e-129	1.67e-244	[], []
650	54	['241_C|T', '670_T|G', '2790_C|T', '3037_C|T', '4184_G|A', '4321_C|T', '6176_G|A', '7081_C|T', '9344_C|T', '9424_A|G', '9534_C|T', '9866_C|T', '10029_C|T', '10198_C|T', '10447_G|A', '10449_C|A', '11288_TCTGGTTTT|.........', '12880_C|T', '14408_C|T', '15327_G|T', '15714_C|T', '17410_C|T', '18163_A|G', '19955_C|T', '20055_A|G', '21618_C|T', '21633_TACCCCCTG|.........', '21987_G|A', '22200_T|G', '22…	('BA.2', 'AY.45')	1	((37, 38),)	((22882, 22995),)	3	(6, 7, 19)	(6176, 7081, 15327)	BA.2 + AY.45	BA.2 + AY.45	OK	38-39	38-39	22917 - 22918	22882 - 22995	>>	1-38,39-54	1 1	5.06e-182	4.28e-191	[], []
651	43	['241_C|T', '670_T|G', '2790_C|T', '3037_C|T', '4184_G|A', '4321_C|T', '9344_C|T', '9424_A|G', '9534_C|T', '9866_C|T', '10029_C|T', '10198_C|T', '10447_G|A', '10449_C|A', '11288_TCTGGTTTT|.........', '12880_C|T', '14408_C|T', '15714_C|T', '17410_C|T', '18163_A|G', '19955_C|T', '21618_C|G', '22029_AGTTCA|......', '22917_T|G', '22995_C|A', '23403_A|G', '23604_C|G', '24410_G|A', '25413_C|T', '25469_…	('BA.2', 'AY.45')	1	((20, 21),)	((19955, 21618),)	3	(31, 32, 36)	(26849, 27549, 28223)	BA.2 + AY.45	BA.2 + AY.45	OK	21-22	21-22	19959 - 19960	19955 - 21618	<<	1-21,22-43	1 1	8.71e-257	1.07e-119	[], []
652	43	['241_C|T', '670_T|G', '2790_C|T', '3037_C|T', '4184_G|A', '4321_C|T', '5230_G|T', '9344_C|T', '9424_A|G', '9534_C|T', '9866_C|T', '10029_C|T', '10198_C|T', '10447_G|A', '10449_C|A', '11288_TCTGGTTTT|.........', '12880_C|T', '13812_G|T', '14408_C|T', '15451_G|A', '16466_C|T', '16470_C|T', '19220_C|T', '21618_C|G', '22029_AGTTCA|......', '22917_T|G', '22995_C|A', '23403_A|G', '23604_C|G', '24410_G…	('BA.2', 'AY.45')	1	((16, 17),)	((12880, 13812),)	3	(6, 21, 41)	(5230, 16470, 29614)	BA.2 + AY.45	BA.2 + AY.45	OK	17-18	17-18	12882 - 12883	12880 - 13812	<<	1-17,18-43	1 1	9.48e-288	7.03e-87	[], []
653	50	['241_C|T', '670_T|G', '2790_C|T', '3037_C|T', '4184_G|A', '4321_C|T', '9344_C|T', '9424_A|G', '9534_C|T', '9866_C|T', '10029_C|T', '10138_C|T', '10198_C|T', '10447_G|A', '10449_C|A', '11288_TCTGGTTTT|.........', '12880_C|T', '14408_C|T', '15714_C|T', '17410_C|T', '18163_A|G', '19955_C|T', '20055_A|G', '21618_C|T', '21633_TACCCCCTG|.........', '21987_G|A', '22200_T|G', '22578_G|A', '22674_C|T', '…	('BA.2', 'AY.45')	1	((30, 31),)	((22686, 22917),)	3	(11, 46, 47)	(10138, 29107, 29183)	BA.2 + AY.45	BA.2 + AY.45	OK	31-32	31-32	22686 - 22687	22686 - 22917	>>	1-31,32-50	1 1	6.89e-215	1.13e-161	[], []
654	64	['241_C|T', '670_T|G', '2790_C|T', '3037_C|T', '4184_G|A', '4321_C|T', '9344_C|T', '9424_A|G', '9534_C|T', '9866_C|T', '10029_C|T', '10198_C|T', '10447_G|A', '10449_C|A', '11288_TCTGGTTTT|.........', '12880_C|T', '14408_C|T', '15540_C|T', '15714_C|T', '17410_C|T', '18163_A|G', '19955_C|T', '20055_A|G', '21618_C|T', '21633_TACCCCCTG|.........', '21987_G|A', '22200_T|G', '22319_G|T', '22578_G|A', '…	('BA.2', 'AY.45')	1	((49, 50),)	((23948, 24410),)	3	(17, 27, 54)	(15540, 22319, 27038)	BA.2 + AY.45	BA.2 + AY.45	OK	50-51	50-51	23947 - 23948	23948 - 24410	>>	1-50,51-64	1 1	3.92e-138	1.84e-236	[], []
655	43	['241_C|T', '670_T|G', '2790_C|T', '3037_C|T', '3072_G|A', '4184_G|A', '4321_C|T', '9344_C|T', '9424_A|G', '9534_C|T', '9866_C|T', '10029_C|T', '10198_C|T', '10447_G|A', '10449_C|A', '11288_TCTGGTTTT|.........', '11332_A|G', '13812_G|T', '14408_C|T', '15451_G|A', '16466_C|T', '19220_C|T', '19854_C|T', '21618_C|G', '22029_AGTTCA|......', '22917_T|G', '22995_C|A', '23403_A|G', '23604_C|G', '24410_G…	('BA.2', 'AY.45')	1	((15, 16),)	((11288, 11332),)	3	(4, 22, 33)	(3072, 19854, 26789)	BA.2 + AY.45	BA.2 + AY.45	OK	16-17	16-17	11290 - 11291	11288 - 11332	<<	1-16,17-43	1 1	4.09e-295	3.97e-79	[], []
656	42	['241_C|T', '670_T|G', '1906_T|C', '2790_C|T', '3037_C|T', '4184_G|A', '4321_C|T', '8157_C|T', '9344_C|T', '9424_A|G', '9427_T|C', '9534_C|T', '9866_C|T', '10029_C|T', '10198_C|T', '10447_G|A', '10449_C|A', '11288_TCTGGTTTT|.........', '12880_C|T', '14408_C|T', '15451_G|A', '16466_C|T', '19220_C|T', '21618_C|G', '22029_AGTTCA|......', '22917_T|G', '22995_C|A', '23403_A|G', '23604_C|G', '24410_G|A…	('BA.2', 'AY.45')	1	((19, 20),)	((14408, 15451),)	3	(2, 7, 10)	(1906, 8157, 9427)	BA.2 + AY.45	BA.2 + AY.45	OK	19-20	20-21	13826 - 13827	14408 - 15451	<<	1-19,20-42	1 1	7.92e-284	1.77e-88	[], []
657	41	['241_C|T', '670_T|G', '2790_C|T', '3037_C|T', '4184_G|A', '4321_C|T', '9344_C|T', '9424_A|G', '9534_C|T', '9866_C|T', '10029_C|T', '10198_C|T', '10447_G|A', '10449_C|A', '11288_TCTGGTTTT|.........', '12880_C|T', '14408_C|T', '15714_C|T', '15894_G|T', '19220_C|T', '21618_C|G', '22029_AGTTCA|......', '22917_T|G', '22995_C|A', '23403_A|G', '23604_C|G', '24026_C|T', '24410_G|A', '25413_C|T', '25469_…	('BA.2', 'AY.45')	1	((17, 19),)	((15714, 19220),)	3	(18, 26, 40)	(15894, 24026, 29774)	BA.2 + AY.45	BA.2 + AY.45	OK	18-19	18-20	15719 - 15720	15714 - 19220	<<	1-18,20-41	1 1	1.43e-270	1.33e-96	[], []
658	70	['241_C|T', '670_T|G', '2790_C|T', '3037_C|T', '4184_G|A', '4321_C|T', '9344_C|T', '9424_A|G', '9534_C|T', '9866_C|T', '10029_C|T', '10198_C|T', '10447_G|A', '10449_C|A', '11288_TCTGGTTTT|.........', '12880_C|T', '14408_C|T', '15714_C|T', '16217_C|T', '17410_C|T', '18163_A|G', '19955_C|T', '20055_A|G', '21618_C|T', '21633_TACCCCCTG|.........', '21987_G|A', '22200_T|G', '22578_G|A', '22674_C|T', '…	('BA.2', 'AY.45')	1	((60, 62),)	((27382, 27752),)	3	(18, 52, 61)	(16217, 25440, 27711)	BA.2 + AY.45	BA.2 + AY.45	OK	61-62	61-63	27642 - 27643	27382 - 27752	>>	1-61,62-70	1 1	7.85e-62	1.85e-311	[], []
659	39	['241_C|T', '670_T|G', '2790_C|T', '3037_C|T', '4184_G|A', '4321_C|T', '6548_C|T', '7124_C|T', '8986_C|T', '9053_G|T', '10029_C|T', '11201_A|G', '11332_A|G', '13812_G|T', '14408_C|T', '15451_G|A', '16466_C|T', '19220_C|T', '21618_C|G', '22029_AGTTCA|......', '22917_T|G', '22995_C|A', '23403_A|G', '23604_C|G', '24410_G|A', '25350_C|T', '25413_C|T', '25469_C|T', '25690_G|T', '26767_T|C', '27638_T|C…	('BA.2', 'AY.45')	1	((5, 7),)	((4321, 7124),)	3	(6, 25, 28)	(6548, 25350, 25690)	BA.2 + AY.45	BA.2 + AY.45	OK	6-7	6-8	6403 - 6404	4321 - 7124	<<	1-6,7-39	1 1	0.00e+00	1.50e-25	[], []
660	57	['241_C|T', '670_T|G', '2790_C|T', '3037_C|T', '4184_G|A', '4321_C|T', '9344_C|T', '9424_A|G', '9534_C|T', '9866_C|T', '10029_C|T', '10198_C|T', '10447_G|A', '10449_C|A', '11288_TCTGGTTTT|.........', '12880_C|T', '14016_C|T', '14408_C|T', '15714_C|T', '17410_C|T', '18163_A|G', '19955_C|T', '20055_A|G', '21618_C|T', '21633_TACCCCCTG|.........', '21686_G|A', '21987_G|A', '22200_T|G', '22578_G|A', '…	('BA.2', 'AY.45')	1	((40, 42),)	((23040, 23403),)	3	(16, 25, 41)	(14016, 21686, 23185)	BA.2 + AY.45	BA.2 + AY.45	OK	41-42	41-43	23039 - 23040	23040 - 23403	>>	1-41,43-57	1 1	8.56e-167	1.37e-206	[], []
661	42	['241_C|T', '670_T|G', '2790_C|T', '3037_C|T', '3838_G|A', '4184_G|A', '4321_C|T', '9344_C|T', '9424_A|G', '9534_C|T', '9866_C|T', '10029_C|T', '10198_C|T', '10447_G|A', '10449_C|A', '11288_TCTGGTTTT|.........', '12880_C|T', '14408_C|T', '15714_C|T', '16466_C|T', '19220_C|T', '21618_C|G', '22029_AGTTCA|......', '22917_T|G', '22995_C|A', '23403_A|G', '23604_C|G', '24410_G|A', '25413_C|T', '25469_C…	('BA.2', 'AY.45')	1	((18, 19),)	((15714, 16466),)	3	(4, 30, 39)	(3838, 25630, 29072)	BA.2 + AY.45	BA.2 + AY.45	OK	19-20	19-20	15719 - 15720	15714 - 16466	<<	1-19,20-42	1 1	3.06e-280	5.66e-96	[], []
662	42	['241_C|T', '670_T|G', '2790_C|T', '3037_C|T', '4184_G|A', '4321_C|T', '7282_T|C', '9344_C|T', '9424_A|G', '9534_C|T', '9866_C|T', '10029_C|T', '10198_C|T', '10447_G|A', '10449_C|A', '11288_TCTGGTTTT|.........', '12880_C|T', '14408_C|T', '15714_C|T', '16466_C|T', '18525_G|T', '19220_C|T', '21618_C|G', '22029_AGTTCA|......', '22917_T|G', '22995_C|A', '23403_A|G', '23604_C|G', '24410_G|A', '25413_C…	('BA.2', 'AY.45')	1	((18, 19),)	((15714, 16466),)	3	(6, 20, 37)	(7282, 18525, 28810)	BA.2 + AY.45	BA.2 + AY.45	OK	19-20	19-20	15719 - 15720	15714 - 16466	<<	1-19,20-42	1 1	2.44e-280	3.07e-95	[], []
663	38	['241_C|T', '670_T|G', '2790_C|T', '3037_C|T', '4184_G|A', '4321_C|T', '5907_C|T', '9344_C|T', '9424_A|G', '10029_C|T', '11201_A|G', '11332_A|G', '13812_G|T', '14408_C|T', '15451_G|A', '16466_C|T', '19220_C|T', '21618_C|G', '22029_AGTTCA|......', '22917_T|G', '22995_C|A', '23403_A|G', '23604_C|G', '24133_C|T', '24410_G|A', '25413_C|T', '25469_C|T', '26767_T|C', '27510_A|G', '27638_T|C', '27752_C|…	('BA.2', 'AY.45')	1	((8, 9),)	((9424, 10029),)	3	(6, 23, 28)	(5907, 24133, 27510)	BA.2 + AY.45	BA.2 + AY.45	OK	9-10	9-10	9429 - 9430	9424 - 10029	<<	1-9,10-38	1 1	5.23e-321	1.18e-54	[], []
664	44	['241_C|T', '670_T|G', '2790_C|T', '3037_C|T', '4184_G|A', '4321_C|T', '4458_T|C', '9344_C|T', '9424_A|G', '9534_C|T', '9866_C|T', '10029_C|T', '10198_C|T', '10447_G|A', '10449_C|A', '11288_TCTGGTTTT|.........', '12880_C|T', '14408_C|T', '15714_C|T', '17410_C|T', '18163_A|G', '19955_C|T', '20055_A|G', '21618_C|G', '22029_AGTTCA|......', '22917_T|G', '22995_C|A', '23403_A|G', '23604_C|G', '24410_G…	('BA.2', 'AY.45')	1	((22, 23),)	((20055, 21618),)	3	(6, 33, 41)	(4458, 27323, 29332)	BA.2 + AY.45	BA.2 + AY.45	OK	23-24	23-24	20059 - 20060	20055 - 21618	<<	1-23,24-44	1 1	2.15e-251	1.02e-121	[], []
665	47	['241_C|T', '642_A|G', '670_T|G', '2790_C|T', '3037_C|T', '4184_G|A', '4321_C|T', '9344_C|T', '9424_A|G', '9534_C|T', '9866_C|T', '10029_C|T', '10198_C|T', '10447_G|A', '10449_C|A', '11288_TCTGGTTTT|.........', '12880_C|T', '14408_C|T', '15714_C|T', '17410_C|T', '18163_A|G', '19955_C|T', '20055_A|G', '21618_C|T', '21633_TACCCCCTG|.........', '21987_G|A', '22200_T|G', '22578_G|A', '22917_T|G', '22…	('BA.2', 'AY.45')	1	((27, 28),)	((22578, 22917),)	3	(1, 32, 36)	(642, 23956, 26195)	BA.2 + AY.45	BA.2 + AY.45	OK	28-29	28-29	22579 - 22580	22578 - 22917	>>	1-28,29-47	1 1	1.81e-224	4.83e-151	[], []
666	70	['241_C|T', '670_T|G', '2790_C|T', '3037_C|T', '4184_G|A', '4321_C|T', '9344_C|T', '9424_A|G', '9534_C|T', '9866_C|T', '10029_C|T', '10198_C|T', '10447_G|A', '10449_C|A', '11288_TCTGGTTTT|.........', '12880_C|T', '14408_C|T', '15714_C|T', '17410_C|T', '18163_A|G', '19955_C|T', '20055_A|G', '21618_C|T', '21633_TACCCCCTG|.........', '21987_G|A', '22200_T|G', '22578_G|A', '22674_C|T', '22679_T|C', '…	('BA.2', 'AY.45')	1	((61, 62),)	((27807, 27874),)	3	(47, 60, 67)	(23864, 27740, 29095)	BA.2 + AY.45	BA.2 + AY.45	OK	62-63	62-63	27811 - 27812	27807 - 27874	>>	1-60,63-70	1 1	1.48e-49	2.62e-322	[], []
667	66	['241_C|T', '670_T|G', '2790_C|T', '3037_C|T', '4184_G|A', '4321_C|T', '7051_C|T', '9344_C|T', '9424_A|G', '9534_C|T', '9866_C|T', '10029_C|T', '10198_C|T', '10447_G|A', '10449_C|A', '11288_TCTGGTTTT|.........', '12880_C|T', '14408_C|T', '15714_C|T', '17410_C|T', '18163_A|G', '19955_C|T', '20055_A|G', '21618_C|T', '21633_TACCCCCTG|.........', '21987_G|A', '22200_T|G', '22578_G|A', '22674_C|T', '2…	('BA.2', 'AY.45')	1	((53, 54),)	((26060, 26767),)	3	(6, 56, 59)	(7051, 27659, 27882)	BA.2 + AY.45	BA.2 + AY.45	OK	54-55	54-55	26059 - 26060	26060 - 26767	>>	1-54,55-66	1 1	2.38e-106	2.58e-270	[], []
668	66	['241_C|T', '670_T|G', '2790_C|T', '3037_C|T', '4184_G|A', '4321_C|T', '8440_A|G', '9344_C|T', '9424_A|G', '9534_C|T', '9866_C|T', '10029_C|T', '10198_C|T', '10447_G|A', '10449_C|A', '11288_TCTGGTTTT|.........', '12880_C|T', '14408_C|T', '15714_C|T', '17410_C|T', '18163_A|G', '19955_C|T', '20055_A|G', '21618_C|T', '21633_TACCCCCTG|.........', '21987_G|A', '22200_T|G', '22578_G|A', '22674_C|T', '2…	('BA.2', 'AY.45')	1	((51, 52),)	((25000, 25413),)	3	(6, 54, 57)	(8440, 25484, 27673)	BA.2 + AY.45	BA.2 + AY.45	OK	52-53	52-53	25002 - 25003	25000 - 25413	>>	1-52,53-66	1 1	5.07e-123	1.68e-252	[], []
669	43	['241_C|T', '670_T|G', '2790_C|T', '3037_C|T', '4184_G|A', '4321_C|T', '5512_C|T', '9344_C|T', '9424_A|G', '9534_C|T', '9866_C|T', '10029_C|T', '10198_C|T', '10447_G|A', '10449_C|A', '11288_TCTGGTTTT|.........', '12880_C|T', '14408_C|T', '15714_C|T', '16247_C|T', '17410_C|T', '18163_A|G', '19220_C|T', '21618_C|G', '22029_AGTTCA|......', '22917_T|G', '22995_C|A', '23403_A|G', '23604_C|G', '24410_G…	('BA.2', 'AY.45')	1	((21, 22),)	((18163, 19220),)	3	(6, 19, 33)	(5512, 16247, 27555)	BA.2 + AY.45	BA.2 + AY.45	OK	22-23	22-23	18165 - 18166	18163 - 19220	<<	1-22,23-43	1 1	1.23e-263	1.32e-112	[], []
670	69	['241_C|T', '670_T|G', '1326_C|T', '2790_C|T', '3037_C|T', '4184_G|A', '4321_C|T', '5192_C|T', '9344_C|T', '9424_A|G', '9534_C|T', '9866_C|T', '10029_C|T', '10198_C|T', '10447_G|A', '10449_C|A', '11288_TCTGGTTTT|.........', '12880_C|T', '14408_C|T', '15714_C|T', '17410_C|T', '18163_A|G', '19955_C|T', '20055_A|G', '21618_C|T', '21633_TACCCCCTG|.........', '21820_T|C', '21987_G|A', '22200_T|G', '22…	('BA.2', 'AY.45')	1	((59, 60),)	((26858, 27638),)	3	(2, 7, 26)	(1326, 5192, 21820)	BA.2 + AY.45	BA.2 + AY.45	OK	60-61	60-61	26866 - 26867	26858 - 27638	>>	1-60,61-69	1 1	3.96e-78	1.09e-296	[], []
671	42	['241_C|T', '670_T|G', '2790_C|T', '3037_C|T', '4184_G|A', '4321_C|T', '9344_C|T', '9424_A|G', '9534_C|T', '9866_C|T', '10029_C|T', '10198_C|T', '10447_G|A', '10449_C|A', '11288_TCTGGTTTT|.........', '12880_C|T', '14408_C|T', '15714_C|T', '17410_C|T', '18932_T|C', '19220_C|T', '21618_C|G', '22029_AGTTCA|......', '22663_C|T', '22917_T|G', '22995_C|A', '23403_A|G', '23604_C|G', '24410_G|A', '25413_…	('BA.2', 'AY.45')	1	((18, 20),)	((17410, 19220),)	3	(19, 23, 32)	(18932, 22663, 26894)	BA.2 + AY.45	BA.2 + AY.45	OK	19-20	19-21	17420 - 17421	17410 - 19220	<<	1-19,20-42	1 1	2.81e-272	8.57e-104	[], []
672	58	['241_C|T', '670_T|G', '2790_C|T', '3037_C|T', '4184_G|A', '4321_C|T', '5668_G|T', '9344_C|T', '9424_A|G', '9534_C|T', '9866_C|T', '10029_C|T', '10198_C|T', '10447_G|A', '10449_C|A', '11288_TCTGGTTTT|.........', '12439_C|T', '12880_C|T', '14408_C|T', '15714_C|T', '17410_C|T', '18163_A|G', '19955_C|T', '20055_A|G', '21618_C|T', '21633_TACCCCCTG|.........', '21987_G|A', '22200_T|G', '22578_G|A', '2…	('BA.2', 'AY.45')	1	((41, 42),)	((23055, 23403),)	3	(6, 16, 44)	(5668, 12439, 23638)	BA.2 + AY.45	BA.2 + AY.45	OK	42-43	42-43	23057 - 23058	23055 - 23403	>>	1-42,46-58	1 1	3.41e-163	1.02e-210	[], []
673	43	['241_C|T', '670_T|G', '2790_C|T', '3037_C|T', '4173_C|T', '4184_G|A', '4321_C|T', '9344_C|T', '9424_A|G', '9534_C|T', '9866_C|T', '10029_C|T', '10198_C|T', '10447_G|A', '10449_C|A', '11288_TCTGGTTTT|.........', '11332_A|G', '13812_G|T', '14408_C|T', '15451_G|A', '16466_C|T', '18247_C|T', '19220_C|T', '21618_C|G', '22029_AGTTCA|......', '22917_T|G', '22995_C|A', '23403_A|G', '23604_C|G', '24410_G…	('BA.2', 'AY.45')	1	((15, 16),)	((11288, 11332),)	3	(4, 21, 32)	(4173, 18247, 25744)	BA.2 + AY.45	BA.2 + AY.45	OK	16-17	16-17	11290 - 11291	11288 - 11332	<<	1-16,17-43	1 1	8.72e-296	3.73e-78	[], []
674	42	['241_C|T', '670_T|G', '2790_C|T', '3037_C|T', '4184_G|A', '4321_C|T', '5008_G|A', '6245_G|A', '9344_C|T', '9424_A|G', '9534_C|T', '9866_C|T', '10029_C|T', '10198_C|T', '10447_G|A', '10449_C|A', '11288_TCTGGTTTT|.........', '13812_G|T', '14408_C|T', '15451_G|A', '16466_C|T', '19220_C|T', '21618_C|G', '22029_AGTTCA|......', '22917_T|G', '22995_C|A', '23403_A|G', '23604_C|G', '24410_G|A', '25413_C|…	('BA.2', 'AY.45')	1	((16, 17),)	((11288, 13812),)	3	(6, 7, 33)	(5008, 6245, 27661)	BA.2 + AY.45	BA.2 + AY.45	OK	17-18	17-18	11336 - 11337	11288 - 13812	<<	1-17,18-42	1 1	1.60e-291	1.12e-82	[], []
675	37	['241_C|T', '670_T|G', '2293_G|T', '2790_C|T', '3037_C|T', '4184_G|A', '4321_C|T', '5850_C|T', '9344_C|T', '10029_C|T', '11201_A|G', '11332_A|G', '13812_G|T', '14408_C|T', '15451_G|A', '16466_C|T', '19220_C|T', '21618_C|G', '22029_AGTTCA|......', '22917_T|G', '22995_C|A', '23403_A|G', '23604_C|G', '24410_G|A', '25413_C|T', '25469_C|T', '26767_T|C', '27638_T|C', '27752_C|T', '27841_G|T', '27874_C|…	('BA.2', 'AY.45')	1	((8, 9),)	((9344, 10029),)	3	(2, 7, 29)	(2293, 5850, 27841)	BA.2 + AY.45	BA.2 + AY.45	OK	9-10	9-10	9359 - 9360	9344 - 10029	<<	1-9,10-37	1 1	0.00e+00	3.70e-44	[], []
676	65	['241_C|T', '670_T|G', '2790_C|T', '3037_C|T', '4184_G|A', '4321_C|T', '9344_C|T', '9424_A|G', '9534_C|T', '9866_C|T', '10029_C|T', '10073_G|A', '10198_C|T', '10447_G|A', '10449_C|A', '11288_TCTGGTTTT|.........', '12880_C|T', '14408_C|T', '15714_C|T', '17410_C|T', '18163_A|G', '19955_C|T', '20055_A|G', '21618_C|T', '21633_TACCCCCTG|.........', '21987_G|A', '22200_T|G', '22578_G|A', '22674_C|T', '…	('BA.2', 'AY.45')	1	((52, 53),)	((25584, 26767),)	3	(11, 56, 63)	(10073, 27785, 29717)	BA.2 + AY.45	BA.2 + AY.45	OK	53-54	53-54	25584 - 25585	25584 - 26767	>>	1-53,54-65	1 1	4.18e-114	7.13e-261	[], []
[truncated: 9,823 more rows]
