# Supplementary material for: Data-driven recombination detection in viral genomes
Source: Nat Commun. 2024 Apr 17;15:3313. doi: 10.1038/s41467-024-47464-5 (PMC11024102; doi:10.1038/s41467-024-47464-5)
Supplement: Supplementary file 5 — Supplementary Data 2 [file 41467_2024_47464_MOESM5_ESM.txt]

recombinant model	genbank accession
1 BP	MT903345.1
1 BP	ON585037.1
1 BP	ON637939.1
1 BP	ON649879.1
1 BP	ON682265.4
1 BP	ON682267.2
1 BP	ON682268.3
1 BP	ON682269.3
1 BP	ON682270.2
1 BP	ON694330.1
1 BP	ON694336.1
1 BP	ON745215.1
1 BP	ON755231.1
1 BP	ON755237.1
1 BP	ON755239.2
1 BP	ON755243.1
1 BP	ON755246.1
1 BP	ON755249.2
1 BP	ON755254.1
1 BP	ON813255.2
1 BP	ON813259.2
1 BP	ON813267.2
1 BP	ON843166.1
1 BP	ON843168.1
1 BP	ON853657.1
1 BP	ON853658.1
1 BP	ON853666.1
1 BP	ON853670.1
1 BP	ON853674.1
1 BP	ON853675.1
1 BP	ON853679.1
1 BP	ON880511.1
1 BP	ON880515.1
1 BP	ON880540.1
1 BP	ON880548.1
1 BP	ON918656.1
1 BP	ON929058.1
1 BP	ON929060.1
1 BP	ON929063.1
1 BP	ON929068.1
1 BP	ON929070.1
1 BP	ON929072.1
1 BP	ON929086.1
1 BP	ON929089.1
1 BP	ON929091.1
1 BP	ON954773.1
1 BP	ON959133.1
1 BP	ON959143.1
1 BP	ON959149.1
1 BP	ON959152.1
1 BP	ON959157.1
1 BP	ON959159.1
1 BP	ON959160.1
1 BP	ON959161.1
1 BP	ON959163.1
1 BP	ON959170.1
1 BP	ON959171.1
1 BP	ON959177.1
1 BP	ON983160.1
1 BP	ON983164.1
1 BP	OP013008.1
1 BP	OP018588.1
1 BP	OP018590.1
1 BP	OP018594.1
1 BP	OP018596.1
1 BP	OP018597.1
1 BP	OP018600.1
1 BP	OP018602.1
1 BP	OP018603.1
1 BP	OP018604.1
1 BP	OP019276.1
1 BP	OP055809.1
1 BP	OP123041.1
1 BP	OP123049.1
1 BP	OP150923.1
1 BP	OP150924.1
1 BP	OP169342.1
1 BP	OP171921.2
1 BP	OP171924.2
1 BP	OP204840.1
1 BP	OP205070.1
1 BP	OP205081.1
1 BP	OP205083.1
1 BP	OP205086.1
1 BP	OP205090.1
1 BP	OP205091.1
1 BP	OP205101.1
1 BP	OP205110.1
1 BP	OP205128.1
1 BP	OP215210.1
1 BP	OP215211.1
1 BP	OP215214.1
1 BP	OP215218.1
1 BP	OP215224.1
1 BP	OP215232.1
1 BP	OP215237.1
1 BP	OP215239.1
1 BP	OP215243.1
1 BP	OP215249.1
1 BP	OP215253.1
1 BP	OP215262.1
1 BP	OP215263.1
1 BP	OP215276.1
1 BP	OP225963.1
1 BP	OP257243.1
1 BP	OP257264.1
1 BP	OP257266.1
1 BP	OP263628.1
1 BP	OP263632.1
1 BP	OP270473.1
1 BP	OP270477.1
1 BP	OP303779.1
1 BP	OP303785.1
1 BP	OP303790.1
1 BP	OP303794.1
1 BP	OP303796.1
1 BP	OP310046.1
1 BP	OP310049.1
1 BP	OP314961.2
1 BP	OP320554.1
1 BP	OP331337.1
1 BP	OP339848.1
1 BP	OP339850.1
1 BP	OP339854.1
1 BP	OP351280.2
1 BP	OP373391.1
1 BP	OP378697.1
1 BP	OP378698.1
1 BP	OP378700.1
1 BP	OP378704.1
1 BP	OP378705.1
1 BP	OP382489.1
1 BP	OP392549.1
1 BP	OP413714.1
1 BP	OP414346.1
1 BP	OP415188.1
1 BP	OP415189.1
1 BP	OP415210.1
1 BP	OP415211.1
1 BP	OP415221.1
1 BP	OP415228.1
1 BP	OP415241.1
1 BP	OP415273.1
1 BP	OP415276.1
1 BP	OP415278.1
1 BP	OP415283.1
1 BP	OP431826.2
1 BP	OP442940.1
1 BP	OP450985.1
1 BP	OP450987.1
1 BP	OP450993.1
1 BP	OP450995.1
1 BP	OP451011.1
1 BP	OP451016.1
1 BP	OP484664.1
1 BP	OP484667.1
1 BP	OP484676.1
1 BP	OP484678.1
1 BP	OP484679.1
1 BP	OP484683.1
1 BP	OP484694.1
1 BP	OP523981.1
1 BP	OP523984.1
1 BP	OP523985.1
1 BP	OP523986.1
1 BP	OP523987.1
1 BP	OP523989.1
1 BP	OP523995.1
1 BP	OP523999.1
1 BP	OP524009.1
1 BP	OP524011.1
1 BP	OP524012.1
1 BP	OP536710.2
1 BP	OP536749.1
1 BP	OP536750.1
1 BP	OP536754.1
1 BP	OP536762.1
1 BP	OP536773.1
1 BP	OP536774.1
1 BP	OP536795.1
1 BP	OP536796.1
1 BP	OP536799.1
1 BP	OP536802.1
1 BP	OP536806.1
1 BP	OP536813.1
1 BP	OP539916.1
1 BP	OP580155.1
1 BP	OP594190.1
1 BP	OP594199.1
1 BP	OP594204.1
1 BP	OP603003.1
1 BP	OP603008.1
1 BP	OP603015.1
1 BP	OP604520.1
1 BP	OP604522.1
1 BP	OP604567.1
1 BP	OP626105.1
1 BP	OP626113.1
1 BP	OP626114.1
1 BP	OP626122.1
1 BP	OP626124.1
1 BP	OP626133.1
1 BP	OP628437.1
1 BP	OP628443.1
1 BP	OP628453.1
1 BP	OP650027.1
1 BP	OP650031.1
1 BP	OP680502.1
1 BP	OP681772.1
1 BP	OP681773.1
1 BP	OP681774.1
1 BP	OP681776.1
1 BP	OP687926.1
1 BP	OP687927.1
1 BP	OP687928.1
1 BP	OP687933.1
1 BP	OP687934.1
1 BP	OP687937.1
1 BP	OP687942.1
1 BP	OP687943.1
1 BP	OP687944.1
1 BP	OP687945.1
1 BP	OP687947.1
1 BP	OP689666.1
1 BP	OP689667.1
1 BP	OP689672.1
1 BP	OP689675.1
1 BP	OP689678.1
1 BP	OP689682.1
1 BP	OP689685.1
1 BP	OP715816.1
1 BP	OP715817.1
1 BP	OP715821.1
1 BP	OP715824.1
1 BP	OP715826.1
1 BP	OP715828.1
1 BP	OP715832.1
1 BP	OP715833.1
1 BP	OP722498.1
1 BP	OP722499.1
1 BP	OP743955.1
1 BP	OP743966.1
1 BP	OP743967.1
1 BP	OP743995.1
1 BP	OP743996.1
1 BP	OP743999.1
1 BP	OP752104.1
1 BP	OP752105.1
1 BP	OP752108.1
1 BP	OP752120.1
1 BP	OP764616.1
1 BP	OP764617.1
1 BP	OP764619.1
1 BP	OP764622.1
1 BP	OP819947.1
1 BP	OP837339.1
1 BP	OP837345.1
1 BP	OP837355.1
1 BP	OP881949.1
1 BP	OP881951.1
1 BP	OP881954.1
1 BP	OP881956.1
1 BP	OP890555.1
1 BP	OP890559.1
1 BP	OP890566.1
1 BP	OP890572.1
1 BP	OP890575.1
1 BP	OQ054226.1
1 BP	OQ054231.1
1 BP	OQ054236.1
1 BP	OQ054238.1
1 BP	OQ099604.1
1 BP	OQ099606.1
1 BP	OQ099609.1
1 BP	OQ121957.1
1 BP	OQ261707.1
1 BP	OQ320448.1
1 BP	OQ320450.1
1 BP	OQ320452.1
1 BP	OQ320459.1
1 BP	OQ320463.1
1 BP	OQ320464.1
1 BP	OQ320465.1
1 BP	OQ320466.1
1 BP	OQ320508.1
1 BP	OQ320515.1
1 BP	OQ320520.1
1 BP	OQ419007.1
1 BP	OQ419008.1
1 BP	OQ419013.1
1 BP	OQ419015.1
1 BP	OQ419065.1
1 BP	OQ427112.1
1 BP	OQ427118.1
1 BP	OQ427119.1
1 BP	OQ427121.1
1 BP	OQ427122.1
1 BP	OQ427136.1
1 BP	OQ427140.1
1 BP	OQ427143.1
1 BP	OQ427144.1
1 BP	OQ427145.1
1 BP	OQ451894.1
1 BP	OQ451898.1
1 BP	OQ451899.1
1 BP	OQ468544.1
1 BP	OQ468573.1
1 BP	OQ468574.1
1 BP	OQ468577.1
1 BP	OQ468590.1
1 BP	OQ468596.1
1 BP	OQ468662.1
1 BP	OQ468715.1
1 BP	OQ468793.1
1 BP	OQ468801.1
1 BP	OQ468802.1
1 BP	OQ468811.1
1 BP	OQ468883.1
1 BP	OQ468928.1
1 BP	OQ468938.1
1 BP	OQ469096.1
1 BP	OQ469148.1
1 BP	OQ469163.1
1 BP	OQ469190.1
1 BP	OQ469191.1
1 BP	OQ469194.1
1 BP	OQ469227.1
1 BP	OQ469228.1
1 BP	OQ469232.1
1 BP	OQ469234.1
1 BP	OQ469240.1
1 BP	OQ469242.1
1 BP	OQ469254.1
1 BP	OQ469259.1
1 BP	OQ469267.1
1 BP	OQ469269.1
1 BP	OQ469305.1
1 BP	OQ503757.1
1 BP	OQ503758.1
1 BP	OQ503786.1
1 BP	OQ503831.1
1 BP	OQ504438.1
1 BP	OQ504461.1
1 BP	OQ504463.1
1 BP	OQ557941.1
1 BP	OQ557951.1
1 BP	OQ557952.1
1 BP	OQ557956.1
1 BP	OQ565509.1
1 BP	OQ626768.1
1 BP	OQ626769.1
1 BP	OQ702768.1
1 BP	OQ702769.1
1 BP	OQ702771.1
1 BP	OQ702775.1
1 BP	OQ706772.1
1 BP	OQ721920.1
1 BP	OQ721928.1
1 BP	OQ721930.1
1 BP	OQ721931.1
1 BP	OQ721932.1
1 BP	OQ721934.1
1 BP	OQ721936.1
1 BP	OQ721937.1
1 BP	OQ721940.1
1 BP	OQ721942.1
1 BP	OQ721946.1
1 BP	OQ721947.1
1 BP	OX291694.1
1 BP	OX336038.1
1 BP	OX344871.1
1 BP	OX344872.1
1 BP	OX344880.1
1 BP	OX344893.1
2 BP	MT903345.1
2 BP	ON585037.1
2 BP	ON637939.1
2 BP	ON649879.1
2 BP	ON682265.4
2 BP	ON682267.2
2 BP	ON682268.3
2 BP	ON682269.3
2 BP	ON682270.2
2 BP	ON694330.1
2 BP	ON694336.1
2 BP	ON745215.1
2 BP	ON755231.1
2 BP	ON755237.1
2 BP	ON755239.2
2 BP	ON755243.1
2 BP	ON755246.1
2 BP	ON755249.2
2 BP	ON755254.1
2 BP	ON813255.2
2 BP	ON813259.2
2 BP	ON813267.2
2 BP	ON843166.1
2 BP	ON843168.1
2 BP	ON853657.1
2 BP	ON853658.1
2 BP	ON853666.1
2 BP	ON853670.1
2 BP	ON853674.1
2 BP	ON853675.1
2 BP	ON853679.1
2 BP	ON880511.1
2 BP	ON880515.1
2 BP	ON880540.1
2 BP	ON880548.1
2 BP	ON918656.1
2 BP	ON929058.1
2 BP	ON929060.1
2 BP	ON929063.1
2 BP	ON929068.1
2 BP	ON929070.1
2 BP	ON929072.1
2 BP	ON929086.1
2 BP	ON929089.1
2 BP	ON929091.1
2 BP	ON954773.1
2 BP	ON959133.1
2 BP	ON959143.1
2 BP	ON959149.1
2 BP	ON959152.1
2 BP	ON959157.1
2 BP	ON959159.1
2 BP	ON959160.1
2 BP	ON959161.1
2 BP	ON959163.1
2 BP	ON959170.1
2 BP	ON959171.1
2 BP	ON959177.1
2 BP	ON983160.1
2 BP	ON983164.1
2 BP	OP013008.1
2 BP	OP018588.1
2 BP	OP018590.1
2 BP	OP018594.1
2 BP	OP018596.1
2 BP	OP018597.1
2 BP	OP018600.1
2 BP	OP018602.1
2 BP	OP018603.1
2 BP	OP018604.1
2 BP	OP019276.1
2 BP	OP055809.1
2 BP	OP123041.1
2 BP	OP123049.1
2 BP	OP150923.1
2 BP	OP150924.1
2 BP	OP169342.1
2 BP	OP171921.2
2 BP	OP171924.2
2 BP	OP204840.1
2 BP	OP205070.1
2 BP	OP205081.1
2 BP	OP205083.1
2 BP	OP205086.1
2 BP	OP205090.1
2 BP	OP205091.1
2 BP	OP205101.1
2 BP	OP205110.1
2 BP	OP205128.1
2 BP	OP215210.1
2 BP	OP215211.1
2 BP	OP215214.1
2 BP	OP215218.1
2 BP	OP215224.1
2 BP	OP215232.1
2 BP	OP215237.1
2 BP	OP215239.1
2 BP	OP215243.1
2 BP	OP215249.1
2 BP	OP215253.1
2 BP	OP215262.1
2 BP	OP215263.1
2 BP	OP215276.1
2 BP	OP225963.1
2 BP	OP257243.1
2 BP	OP257264.1
2 BP	OP257266.1
2 BP	OP263628.1
2 BP	OP263632.1
2 BP	OP270473.1
2 BP	OP270477.1
2 BP	OP303779.1
2 BP	OP303785.1
2 BP	OP303790.1
2 BP	OP303794.1
2 BP	OP303796.1
2 BP	OP310046.1
2 BP	OP310049.1
2 BP	OP314961.2
2 BP	OP320554.1
2 BP	OP331337.1
2 BP	OP339848.1
2 BP	OP339850.1
2 BP	OP339854.1
2 BP	OP351280.2
2 BP	OP373391.1
2 BP	OP378697.1
2 BP	OP378698.1
2 BP	OP378700.1
2 BP	OP378704.1
2 BP	OP378705.1
2 BP	OP382489.1
2 BP	OP392549.1
2 BP	OP413714.1
2 BP	OP414346.1
2 BP	OP415188.1
2 BP	OP415189.1
2 BP	OP415210.1
2 BP	OP415211.1
2 BP	OP415221.1
2 BP	OP415228.1
2 BP	OP415241.1
2 BP	OP415273.1
2 BP	OP415276.1
2 BP	OP415278.1
2 BP	OP415283.1
2 BP	OP431826.2
2 BP	OP442940.1
2 BP	OP450985.1
2 BP	OP450987.1
2 BP	OP450993.1
2 BP	OP450995.1
2 BP	OP451011.1
2 BP	OP451016.1
2 BP	OP484664.1
2 BP	OP484667.1
2 BP	OP484676.1
2 BP	OP484678.1
2 BP	OP484679.1
2 BP	OP484683.1
2 BP	OP484694.1
2 BP	OP523981.1
2 BP	OP523984.1
2 BP	OP523985.1
2 BP	OP523986.1
2 BP	OP523987.1
2 BP	OP523989.1
2 BP	OP523995.1
2 BP	OP523999.1
2 BP	OP524009.1
2 BP	OP524011.1
2 BP	OP524012.1
2 BP	OP536710.2
2 BP	OP536749.1
2 BP	OP536750.1
2 BP	OP536754.1
2 BP	OP536762.1
2 BP	OP536773.1
2 BP	OP536774.1
2 BP	OP536795.1
2 BP	OP536796.1
2 BP	OP536799.1
2 BP	OP536802.1
2 BP	OP536806.1
2 BP	OP536813.1
2 BP	OP539916.1
2 BP	OP580155.1
2 BP	OP594190.1
2 BP	OP594199.1
2 BP	OP594204.1
2 BP	OP603003.1
2 BP	OP603008.1
2 BP	OP603015.1
2 BP	OP604520.1
2 BP	OP604522.1
2 BP	OP604567.1
2 BP	OP626105.1
2 BP	OP626113.1
2 BP	OP626114.1
2 BP	OP626122.1
2 BP	OP626124.1
2 BP	OP626133.1
2 BP	OP628437.1
2 BP	OP628443.1
2 BP	OP628453.1
2 BP	OP650027.1
2 BP	OP650031.1
2 BP	OP680502.1
2 BP	OP681772.1
2 BP	OP681773.1
2 BP	OP681774.1
2 BP	OP681776.1
2 BP	OP687926.1
2 BP	OP687927.1
2 BP	OP687928.1
2 BP	OP687933.1
2 BP	OP687934.1
2 BP	OP687937.1
2 BP	OP687942.1
2 BP	OP687943.1
2 BP	OP687944.1
2 BP	OP687945.1
2 BP	OP687947.1
2 BP	OP689666.1
2 BP	OP689667.1
2 BP	OP689672.1
2 BP	OP689675.1
2 BP	OP689678.1
2 BP	OP689682.1
2 BP	OP689685.1
2 BP	OP715816.1
2 BP	OP715817.1
2 BP	OP715821.1
2 BP	OP715824.1
2 BP	OP715826.1
2 BP	OP715828.1
2 BP	OP715832.1
2 BP	OP715833.1
2 BP	OP722498.1
2 BP	OP722499.1
2 BP	OP743955.1
2 BP	OP743966.1
2 BP	OP743967.1
2 BP	OP743995.1
2 BP	OP743996.1
2 BP	OP743999.1
2 BP	OP752104.1
2 BP	OP752105.1
2 BP	OP752108.1
2 BP	OP752120.1
2 BP	OP764616.1
2 BP	OP764617.1
2 BP	OP764619.1
2 BP	OP764622.1
2 BP	OP819947.1
2 BP	OP837339.1
2 BP	OP837345.1
2 BP	OP837355.1
2 BP	OP881949.1
2 BP	OP881951.1
2 BP	OP881954.1
2 BP	OP881956.1
2 BP	OP890555.1
2 BP	OP890559.1
2 BP	OP890566.1
2 BP	OP890572.1
2 BP	OP890575.1
2 BP	OQ054226.1
2 BP	OQ054231.1
2 BP	OQ054236.1
2 BP	OQ054238.1
2 BP	OQ099604.1
2 BP	OQ099606.1
2 BP	OQ099609.1
2 BP	OQ121957.1
2 BP	OQ261707.1
2 BP	OQ320448.1
2 BP	OQ320450.1
2 BP	OQ320452.1
2 BP	OQ320459.1
2 BP	OQ320463.1
2 BP	OQ320464.1
2 BP	OQ320465.1
2 BP	OQ320466.1
2 BP	OQ320508.1
2 BP	OQ320515.1
2 BP	OQ320520.1
2 BP	OQ419007.1
2 BP	OQ419008.1
2 BP	OQ419013.1
2 BP	OQ419015.1
2 BP	OQ419065.1
2 BP	OQ427112.1
2 BP	OQ427118.1
2 BP	OQ427119.1
2 BP	OQ427121.1
2 BP	OQ427122.1
2 BP	OQ427136.1
2 BP	OQ427140.1
2 BP	OQ427143.1
2 BP	OQ427144.1
2 BP	OQ427145.1
2 BP	OQ451894.1
2 BP	OQ451898.1
2 BP	OQ451899.1
2 BP	OQ468544.1
2 BP	OQ468573.1
2 BP	OQ468574.1
2 BP	OQ468577.1
2 BP	OQ468590.1
2 BP	OQ468596.1
2 BP	OQ468662.1
2 BP	OQ468715.1
2 BP	OQ468793.1
2 BP	OQ468801.1
2 BP	OQ468802.1
2 BP	OQ468811.1
2 BP	OQ468883.1
2 BP	OQ468928.1
2 BP	OQ468938.1
2 BP	OQ469096.1
2 BP	OQ469148.1
2 BP	OQ469163.1
2 BP	OQ469190.1
2 BP	OQ469191.1
2 BP	OQ469194.1
2 BP	OQ469227.1
2 BP	OQ469228.1
2 BP	OQ469232.1
2 BP	OQ469234.1
2 BP	OQ469240.1
2 BP	OQ469242.1
2 BP	OQ469254.1
2 BP	OQ469259.1
2 BP	OQ469267.1
2 BP	OQ469269.1
2 BP	OQ469305.1
2 BP	OQ503757.1
2 BP	OQ503758.1
2 BP	OQ503786.1
2 BP	OQ503831.1
2 BP	OQ504438.1
2 BP	OQ504461.1
2 BP	OQ504463.1
2 BP	OQ557941.1
2 BP	OQ557951.1
2 BP	OQ557952.1
2 BP	OQ557956.1
2 BP	OQ565509.1
2 BP	OQ626768.1
2 BP	OQ626769.1
2 BP	OQ702768.1
2 BP	OQ702769.1
2 BP	OQ702771.1
2 BP	OQ702775.1
2 BP	OQ706772.1
2 BP	OQ721920.1
2 BP	OQ721928.1
2 BP	OQ721930.1
2 BP	OQ721931.1
2 BP	OQ721932.1
2 BP	OQ721934.1
2 BP	OQ721936.1
2 BP	OQ721937.1
2 BP	OQ721940.1
2 BP	OQ721942.1
2 BP	OQ721946.1
2 BP	OQ721947.1
2 BP	OX291694.1
2 BP	OX336038.1
2 BP	OX344871.1
2 BP	OX344872.1
2 BP	OX344880.1
2 BP	OX344893.1
